# Supplementary material for: Crystal structure of 1-butyl-3-{2-[(indan-5-yl)amino]-2-oxoeth­yl}-1H-imidazol-3-ium chloride
Source: Acta Crystallogr E Crystallogr Commun. 2018 Oct 26;74(Pt 11):1665–8. doi: 10.1107/S2056989018014792 (PMC6218894; doi:10.1107/S2056989018014792)
Supplement: Supplementary file 1 [file e-74-01665-sup1.cif]

##############################################################################
#                                                                            #
# This CIF contains the data in a paper accepted for publication in          #
# Acta Crystallographica Section E. It conforms to the requirements of       #
# Notes for Authors for Acta Crystallographica Section E, and has been       #
# peer reviewed under the auspices of the IUCr Commission on Journals.       #
#                                                                            #
# Full details of the Crystallographic Information File format               #
# are given in the paper "The Crystallographic Information File (CIF):       #
# a New Standard Archive File for Crystallography" by S. R. Hall, F. H.      #
# Allen and I. D. Brown [Acta Cryst. (1991), A47, 655-685].                  #
#                                                                            #
# The current version of the core CIF dictionary is obtainable from          #
# ftp://ftp.iucr.org/pub/cif_core.dic.                                       #
#                                                                            #
# Software is freely available for graphical display of the structure(s)     #
# in this CIF. For information consult the CIF software page                 #
# http://www.iucr.org/resources/cif/software.                                #
#                                                                            #
# This file may be used for bona fide research purposes within the           #
# scientific community so long as proper attribution is given to the journal # 
# article from which it was obtained.                                        #
#                                                                            #
##############################################################################
data_I
_audit_creation_method     'SHELXL-2018/3'
_chemical_name_systematic
;
1-Butyl-3-{2-[(indan-5-yl)amino]-2-oxoethyl}-1<i>H</i>-imidazol-3-ium chloride
;
_chemical_name_common     ?
_chemical_formula_moiety     'C18 H24 N3 O +, Cl -'
_chemical_formula_sum     'C18 H24 Cl N3 O'
_chemical_formula_iupac     'C18 H24 N3 O +, Cl -'
_chemical_formula_weight     333.85
_chemical_melting_point     ?
_space_group_crystal_system     monoclinic
_space_group_name_H-M_alt     'C 2/c'
_space_group_name_Hall     '-C 2yc'
loop_
    _space_group_symop_operation_xyz
    'x, y, z'
    '-x, y, -z+1/2'
    'x+1/2, y+1/2, z'
    '-x+1/2, y+1/2, -z+1/2'
    '-x, -y, -z'
    'x, -y, z-1/2'
    '-x+1/2, -y+1/2, -z'
    'x+1/2, -y+1/2, z-1/2'
_cell_length_a     36.270(7)
_cell_length_b     5.3986(11)
_cell_length_c     18.620(4)
_cell_angle_alpha     90
_cell_angle_beta     103.34(3)
_cell_angle_gamma     90
_cell_volume     3547.6(13)
_cell_formula_units_Z     8
_cell_measurement_reflns_used     19866
_cell_measurement_theta_min     6.6
_cell_measurement_theta_max     59.3
_cell_measurement_temperature     170(2)
_exptl_crystal_description     prism
_exptl_crystal_colour     colourless
_exptl_crystal_size_max     0.346
_exptl_crystal_size_mid     0.273
_exptl_crystal_size_min     0.132
_exptl_crystal_density_diffrn     1.250
_exptl_crystal_density_meas     ?
_exptl_crystal_density_method     ?
_exptl_crystal_F_000     1424
_exptl_absorpt_coefficient_mu     0.224
_exptl_absorpt_correction_type     numerical
_exptl_absorpt_process_details
;
(X-Red32 and X-Shape; Stoe & Cie, 2010)
;
_exptl_absorpt_correction_T_min     0.5611
_exptl_absorpt_correction_T_max     0.9679
_diffrn_ambient_temperature     170(2)
_diffrn_source     'fine-focus sealed tube'
_diffrn_radiation_type     MoK\a
_diffrn_radiation_wavelength     0.71073
_diffrn_measurement_device_type     'Stoe IPDS2T'
_diffrn_measurement_method     \w
_diffrn_detector_area_resol_mean     6.67
_diffrn_reflns_number     12392
_diffrn_reflns_av_R_equivalents     0.1191
_diffrn_reflns_av_unetI/netI     0.0777
_diffrn_reflns_theta_min     3.464
_diffrn_reflns_theta_max     25.024
_diffrn_reflns_theta_full     25.024
_diffrn_measured_fraction_theta_max     0.998
_diffrn_measured_fraction_theta_full     0.998
_diffrn_reflns_limit_h_min     -37
_diffrn_reflns_limit_h_max     42
_diffrn_reflns_limit_k_min     -6
_diffrn_reflns_limit_k_max     6
_diffrn_reflns_limit_l_min     -21
_diffrn_reflns_limit_l_max     22
_refine_special_details
;
 Refined as a 2-component twin.
;
_reflns_number_total     3134
_reflns_number_gt     1953
_reflns_threshold_expression     'I > 2\s(I)'
_refine_ls_structure_factor_coef     Fsqd
_refine_ls_matrix_type     full
_refine_ls_R_factor_all     0.1106
_refine_ls_R_factor_gt     0.0661
_refine_ls_wR_factor_gt     0.1680
_refine_ls_wR_factor_ref     0.1992
_refine_ls_goodness_of_fit_ref     1.054
_refine_ls_restrained_S_all     1.050
_refine_ls_number_reflns     3134
_refine_ls_number_parameters     224
_refine_ls_number_restraints     36
_refine_ls_hydrogen_treatment     mixed
_refine_ls_weighting_scheme     calc
_refine_ls_weighting_details
              'w=1/[\s^2^(Fo^2^)+(0.1126P)^2^+0.3489P] where P=(Fo^2^+2Fc^2^)/3'
_atom_sites_solution_hydrogens     mixed
_atom_sites_solution_primary     direct
_atom_sites_solution_secondary     difmap
_refine_ls_shift/su_max     0.000
_refine_ls_shift/su_mean     0.000
_refine_diff_density_max     0.444
_refine_diff_density_min     -0.404
_refine_ls_extinction_method     none
_refine_ls_extinction_coef     .
loop_
    _atom_type_symbol
    _atom_type_description
    _atom_type_scat_dispersion_real
    _atom_type_scat_dispersion_imag
    _atom_type_scat_source
    'C' 'C' 0.0033 0.0016
                         'International Tables Vol C Tables 4.2.6.8 and 6.1.1.4'
    'H' 'H' 0.0000 0.0000
                         'International Tables Vol C Tables 4.2.6.8 and 6.1.1.4'
    'N' 'N' 0.0061 0.0033
                         'International Tables Vol C Tables 4.2.6.8 and 6.1.1.4'
    'O' 'O' 0.0106 0.0060
                         'International Tables Vol C Tables 4.2.6.8 and 6.1.1.4'
    'Cl' 'Cl' 0.1484 0.1585
                         'International Tables Vol C Tables 4.2.6.8 and 6.1.1.4'
_computing_data_collection
;
X-AREA (Stoe & Cie, 2010)
;
_computing_cell_refinement
;
X-AREA (Stoe & Cie, 2010)
;
_computing_data_reduction
;
X-RED32 (Stoe & Cie, 2010)
;
_computing_structure_solution
;
SHELXT2018 (Sheldrick, 2015a)
;
_computing_structure_refinement
;
SHELXL2018 (Sheldrick, 2015b)
;
_computing_molecular_graphics
;
XP (Sheldrick, 2008) and Mercury (Macrae <i>et al.</i>,  2008)
;
_computing_publication_material
;
SHELXL2018 (Sheldrick, 2015b), WinGX (Farrugia, 2012),
PLATON (Spek, 2009) and publCIF (Westrip, 2010)
;
loop_
    _atom_site_type_symbol
    _atom_site_label
    _atom_site_fract_x
    _atom_site_fract_y
    _atom_site_fract_z
    _atom_site_U_iso_or_equiv
    _atom_site_adp_type
    _atom_site_calc_flag
    _atom_site_occupancy
    _atom_site_disorder_assembly
    _atom_site_disorder_group
    N N1 0.16282(10) 0.4778(7) 0.0721(2) 0.0366(9) Uani d 1 . .
    N N2 0.25866(10) 0.7006(6) 0.13822(19) 0.0336(8) Uani d 1 . .
    N N3 0.31102(11) 0.8875(6) 0.1857(2) 0.0358(8) Uani d 1 . .
    O O1 0.18710(10) 0.7509(6) 0.16419(18) 0.0477(8) Uani d 1 . .
    C C1 0.0069(2) 0.6310(17) 0.1297(7) 0.065(3) Uani d 0.84(2) A 1
    H H1A -0.005777 0.746242 0.090345 0.078 Uiso calc 0.84(2) A 1
    H H1B -0.008010 0.623539 0.167931 0.078 Uiso calc 0.84(2) A 1
    C C1' 0.0140(11) 0.538(7) 0.163(2) 0.056(9) Uani d 0.16(2) A 2
    H H1'1 0.019558 0.439312 0.209509 0.067 Uiso calc 0.16(2) A 2
    H H1'2 -0.009825 0.630514 0.160560 0.067 Uiso calc 0.16(2) A 2
    C C2 0.01033(15) 0.3703(9) 0.0973(4) 0.0588(15) Uani d 1 . .
    H H2A 0.007424 0.238929 0.132728 0.071 Uiso calc 1 A 1
    H H2B -0.008830 0.345562 0.050560 0.071 Uiso calc 1 A 1
    C C3 0.05004(14) 0.3727(9) 0.0845(3) 0.0479(12) Uani d 1 . .
    C C4 0.07030(15) 0.5732(8) 0.1194(3) 0.0464(12) Uani d 1 . .
    C C5 0.04634(15) 0.7158(10) 0.1626(4) 0.0629(16) Uani d 1 . .
    H H5A 0.053825 0.675188 0.215787 0.075 Uiso calc 1 A 1
    H H5B 0.048800 0.896697 0.156268 0.075 Uiso calc 1 A 1
    C C6 0.06731(15) 0.2103(10) 0.0450(3) 0.0539(13) Uani d 1 . .
    H H6 0.053560 0.074806 0.019341 0.065 Uiso calc 1 . .
    C C7 0.10502(14) 0.2478(8) 0.0434(3) 0.0489(12) Uani d 1 . .
    H H7 0.117384 0.133484 0.018010 0.059 Uiso calc 1 . .
    C C8 0.12457(12) 0.4493(8) 0.0782(2) 0.0361(10) Uani d 1 . .
    C C9 0.10734(13) 0.6165(8) 0.1167(3) 0.0404(10) Uani d 1 . .
    H H9 0.120702 0.756550 0.140374 0.048 Uiso calc 1 . .
    C C10 0.19013(13) 0.6220(7) 0.1116(2) 0.0351(10) Uani d 1 . .
    C C11 0.22575(12) 0.6170(8) 0.0831(2) 0.0366(10) Uani d 1 . .
    H H11A 0.230239 0.446019 0.067916 0.044 Uiso calc 1 . .
    H H11B 0.222334 0.724566 0.038996 0.044 Uiso calc 1 . .
    C C12 0.28154(12) 0.8823(7) 0.1286(2) 0.0337(10) Uani d 1 . .
    H H12 0.277478 0.991130 0.087397 0.040 Uiso calc 1 . .
    C C13 0.30716(14) 0.7024(8) 0.2339(3) 0.0404(11) Uani d 1 . .
    H H13 0.324273 0.664753 0.279459 0.048 Uiso calc 1 . .
    C C14 0.27447(12) 0.5842(7) 0.2044(2) 0.0346(10) Uani d 1 . .
    H H14 0.264207 0.446855 0.225054 0.042 Uiso calc 1 . .
    C C15 0.34367(14) 1.0541(8) 0.1924(3) 0.0448(11) Uani d 1 . .
    H H15A 0.355727 1.079649 0.245245 0.054 Uiso calc 1 . .
    H H15B 0.334866 1.217060 0.170671 0.054 Uiso calc 1 . .
    C C16 0.37271(15) 0.9480(10) 0.1533(4) 0.0598(15) Uani d 1 . .
    H H16A 0.359918 0.915740 0.101139 0.072 Uiso calc 1 . .
    H H16B 0.392405 1.075129 0.153460 0.072 Uiso calc 1 . .
    C C17 0.39176(17) 0.7154(11) 0.1855(4) 0.0678(17) Uani d 1 . .
    H H17A 0.372720 0.581383 0.180888 0.081 Uiso calc 1 . .
    H H17B 0.403047 0.741053 0.238706 0.081 Uiso calc 1 . .
    C C18 0.42267(19) 0.6376(13) 0.1468(5) 0.089(2) Uani d 1 . .
    H H18A 0.411994 0.626255 0.093572 0.133 Uiso calc 1 . .
    H H18B 0.432805 0.475814 0.165602 0.133 Uiso calc 1 . .
    H H18C 0.443086 0.760623 0.156499 0.133 Uiso calc 1 . .
    H H1 0.1675(12) 0.378(8) 0.039(3) 0.029(11) Uiso d 1 . .
    Cl Cl1 0.19326(3) 0.10403(18) -0.03275(7) 0.0429(3) Uani d 1 . .
loop_
    _atom_site_aniso_label
    _atom_site_aniso_U_11
    _atom_site_aniso_U_22
    _atom_site_aniso_U_33
    _atom_site_aniso_U_12
    _atom_site_aniso_U_13
    _atom_site_aniso_U_23
    N1 0.036(2) 0.037(2) 0.038(2) 0.0015(16) 0.0122(17) -0.0060(18)
    N2 0.042(2) 0.0261(17) 0.035(2) 0.0016(15) 0.0149(17) -0.0008(15)
    N3 0.044(2) 0.0271(17) 0.040(2) -0.0053(16) 0.0163(17) -0.0018(15)
    O1 0.052(2) 0.0487(18) 0.047(2) -0.0017(15) 0.0207(16) -0.0168(16)
    C1 0.052(4) 0.058(5) 0.091(7) 0.015(3) 0.027(4) -0.003(5)
    C1' 0.043(15) 0.046(17) 0.091(19) 0.016(14) 0.042(14) 0.001(15)
    C2 0.049(3) 0.054(3) 0.079(4) 0.001(2) 0.026(3) 0.003(3)
    C3 0.044(3) 0.046(3) 0.056(3) 0.002(2) 0.016(2) 0.003(2)
    C4 0.055(3) 0.041(2) 0.046(3) 0.009(2) 0.018(2) 0.002(2)
    C5 0.055(3) 0.053(3) 0.091(4) 0.010(3) 0.037(3) -0.002(3)
    C6 0.047(3) 0.048(3) 0.069(4) -0.004(2) 0.017(3) -0.009(3)
    C7 0.051(3) 0.040(3) 0.057(3) 0.000(2) 0.015(3) -0.010(2)
    C8 0.040(2) 0.036(2) 0.033(2) 0.0031(18) 0.0089(19) 0.0037(18)
    C9 0.044(3) 0.037(2) 0.042(3) 0.004(2) 0.014(2) -0.001(2)
    C10 0.044(3) 0.028(2) 0.036(2) 0.0026(19) 0.015(2) -0.0012(19)
    C11 0.042(2) 0.032(2) 0.036(2) -0.0015(19) 0.0079(19) -0.0058(19)
    C12 0.045(3) 0.0210(19) 0.037(2) -0.0004(18) 0.012(2) -0.0011(17)
    C13 0.054(3) 0.031(2) 0.040(3) 0.003(2) 0.018(2) 0.0033(19)
    C14 0.043(2) 0.031(2) 0.031(2) 0.0051(19) 0.0115(19) 0.0088(18)
    C15 0.050(3) 0.033(2) 0.053(3) -0.008(2) 0.014(2) -0.003(2)
    C16 0.052(3) 0.051(3) 0.079(4) -0.014(2) 0.019(3) -0.003(3)
    C17 0.060(4) 0.051(3) 0.097(5) -0.005(3) 0.027(3) -0.014(3)
    C18 0.071(4) 0.074(4) 0.136(7) -0.005(3) 0.055(5) -0.026(4)
    Cl1 0.0575(7) 0.0305(5) 0.0449(7) 0.0024(5) 0.0200(5) -0.0028(5)
_geom_special_details
;
 All esds (except the esd in the dihedral angle between two l.s. planes)
 are estimated using the full covariance matrix.  The cell esds are taken
 into account individually in the estimation of esds in distances, angles
 and torsion angles; correlations between esds in cell parameters are only
 used when they are defined by crystal symmetry.  An approximate (isotropic)
 treatment of cell esds is used for estimating esds involving l.s. planes.
;
loop_
    _geom_bond_atom_site_label_1
    _geom_bond_atom_site_label_2
    _geom_bond_site_symmetry_2
    _geom_bond_distance
    _geom_bond_publ_flag
    N1 C10 . 1.339(6) ?
    N1 C8 . 1.427(6) ?
    N2 C12 . 1.324(5) ?
    N2 C14 . 1.384(5) ?
    N2 C11 . 1.455(6) ?
    N3 C12 . 1.323(6) ?
    N3 C13 . 1.372(5) ?
    N3 C15 . 1.469(6) ?
    O1 C10 . 1.227(5) ?
    C1 C5 . 1.491(8) ?
    C1 C2 . 1.547(8) ?
    C1' C2 . 1.508(16) ?
    C1' C5 . 1.518(16) ?
    C2 C3 . 1.514(7) ?
    C3 C4 . 1.383(7) ?
    C3 C6 . 1.384(7) ?
    C4 C9 . 1.376(7) ?
    C4 C5 . 1.522(7) ?
    C6 C7 . 1.390(7) ?
    C7 C8 . 1.376(6) ?
    C8 C9 . 1.388(6) ?
    C10 C11 . 1.506(6) ?
    C13 C14 . 1.347(7) ?
    C15 C16 . 1.524(7) ?
    C16 C17 . 1.491(8) ?
    C17 C18 . 1.525(8) ?
loop_
    _geom_angle_atom_site_label_1
    _geom_angle_atom_site_label_2
    _geom_angle_atom_site_label_3
    _geom_angle_site_symmetry_1
    _geom_angle_site_symmetry_3
    _geom_angle
    _geom_angle_publ_flag
    C10 N1 C8 . . 129.0(4) ?
    C12 N2 C14 . . 108.3(4) ?
    C12 N2 C11 . . 124.9(4) ?
    C14 N2 C11 . . 126.2(3) ?
    C12 N3 C13 . . 109.0(4) ?
    C12 N3 C15 . . 124.5(4) ?
    C13 N3 C15 . . 126.3(4) ?
    C5 C1 C2 . . 106.5(5) ?
    C2 C1' C5 . . 107.1(13) ?
    C1' C2 C3 . . 102.4(11) ?
    C3 C2 C1 . . 102.6(5) ?
    C4 C3 C6 . . 119.3(5) ?
    C4 C3 C2 . . 110.8(4) ?
    C6 C3 C2 . . 130.0(5) ?
    C9 C4 C3 . . 122.2(4) ?
    C9 C4 C5 . . 128.0(5) ?
    C3 C4 C5 . . 109.7(4) ?
    C1 C5 C4 . . 103.8(5) ?
    C1' C5 C4 . . 102.8(11) ?
    C3 C6 C7 . . 119.2(5) ?
    C8 C7 C6 . . 120.5(4) ?
    C7 C8 C9 . . 120.9(4) ?
    C7 C8 N1 . . 116.9(4) ?
    C9 C8 N1 . . 122.2(4) ?
    C4 C9 C8 . . 117.9(4) ?
    O1 C10 N1 . . 125.3(4) ?
    O1 C10 C11 . . 122.2(4) ?
    N1 C10 C11 . . 112.5(4) ?
    N2 C11 C10 . . 112.1(4) ?
    N3 C12 N2 . . 108.8(4) ?
    C14 C13 N3 . . 106.9(4) ?
    C13 C14 N2 . . 107.1(4) ?
    N3 C15 C16 . . 111.2(4) ?
    C17 C16 C15 . . 115.5(5) ?
    C16 C17 C18 . . 111.4(6) ?
loop_
    _geom_hbond_atom_site_label_D
    _geom_hbond_atom_site_label_H
    _geom_hbond_atom_site_label_A
    _geom_hbond_site_symmetry_A
    _geom_hbond_distance_DH
    _geom_hbond_distance_HA
    _geom_hbond_distance_DA
    _geom_hbond_angle_DHA
    _geom_hbond_publ_flag
    C9 H9 O1 . 0.95 2.35 2.915(6) 118 yes
    N1 H1 Cl1 . 0.87(5) 2.32(5) 3.177(4) 167(4) yes
    C11 H11A Cl1 . 0.99 2.75 3.541(4) 137 yes
    C12 H12 Cl1 7_565 0.95 2.73 3.530(4) 143 yes
    C15 H15B Cl1 7_565 0.99 2.71 3.493(5) 136 yes
    C11 H11B Cl1 1_565 0.99 2.54 3.432(5) 150 yes
    C13 H13 O1 4_545 0.95 2.54 3.066(5) 115 yes
_shelx_space_group_comment
;
The symmetry employed for this shelxl refinement is uniquely defined
by the following loop, which should always be used as a source of
symmetry information in preference to the above space-group names.
They are only intended as comments.
;
_shelx_estimated_absorpt_T_min     0.927
_shelx_estimated_absorpt_T_max     0.971
_shelx_hkl_file
;
   6   0   0   14.96    1.35
   8   0   0  252.18    3.34
  10   0   0  379.53    3.49
  12   0   0   14.51    1.17
  14   0   0   21.74    1.18
  16   0   0  427.69    3.11
  18   0   0   16.53    1.11
  20   0   0   13.55    1.06
  22   0   0    3.07    0.94
  24   0   0   85.22    1.53
  26   0   0  152.20    1.92
  28   0   0   29.93    1.16
  30   0   0    2.04    0.97
  32   0   0   14.92    1.04
  34   0   0  109.77    1.79
  36   0   0    7.66    1.09
  38   0   0    0.52    1.10
  38   0   0    1.06    1.54
  40   0   0    0.74    1.80
  40   0   0   -0.54    1.07
  40   0   0   -0.16    1.12
  42   0   0    2.04    2.14
  42   0   0    2.42    1.21
  42   0   0    3.52    1.22
   1  -1   0  461.85    4.78
  -1   1   0  460.24    4.75
   1   1   0  435.19    4.72
  -1  -1   0  454.58    4.75
  -3   1   0   31.40    1.73
   3   1   0   29.30    1.65
   3  -1   0   30.72    1.74
  -3  -1   0   31.16    1.67
  -5  -1   0   -0.27    1.29
   5  -1   0   -0.61    1.34
   5   1   0   -0.10    1.29
  -5   1   0    0.35    1.33
  -7  -1   0  273.63    3.07
  -7  -1   0  271.08    4.64
  -7   1   0  277.93    3.13
   7   1   0  270.27    3.09
   7  -1   0  289.32    3.17
  -9   1   0    4.97    1.08
   9  -1   0    4.32    1.10
  -9  -1   0    4.56    1.08
  -9  -1   0    4.00    1.67
   9   1   0    4.07    1.07
  11   1   0   29.16    1.29
 -11  -1   0   30.75    2.07
 -11   1   0   30.53    1.31
 -11  -1   0   30.24    1.31
  11  -1   0   30.93    1.33
  11   1   0   27.02    2.10
  13   1   0   37.30    2.21
  13   1   0   38.82    1.29
 -13   1   0   38.21    1.31
  13  -1   0   37.82    1.29
  15  -1   0    6.12    1.04
 -15   1   0    6.71    1.09
  15   1   0    6.48    1.05
  15   1   0    6.30    1.70
  17  -1   0   32.93    1.27
  17   1   0   33.70    2.24
  17   1   0   30.71    1.23
 -17   1   0   30.00    1.28
  19   1   0   45.75    2.39
  19   1   0   42.24    1.27
 -19   1   0   43.00    1.33
  19  -1   0   45.41    1.35
 -21   1   0   31.82    1.15
  21   1   0   32.72    2.15
  21   1   0   33.46    1.18
  21  -1   0   31.28    1.17
  23   1   0   16.97    1.02
  23  -1   0   19.48    1.07
  23   1   0   19.54    2.03
  25  -1   0   -0.35    0.91
  25   1   0   -0.23    1.66
  25   1   0    1.63    0.84
  27   1   0   -0.05    1.69
  27  -1   0    0.17    0.91
  27   1   0    0.05    0.89
  27   1   0    0.02    0.86
  29   1   0    3.14    1.89
  29   1   0    3.76    0.98
  29   1   0    0.78    1.00
  29  -1   0    2.44    0.94
  31   1   0   -0.65    1.02
  31  -1   0   -0.31    0.92
  31   1   0    0.83    0.93
  31   1   0    0.62    2.31
  33  -1   0    1.05    0.99
  33   1   0    0.04    0.95
  33   1   0    1.10    0.98
  35   1   0    9.03    1.07
  35  -1   0   12.10    1.08
  35   1   0   11.52    1.19
  37   1   0   -0.39    1.08
  37   1   0   -0.34    1.07
  37  -1   0   -1.19    1.08
  39   1   0    2.21    1.12
  39  -1   0    1.77    1.07
  39   1   0    1.70    1.09
  41   1   0    0.00    0.99
  41  -1   0   -0.45    1.23
  41   1   0    0.28    1.13
   0  -2   0   16.29    1.27
   0   2   0   13.73    1.24
  -2   2   0   18.03    1.24
   2  -2   0   18.82    1.27
  -2  -2   0   19.05    1.29
   2   2   0   16.72    1.27
   4  -2   0   33.35    1.40
  -4  -2   0   33.08    1.33
  -4   2   0   35.91    1.39
   4   2   0   30.24    1.34
  -6   2   0   55.14    1.50
   6   2   0   48.65    1.41
  -6  -2   0   53.88    1.45
   6  -2   0   55.57    1.50
  -8   2   0   16.39    1.19
  -8  -2   0   17.27    1.18
   8   2   0   16.16    1.17
   8  -2   0   17.09    1.21
 -10  -2   0   41.62    1.34
 -10  -2   0   39.00    1.64
 -10   2   0   38.41    1.32
  10  -2   0   38.60    1.35
  10   2   0   37.06    1.30
 -12   2   0    0.95    1.04
  12  -2   0    0.38    1.03
 -12  -2   0    0.98    0.96
 -12  -2   0    0.92    1.23
  12   2   0    0.96    1.00
 -14   2   0   72.27    1.52
 -14  -2   0   75.58    1.53
  14   2   0   70.05    1.48
  14  -2   0   73.55    1.51
 -14  -2   0   73.08    2.11
 -16  -2   0   21.37    1.54
  16   2   0   22.41    1.09
  16  -2   0   21.64    1.06
 -16  -2   0   21.27    1.09
 -16   2   0   22.43    1.13
 -18   2   0    1.53    0.90
  18   2   0    1.88    0.89
  18  -2   0    1.96    0.90
 -18  -2   0    1.12    1.39
  20  -2   0   23.72    1.04
 -20   2   0   22.90    1.08
  20   2   0   24.01    1.07
  22   2   0    2.19    0.84
  22  -2   0    3.13    0.93
 -22   2   0    1.05    1.00
  24   2   0   12.76    1.00
  24  -2   0   12.55    1.03
 -24   2   0   13.14    1.01
  26   2   0    0.84    0.90
  26  -2   0    0.35    0.89
 -26   2   0    0.76    0.91
 -28   2   0   18.47    1.12
  28   2   0   17.85    1.13
  28  -2   0   17.55    1.05
  30   2   0    2.08    0.94
  30  -2   0    1.10    0.97
 -30   2   0    1.70    0.96
  32  -2   0    4.43    1.12
  32   2   0    5.03    1.00
  34   2   0    0.89    1.07
  34  -2   0   -1.29    1.15
  36  -2   0   -0.76    1.11
  36   2   0   -1.00    1.10
  36   2   0    0.03    1.11
  38   2   0    0.35    1.12
  38   2   0    0.40    0.99
  38  -2   0    0.38    1.17
   1   3   0    1.80    1.08
   1  -3   0    1.35    1.03
  -1   3   0    1.39    0.99
  -1  -3   0    0.94    1.03
   3   3   0   76.11    1.60
   3  -3   0   80.14    1.58
  -3  -3   0   75.83    1.56
  -3   3   0   77.76    1.56
   5   3   0   16.77    1.20
   5  -3   0   13.68    1.17
  -5   3   0   13.19    1.16
  -5  -3   0   14.89    1.15
  -7   3   0    0.03    0.99
   7  -3   0    0.02    1.04
   7   3   0   -1.03    1.00
  -7  -3   0   -0.08    0.90
   9  -3   0    9.54    1.05
  -9   3   0    8.60    1.02
   9   3   0    9.30    1.01
  -9  -3   0    7.86    0.99
 -11  -3   0    0.63    0.91
  11   3   0    0.80    0.91
  11  -3   0    0.38    0.94
 -11   3   0    0.59    0.92
 -11  -3   0    1.61    1.35
  13   3   0    0.88    0.91
 -13   3   0    1.54    0.89
 -13  -3   0    2.74    0.92
 -13  -3   0    1.59    1.14
  13  -3   0    1.59    0.90
 -15  -3   0    1.17    1.30
 -15  -3   0    1.31    0.91
 -15   3   0    0.40    0.82
  15  -3   0    1.44    0.89
  15   3   0    1.08    0.93
 -17  -3   0    1.41    1.34
 -17  -3   0    0.84    0.93
  17   3   0    0.82    0.91
  17  -3   0    1.70    0.92
 -17   3   0    0.08    0.87
 -19   3   0   11.90    1.01
 -19  -3   0   10.20    1.58
  19   3   0    9.54    0.93
  19  -3   0   10.59    1.03
 -19  -3   0   10.22    0.95
 -21   3   0    2.01    0.93
  21   3   0    2.87    1.00
  21  -3   0    3.45    0.96
 -21  -3   0    4.97    0.97
 -21  -3   0    2.94    1.38
 -23   3   0   16.56    1.03
  23  -3   0   14.39    1.03
  23   3   0   17.87    1.09
 -23  -3   0   18.32    1.59
 -25   3   0   12.39    0.95
  25  -3   0   13.84    0.98
  25   3   0   14.42    1.04
  27   3   0    4.03    1.00
 -27   3   0    5.88    0.98
  27  -3   0    5.80    1.01
  29  -3   0    1.82    1.10
  29   3   0    4.13    1.01
 -29   3   0    1.77    1.05
 -31   3   0    3.43    1.04
  31   3   0    4.22    1.14
  31  -3   0    4.02    1.04
  33  -3   0    1.32    1.12
 -33   3   0   -0.52    1.01
  33   3   0   -0.43    1.01
  35  -3   0    0.60    1.16
 -35   3   0    0.22    1.12
  35   3   0    1.46    1.11
  37   3   0   -1.28    1.14
  37  -3   0   -0.79    1.22
   0   4   0   55.71    1.29
   0  -4   0   58.68    1.30
  -2  -4   0   15.88    1.06
  -2   4   0   13.90    1.04
   2  -4   0   11.90    1.04
   2   4   0   13.53    1.05
  -4   4   0   34.84    1.18
   4  -4   0   33.02    1.17
  -4  -4   0   34.28    1.16
   4   4   0   34.72    1.24
  -6  -4   0    1.73    1.16
   6  -4   0    2.73    1.04
   6   4   0    1.90    1.05
  -6   4   0    2.03    1.04
   8  -4   0   21.63    1.20
   8   4   0   20.32    1.17
  -8  -4   0   23.07    1.16
  -8   4   0   23.55    1.17
 -10  -4   0   52.03    1.30
  10  -4   0   53.09    1.34
 -10   4   0   54.11    1.33
  10   4   0   48.69    1.30
 -12  -4   0    6.66    1.40
  12   4   0    7.98    1.04
 -12   4   0    6.41    1.00
  12  -4   0   11.03    1.10
 -12  -4   0    8.29    0.99
 -14  -4   0    4.46    0.92
 -14   4   0    4.50    0.98
 -14  -4   0    3.82    1.13
  14  -4   0    4.07    1.08
  14   4   0    5.99    0.98
  16  -4   0    8.18    1.01
 -16  -4   0    6.14    0.86
 -16  -4   0    6.14    1.33
  16   4   0    6.36    0.89
 -16   4   0    5.40    0.99
 -18  -4   0    3.69    0.96
 -18   4   0    3.85    0.96
 -18  -4   0    4.38    1.26
  18  -4   0    5.28    0.99
  18   4   0    3.42    0.98
  20  -4   0    0.93    0.90
  20   4   0    0.84    0.96
 -20   4   0    0.23    0.89
 -20  -4   0    0.60    0.99
 -20  -4   0    0.56    1.18
  22   4   0    7.04    1.07
 -22  -4   0    5.49    1.42
 -22   4   0    6.70    0.90
  22  -4   0    4.30    0.92
 -22  -4   0    9.23    0.96
  24  -4   0    7.40    0.97
 -24  -4   0    5.90    1.42
 -24  -4   0    6.16    1.10
  24   4   0    5.11    1.11
 -24   4   0    4.40    1.05
 -26   4   0   13.79    1.18
 -26  -4   0   13.80    1.74
  26  -4   0    9.58    1.18
  26   4   0   13.09    1.22
 -26  -4   0   15.18    1.22
  28   4   0    0.43    1.13
  28  -4   0    3.57    1.14
 -28   4   0    2.36    1.11
  30  -4   0    1.86    1.16
 -30   4   0    1.12    1.14
  30   4   0    0.47    1.14
 -32   4   0   -0.41    1.26
  32   4   0   -0.41    1.13
  32  -4   0    0.29    1.29
  -1  -5   0    3.29    0.92
   1  -5   0    3.06    0.91
   1   5   0    3.77    0.94
  -1   5   0    3.82    0.94
  -3  -5   0    1.75    0.87
   3   5   0    0.19    0.84
   3  -5   0   -0.20    0.86
  -3   5   0    1.38    0.88
  -5   5   0    4.45    0.96
   5   5   0    3.23    0.88
   5  -5   0    1.78    0.94
  -5  -5   0    4.39    0.93
   7   5   0   -0.04    0.91
  -7  -5   0    2.60    0.89
  -7   5   0    0.95    0.92
   7  -5   0    0.32    0.96
   9  -5   0    4.60    0.98
  -9   5   0    4.81    1.01
  -9  -5   0    5.28    1.00
   9   5   0    5.80    1.19
 -11  -5   0    1.19    1.08
  11  -5   0    1.65    1.00
  11   5   0   -0.13    1.07
 -11  -5   0   -1.21    1.01
 -11   5   0    1.54    0.94
 -13  -5   0    3.78    1.10
 -13  -5   0    2.00    1.20
 -13   5   0    1.37    0.98
  13   5   0    3.07    1.09
  13  -5   0    4.97    1.00
  15  -5   0    1.25    1.02
 -15   5   0    0.46    0.98
  15   5   0    1.86    1.14
 -15  -5   0    2.11    1.07
 -15  -5   0    0.22    1.11
 -17  -5   0    6.16    1.28
  17   5   0    5.07    1.26
 -17  -5   0    7.18    1.25
  17  -5   0    8.21    1.13
 -17   5   0    6.88    1.08
 -19  -5   0   -0.44    1.13
 -19   5   0    1.16    0.99
 -19  -5   0    0.53    1.43
  19  -5   0   -0.98    1.09
  19   5   0    0.65    1.24
 -21  -5   0    0.95    1.39
  21   5   0    1.46    1.16
 -21  -5   0   -0.39    1.12
 -21   5   0    1.39    1.22
  21  -5   0   -0.34    1.16
  23  -5   0    1.24    1.02
  23   5   0    0.67    1.21
 -23  -5   0    1.39    1.17
 -23   5   0    0.88    0.98
 -23  -5   0    0.14    1.43
  25  -5   0    0.97    1.20
 -25  -5   0    0.74    1.64
 -25   5   0    3.33    1.29
  25   5   0    2.19    1.29
 -25  -5   0    1.20    1.22
   0   6   0   19.93    1.34
   0  -6   0   22.43    1.24
  -2  -6   0    5.19    1.23
   2  -6   0    4.30    1.17
  -2   6   0    6.38    1.16
   2   6   0    4.70    1.13
  -4   6   0    0.55    1.10
   4   6   0    1.00    1.14
  -4  -6   0    1.34    1.03
   4  -6   0    0.12    1.13
   6  -6   0    0.87    1.12
   6   6   0    0.24    1.21
  -6   6   0    0.29    1.08
  -6  -6   0    0.63    1.04
  -8   6   0    5.61    1.13
  -8  -6   0    3.10    1.10
   8  -6   0    4.03    1.16
  -8  -6   0    3.95    1.23
   8   6   0    5.21    1.19
 -10  -6   0    5.31    1.26
 -10  -6   0    7.75    1.28
  10   6   0    7.98    1.29
 -10   6   0    5.93    1.20
  10  -6   0    8.16    1.26
 -12   6   0    1.86    1.22
  12   6   0    4.34    1.13
  12  -6   0    2.26    1.24
 -12  -6   0    3.84    1.26
 -12  -6   0    3.46    1.24
  14   6   0   -0.35    1.33
  14  -6   0    1.14    1.24
 -14  -6   0    2.54    1.29
 -14  -6   0    0.90    1.28
 -14   6   0    0.00    1.21
  41   1  -1   -0.10    1.23
  41  -1  -1    0.60    1.19
  41   1  -1   -0.29    1.19
  39   1  -1   -0.79    1.08
  39   1  -1    1.09    1.06
  39  -1  -1    1.26    1.08
  37   1  -1   -1.19    1.09
  37  -1  -1   -0.30    1.08
  37   1  -1   -1.28    1.08
  35   1  -1   -1.06    1.01
  35  -1  -1   -0.40    1.00
  35   1  -1   -0.24    0.99
  33   1  -1   -0.30    0.98
  33   1  -1    1.73    0.97
  33  -1  -1    0.09    0.91
  31   1  -1    1.62    0.96
  31   1  -1    2.82    0.92
  31  -1  -1    2.43    0.85
  29  -1  -1   11.49    1.03
  29   1  -1    9.00    0.99
  29   1  -1   12.32    0.99
  27  -1  -1    2.35    0.96
  27   1  -1    1.82    0.87
  25   1  -1   -0.34    0.81
  25  -1  -1    0.80    0.83
  23   1  -1   -0.16    0.82
  23  -1  -1    0.86    0.88
  21   1  -1   37.09    1.18
  21  -1  -1   34.15    1.17
 -21   1   1   35.49    1.18
 -19   1   1   -0.80    0.98
  19   1  -1    0.65    0.90
  19  -1  -1    0.20    0.98
  17  -1  -1   -0.32    1.01
  17   1  -1    0.03    0.92
 -17   1   1   -0.06    1.01
  15   1  -1   -0.13    1.00
 -15   1   1    0.46    0.96
  15  -1  -1    0.13    1.03
  13   1  -1    9.57    1.04
 -13   1   1    9.82    1.08
  13  -1  -1   10.44    1.09
  11  -1  -1    5.82    1.08
  11   1  -1    6.11    1.09
 -11   1   1    4.34    1.08
 -11  -1   1    6.26    2.04
 -11  -1   1    5.79    1.09
   9  -1  -1   94.91    1.90
  -9  -1   1   96.76    1.89
  -9  -1   1   88.94    3.55
   9   1  -1   89.22    1.85
  -9   1   1   97.39    1.94
  -7  -1   1   89.98    2.03
   7  -1  -1   89.36    2.05
  -7   1   1   88.85    2.04
   7   1  -1   83.72    2.00
  -5  -1   1    0.74    1.30
   5   1  -1   -0.03    1.39
   5  -1  -1   -0.15    1.36
  -5   1   1   -0.11    1.31
   3   1  -1   74.87    2.15
   3  -1  -1   80.52    2.21
  -3   1   1   83.04    2.22
  -3  -1   1   75.56    2.28
   1  -1  -1   49.96    2.07
  -1   1   1   50.09    2.01
   1   1  -1   49.49    2.02
  -1  -1   1   49.18    2.00
  -1   1  -1    5.43    1.47
   1  -1   1    6.40    1.54
   1   1   1    5.98    1.50
  -1  -1  -1    5.52    1.48
  -3  -1  -1   12.71    1.46
   3   1   1   13.27    1.46
  -3  -1  -1   13.11    1.55
   3  -1   1   13.48    1.54
  -3   1  -1   13.47    1.53
   5   1   1   55.68    1.91
   5  -1   1   63.58    2.05
  -5  -1  -1   64.55    2.19
  -5  -1  -1   63.10    1.96
  -5   1  -1   64.40    1.98
   7   1   1    1.50    1.35
   7  -1   1    2.01    1.20
  -7   1  -1    2.39    1.20
   7   1   1    1.76    1.18
  -7  -1  -1    2.06    1.24
  -7  -1  -1    1.75    1.15
  -9   1  -1   23.63    1.30
  -9  -1  -1   25.02    1.70
   9   1   1   21.21    1.50
  -9  -1  -1   23.31    1.27
   9  -1   1   22.91    1.30
   9   1   1   21.68    1.30
  11   1   1    0.54    0.92
  11  -1   1    0.16    0.94
  11   1   1    0.32    1.46
 -11   1  -1    0.33    1.00
  13   1   1    2.41    1.46
 -13   1  -1    3.03    0.95
  13   1   1    2.66    0.97
  13  -1   1    2.57    0.95
 -15   1  -1    0.95    0.99
  15   1   1    2.08    1.02
  15   1   1    2.07    1.38
  15  -1   1    1.08    1.02
  17   1   1    4.70    1.32
  17   1   1    4.62    0.98
  17  -1   1    4.90    1.15
 -17   1  -1    4.94    1.01
  19   1   1    4.40    0.97
 -19   1  -1    5.19    0.96
  19  -1   1    5.26    1.09
  19   1   1    4.59    1.47
  21   1   1    8.99    0.98
  21  -1   1    9.64    0.99
  21   1   1    9.10    1.49
 -21   1  -1    9.10    1.00
  23   1   1    1.91    1.54
  23  -1   1    1.43    0.89
  23   1   1    2.93    0.94
  25  -1   1    0.79    0.92
  25   1   1    0.36    0.92
  25   1   1    0.14    1.39
  27   1   1    0.20    1.42
  27   1   1    0.61    0.87
  27   1   1    0.89    0.92
  27  -1   1    0.58    0.89
  29   1   1    1.87    1.09
  29   1   1    2.05    1.00
  29  -1   1    3.55    1.04
  29   1   1    2.17    1.51
  31   1   1    0.81    0.94
  31  -1   1    0.68    0.91
  31   1   1    0.12    1.04
  31   1   1    0.51    1.74
  33   1   1   -0.54    1.10
  33   1   1   -0.26    1.80
  33  -1   1   -0.71    0.96
  33   1   1    0.92    0.98
  35   1   1    0.11    0.98
  35   1   1    0.46    1.85
  35   1   1    0.58    1.00
  35  -1   1    1.44    1.01
  37  -1   1    1.00    1.11
  37   1   1    0.99    2.49
  37   1   1    0.40    1.07
  37   1   1    1.35    1.11
  39  -1   1   -0.95    1.13
  39   1   1   -0.74    0.99
  39   1   1   -0.24    1.15
  41   1   1   -1.30    1.21
  41   1   1    0.24    1.04
  41  -1   1    0.33    1.14
  40  -2  -1    4.04    1.31
  40   2  -1    2.98    1.30
  40   2  -1    4.09    1.23
  38  -2  -1    1.59    1.17
  38   2  -1    2.97    1.12
  38   2  -1    2.16    1.09
  36  -2  -1    0.37    1.12
  36   2  -1   -0.06    1.05
  34   2  -1   -0.59    1.03
  34  -2  -1    0.13    1.02
  32  -2  -1   24.32    1.19
  32   2  -1   18.85    1.18
  30   2  -1   15.88    1.08
  30  -2  -1   15.59    1.03
 -30   2   1   19.19    1.01
 -28   2   1    0.89    0.85
  28   2  -1    1.92    0.86
  28  -2  -1    0.33    0.91
  26  -2  -1   35.38    1.18
 -26   2   1   33.61    1.17
  26   2  -1   34.97    1.16
  24  -2  -1    2.07    0.98
  24   2  -1    0.64    0.85
 -24   2   1    2.86    0.95
 -22   2   1   26.31    1.07
  22  -2  -1   28.01    1.08
  22   2  -1   24.03    1.08
  20   2  -1    6.87    0.90
 -20   2   1    9.38    0.93
  20  -2  -1    8.96    0.94
 -18  -2   1    0.00    1.46
  18   2  -1    0.61    0.88
  18  -2  -1   -0.22    0.92
 -18   2   1    1.01    0.85
 -18  -2   1   -0.59    0.85
 -16   2   1   35.85    1.22
 -16  -2   1   36.18    1.18
  16  -2  -1   35.45    1.22
 -16  -2   1   34.17    1.93
  16   2  -1   30.71    1.20
 -14   2   1   69.05    1.47
 -14  -2   1   68.20    2.29
 -14  -2   1   72.85    1.49
  14   2  -1   64.33    1.47
  14  -2  -1   68.91    1.50
  12  -2  -1    1.90    1.09
 -12  -2   1    1.58    1.03
  12   2  -1    1.59    1.01
 -12   2   1    1.83    1.06
 -12  -2   1    2.30    1.34
 -10  -2   1    0.79    0.99
 -10   2   1    0.10    1.05
  10   2  -1    0.90    1.05
  10  -2  -1    0.63    1.12
   8  -2  -1   86.09    1.67
  -8   2   1   87.33    1.66
  -8  -2   1   85.48    1.66
   8   2  -1   79.48    1.64
  -6  -2   1  205.35    2.33
  -6   2   1  206.15    2.32
   6  -2  -1  203.51    2.35
   6   2  -1  188.05    2.26
  -4  -2   1  107.41    1.90
  -4   2   1  108.33    1.92
   4   2  -1   99.69    1.82
   4  -2  -1  107.18    1.99
  -2  -2   1   46.45    1.47
  -2   2   1   47.97    1.65
   2  -2  -1   50.56    1.55
   2   2  -1   46.92    1.48
   0   2   1   51.38    1.61
   0  -2  -1   50.96    1.57
   0   2  -1   47.91    1.59
   0  -2   1   45.71    1.52
   2  -2   1   57.25    1.60
  -2   2  -1   60.66    1.67
   2   2   1   64.86    1.68
  -2  -2  -1   60.08    1.66
   4  -2   1  100.67    1.89
   4   2   1  109.44    1.94
  -4   2  -1   98.71    1.79
  -4  -2  -1   99.33    1.93
   6  -2   1    7.75    1.13
   6   2   1   29.52    1.30
  -6  -2  -1    1.53    1.36
  -6   2  -1    8.27    1.16
  -6  -2  -1    4.78    1.29
  -8  -2  -1   35.35    1.33
   8   2   1   29.51    1.37
  -8   2  -1   37.29    1.35
  -8  -2  -1   32.80    1.61
   8  -2   1   35.91    1.38
  10  -2   1    8.84    1.10
 -10  -2  -1    8.92    1.20
 -10  -2  -1    7.61    1.08
 -10   2  -1    9.52    1.08
  10   2   1    6.69    1.06
 -12  -2  -1  123.59    2.32
 -12  -2  -1  126.69    1.80
  12   2   1  109.13    1.75
  12  -2   1  123.96    1.81
 -12   2  -1  123.42    1.85
 -14   2  -1   38.70    1.29
 -14  -2  -1   37.11    1.25
 -14  -2  -1   36.17    1.72
  14  -2   1   34.84    1.27
  14   2   1   31.64    1.34
  16   2   1    1.97    1.05
 -16  -2  -1    0.95    1.24
 -16   2  -1    1.33    0.92
  16  -2   1    0.96    0.94
 -16  -2  -1    1.37    0.92
 -18   2  -1    9.13    0.97
  18   2   1    9.05    0.96
  18  -2   1    9.34    0.96
 -20   2  -1    9.05    0.93
  20   2   1    8.46    1.00
  20  -2   1    8.87    0.97
 -22   2  -1    6.11    0.88
  22  -2   1    6.32    0.94
  22   2   1    6.11    0.92
  24  -2   1   16.82    1.04
  24   2   1   13.80    1.04
 -24   2  -1   16.50    1.05
  26   2   1    2.35    1.00
  26  -2   1    2.79    1.06
 -26   2  -1    2.12    0.92
  28  -2   1   14.52    1.10
 -28   2  -1   13.33    1.04
  28   2   1   14.23    1.07
  30   2   1    1.60    1.09
  30  -2   1    3.86    1.01
 -30   2  -1    1.80    0.98
  32  -2   1    3.26    1.17
  32   2   1    3.28    1.05
  34   2   1    0.63    1.04
  34  -2   1   -0.17    1.17
  36   2   1    0.54    1.15
  36   2   1   -0.54    1.10
  36  -2   1    0.12    1.13
  38   2   1    3.33    1.16
  38  -2   1    0.46    1.15
  38   2   1    0.51    1.19
 -37   3   1   -1.33    1.27
  37  -3  -1   -0.12    1.29
  37   3  -1    0.04    1.18
 -35   3   1    0.73    1.10
  35   3  -1   -0.02    1.08
  35  -3  -1    0.68    1.08
  33  -3  -1    0.29    1.16
 -33   3   1   -0.44    1.06
  33   3  -1   -0.63    1.02
  31  -3  -1    1.72    1.05
 -31   3   1    1.52    1.06
  31   3  -1    1.97    0.99
 -29   3   1    0.12    0.95
  29  -3  -1    2.10    1.01
  29   3  -1    0.37    1.02
 -27   3   1   21.31    1.05
  27  -3  -1   19.69    1.02
  27   3  -1   19.89    1.13
 -25   3   1    2.98    0.92
  25   3  -1    2.62    0.89
  25  -3  -1    3.88    1.06
  23  -3  -1   20.49    1.13
  23   3  -1   20.19    1.04
 -23   3   1   19.25    1.12
 -23  -3   1   22.89    1.82
 -23  -3   1   23.54    1.07
 -21  -3   1    3.64    0.93
  21  -3  -1    5.42    0.99
  21   3  -1    2.87    0.91
 -21   3   1    4.60    0.96
 -21  -3   1    4.92    1.43
  19  -3  -1    8.21    1.04
 -19  -3   1    8.98    1.03
  19   3  -1    6.49    0.96
 -19   3   1    5.19    1.06
 -19  -3   1    7.25    1.45
 -17  -3   1    6.16    1.31
  17  -3  -1    7.27    0.86
 -17   3   1    6.57    0.91
 -17  -3   1    6.10    0.93
  17   3  -1    5.57    0.95
 -15   3   1   32.05    1.09
 -15  -3   1   30.86    1.64
  15   3  -1   28.09    1.06
  15  -3  -1   29.33    1.11
 -15  -3   1   30.31    1.04
 -13   3   1    6.87    0.96
  13   3  -1    4.60    0.94
  13  -3  -1    5.15    0.94
 -13  -3   1    5.12    0.93
 -13  -3   1    6.01    1.35
  11   3  -1   16.50    0.99
 -11  -3   1   18.17    1.03
  11  -3  -1   18.92    1.02
 -11   3   1   20.48    1.08
  -9   3   1    1.25    0.94
   9  -3  -1   -0.51    0.91
   9   3  -1   -1.46    0.92
  -9  -3   1   -0.11    0.94
   7  -3  -1   53.98    1.42
   7   3  -1   54.39    1.37
  -7  -3   1   54.23    1.31
  -7   3   1   56.43    1.36
   5  -3  -1   37.62    1.33
  -5   3   1   40.10    1.35
  -5  -3   1   37.54    1.31
   5   3  -1   36.74    1.31
   3   3  -1    8.77    1.16
  -3  -3   1    7.22    1.12
  -3   3   1    7.93    1.13
   3  -3  -1    5.67    1.14
  -1  -3   1   10.06    1.09
   1  -3  -1   10.55    1.09
  -1   3   1    9.18    1.18
   1   3  -1    9.44    1.08
   1   3   1    8.36    1.09
  -1  -3  -1    8.44    1.10
   1  -3   1    7.93    1.08
  -1   3  -1    7.36    1.13
  -3   3  -1   16.39    1.17
   3   3   1   17.28    1.26
   3  -3   1   18.22    1.20
  -3  -3  -1   16.58    1.18
   5   3   1    2.23    1.04
  -5   3  -1   -0.75    1.04
  -5  -3  -1   -2.52    1.09
   5  -3   1   -1.09    1.03
   7   3   1   40.25    1.33
  -7   3  -1   40.58    1.28
  -7  -3  -1   36.33    1.32
   7  -3   1   40.25    1.29
  -9  -3  -1    0.19    0.94
  -9   3  -1    0.27    0.94
  -9  -3  -1    0.25    1.04
   9   3   1   -0.05    0.90
   9  -3   1    0.04    0.96
  11  -3   1    2.29    0.94
 -11   3  -1    1.49    0.93
  11   3   1    0.46    0.94
 -11  -3  -1    1.10    1.09
 -11  -3  -1    1.70    0.88
 -13   3  -1    1.27    0.89
  13   3   1    0.94    0.91
 -13  -3  -1    1.53    1.34
  13  -3   1    0.35    0.90
 -13  -3  -1    0.30    0.88
  15   3   1   10.85    0.96
 -15   3  -1   13.89    0.97
 -15  -3  -1   10.92    1.09
  15  -3   1   13.26    1.01
 -15  -3  -1   12.88    1.46
  17   3   1   15.61    1.08
 -17  -3  -1   19.68    1.06
  17  -3   1   19.02    1.07
 -17  -3  -1   17.63    1.52
 -17   3  -1   18.60    1.17
 -19  -3  -1   47.18    1.75
  19   3   1   39.84    1.19
 -19   3  -1   44.55    1.24
  19  -3   1   39.92    1.26
 -19  -3  -1   47.34    1.20
 -21  -3  -1    0.61    0.94
  21  -3   1    0.73    0.94
 -21   3  -1    0.38    0.94
  21   3   1    0.00    0.91
 -21  -3  -1    0.69    1.37
  23   3   1   17.77    1.13
 -23   3  -1   20.90    1.05
  23  -3   1   20.79    1.06
  25  -3   1    0.77    0.98
  25   3   1    0.05    0.96
 -25   3  -1    0.03    0.95
  27  -3   1   15.36    1.13
 -27   3  -1   14.45    1.12
  27   3   1   12.20    1.16
 -29   3  -1   15.99    1.17
  29  -3   1   15.24    1.17
  29   3   1   11.94    1.14
  31   3   1    1.00    1.17
 -31   3  -1   -1.21    1.11
  31  -3   1    0.75    1.10
  33   3   1    0.39    1.12
 -33   3  -1    0.66    1.06
  33  -3   1   -0.33    1.10
  35  -3   1    0.19    1.17
  35   3   1    1.62    1.08
 -35   3  -1    0.72    1.15
 -32   4   1    0.81    1.16
  32   4  -1    1.69    1.19
  32  -4  -1    1.16    1.17
  30   4  -1   -1.15    1.02
 -30   4   1    0.03    1.09
  30  -4  -1   -0.95    1.17
  28  -4  -1   -0.40    0.96
  28   4  -1    1.21    1.01
 -28   4   1    0.42    1.06
 -26  -4   1   -0.16    1.51
 -26  -4   1    1.20    1.04
 -26   4   1    0.35    1.00
  26  -4  -1    0.50    0.95
  26   4  -1    1.48    1.04
 -24  -4   1   -0.33    1.32
  24  -4  -1   -0.54    0.97
 -24  -4   1    0.52    0.92
  24   4  -1   -0.09    1.03
 -24   4   1    0.74    0.86
  22  -4  -1    4.14    0.87
 -22  -4   1    4.31    1.04
 -22  -4   1    4.85    1.36
  22   4  -1    5.57    1.05
 -22   4   1    5.55    0.89
  20   4  -1    2.48    0.97
 -20  -4   1    2.29    1.25
 -20   4   1    3.53    0.90
  20  -4  -1    0.71    0.94
 -20  -4   1    2.63    0.97
 -18  -4   1    0.13    1.22
 -18  -4   1    0.63    0.88
 -18   4   1    1.60    0.97
  18   4  -1    0.11    0.86
  18  -4  -1   -0.43    0.96
  16  -4  -1   14.28    1.12
 -16   4   1   18.95    1.23
 -16  -4   1   14.58    1.53
  16   4  -1   13.30    1.02
 -16  -4   1   18.12    1.03
 -14  -4   1   14.38    1.43
  14   4  -1   15.52    1.09
 -14   4   1   13.89    1.08
 -14  -4   1   17.03    1.04
  14  -4  -1   14.29    1.10
  12   4  -1    0.59    0.97
 -12  -4   1    0.62    0.96
  12  -4  -1    0.12    1.03
 -12   4   1    1.20    0.98
  10  -4  -1    1.19    1.04
 -10  -4   1   -0.10    1.03
  10   4  -1    0.42    1.06
 -10   4   1   -0.36    1.02
   8  -4  -1    5.55    1.04
  -8   4   1    4.03    1.08
   8   4  -1    5.60    1.00
  -8  -4   1    4.91    1.02
  -6  -4   1    5.18    1.18
   6   4  -1    4.93    1.11
  -6   4   1    3.93    1.09
   6  -4  -1    4.62    1.08
  -4  -4   1    4.66    0.96
   4   4  -1    4.50    1.00
   4  -4  -1    4.82    0.99
  -4   4   1    5.02    1.00
   2   4  -1    0.71    0.93
  -2   4   1   -0.71    0.95
   2  -4  -1    1.55    0.94
  -2  -4   1    1.20    0.92
   0   4   1   11.34    1.04
   0  -4   1    8.81    0.99
   0  -4  -1   11.16    1.03
   0   4  -1   11.45    1.00
   2  -4   1    3.27    1.08
   2   4   1    3.25    1.04
  -2  -4  -1    2.62    0.95
  -2   4  -1    4.92    0.93
   4   4   1    2.96    1.04
  -4   4  -1    3.78    1.03
   4  -4   1    2.40    0.97
  -4  -4  -1    3.87    0.99
  -6  -4  -1    6.26    0.96
   6  -4   1    6.10    1.10
   6   4   1    6.23    1.02
  -6   4  -1    6.90    1.08
  -8  -4  -1    5.11    0.97
  -8  -4  -1    4.47    1.12
  -8   4  -1    5.80    1.05
   8  -4   1    4.35    1.03
   8   4   1    4.39    1.01
 -10  -4  -1    3.31    1.13
 -10   4  -1    3.58    1.06
  10  -4   1    3.33    1.08
  10   4   1    4.23    0.99
 -10  -4  -1    2.02    1.32
 -12  -4  -1   11.15    1.33
 -12   4  -1   13.12    1.05
  12  -4   1   13.88    1.12
 -12  -4  -1   12.98    1.07
  12   4   1   14.83    1.10
 -14   4  -1   -0.04    0.97
  14  -4   1    0.23    0.97
 -14  -4  -1    1.12    0.95
 -14  -4  -1    0.36    1.22
  14   4   1   -0.63    1.05
  16  -4   1    3.58    0.97
 -16  -4  -1    4.70    1.37
 -16   4  -1    4.75    0.94
 -16  -4  -1    4.15    1.01
  16   4   1    1.79    1.05
  18   4   1    6.10    1.00
 -18  -4  -1    7.90    1.26
 -18  -4  -1    7.08    1.01
  18  -4   1    6.85    1.08
 -18   4  -1    6.66    0.96
 -20  -4  -1    7.69    1.09
  20  -4   1    5.65    1.03
 -20  -4  -1    9.20    1.26
 -20   4  -1   10.01    0.94
  20   4   1    6.53    1.07
 -22  -4  -1    5.54    1.02
 -22   4  -1    4.25    0.96
 -22  -4  -1    3.57    1.36
  22   4   1    3.45    1.01
  22  -4   1    3.53    1.04
 -24   4  -1    2.91    1.04
 -24  -4  -1    2.84    1.50
  24   4   1    3.57    1.08
  24  -4   1    2.25    1.06
 -24  -4  -1    2.86    1.06
 -26  -4  -1    0.17    1.39
  26   4   1    0.49    1.12
 -26   4  -1   -0.74    1.06
  26  -4   1    0.41    1.15
  28  -4   1    2.42    1.11
  28   4   1   -0.38    1.03
 -28   4  -1   -0.12    1.13
  30  -4   1   -0.72    1.14
  30   4   1    1.27    1.24
 -30   4  -1   -0.43    1.18
  32   4   1   -0.50    1.12
 -32   4  -1   -0.34    1.22
  32  -4   1    1.14    1.23
  25   5  -1    0.40    1.17
  25  -5  -1   -0.29    1.23
 -25  -5   1    0.94    1.61
 -25   5   1    0.13    1.03
 -25  -5   1   -0.17    1.19
 -23  -5   1    0.21    1.18
  23  -5  -1   -1.04    1.14
  23   5  -1    0.74    1.10
 -23   5   1   -0.48    1.02
 -23  -5   1    0.03    1.26
  21   5  -1   -0.39    1.16
  21  -5  -1   -0.49    1.16
 -21  -5   1    1.29    1.14
 -21  -5   1   -0.93    1.40
 -21   5   1    0.57    1.07
 -19   5   1    1.32    1.00
  19   5  -1    1.58    1.14
 -19  -5   1   -0.36    1.39
  19  -5  -1    1.34    1.11
 -19  -5   1    1.76    1.21
 -17  -5   1    5.37    1.13
 -17  -5   1    3.14    1.21
  17   5  -1    3.06    1.16
 -17   5   1    4.07    0.97
  17  -5  -1    2.85    1.06
 -15  -5   1   -0.40    1.10
 -15   5   1    1.01    1.01
  15  -5  -1    1.29    0.97
 -15  -5   1    0.97    1.13
  15   5  -1    1.40    1.13
  13  -5  -1    1.89    0.95
  13   5  -1    2.95    1.08
 -13  -5   1    0.88    1.04
 -13  -5   1    1.54    1.07
 -13   5   1    1.46    0.98
 -11   5   1    0.53    0.88
  11  -5  -1    0.84    0.98
 -11  -5   1    1.38    0.90
  11   5  -1    0.36    0.96
   9  -5  -1    3.80    0.95
   9   5  -1    2.80    0.98
  -9   5   1    4.90    0.99
  -9  -5   1    4.52    0.91
  -7  -5   1    4.04    0.91
   7  -5  -1    2.42    0.96
   7   5  -1    5.27    0.95
  -7   5   1    5.27    0.96
  -5   5   1    0.09    0.91
   5   5  -1   -0.63    0.93
   5  -5  -1   -0.84    0.89
  -5  -5   1    0.82    0.90
  -3   5   1    1.94    0.90
   3   5  -1   -0.29    0.98
   3  -5  -1   -0.60    0.86
  -3  -5   1    0.33    0.91
   1  -5  -1    1.74    0.89
  -1  -5   1    2.04    0.94
  -1   5   1    2.31    0.86
   1   5  -1    2.40    0.89
   1  -5   1    1.98    0.91
  -1   5  -1    0.91    0.94
  -1  -5  -1    0.51    0.90
   1   5   1    1.53    0.93
  -3  -5  -1    1.60    0.92
   3  -5   1    1.96    0.90
  -3   5  -1    0.27    0.94
   3   5   1   -0.94    0.93
  -5   5  -1    4.67    0.96
   5   5   1    4.30    1.01
   5  -5   1    4.59    1.03
  -5  -5  -1    5.71    0.96
   7  -5   1    0.27    0.85
   7   5   1   -0.42    1.05
  -7  -5  -1    1.26    1.00
  -7  -5  -1   -0.34    1.08
  -7   5  -1   -0.04    0.93
   9   5   1    5.00    1.16
   9  -5   1    4.96    0.99
  -9   5  -1    5.52    0.98
  -9  -5  -1    5.84    1.11
  -9  -5  -1    5.18    1.09
  11   5   1    1.27    1.17
 -11   5  -1   -0.46    0.94
  11  -5   1    0.46    0.96
 -11  -5  -1    0.58    1.08
 -11  -5  -1    0.64    1.06
 -13  -5  -1    0.11    1.02
  13   5   1   -0.91    1.10
 -13  -5  -1    2.72    1.08
  13  -5   1    1.34    0.95
 -13   5  -1   -0.53    0.93
 -15   5  -1   -0.95    1.07
 -15  -5  -1    0.53    1.11
 -15  -5  -1   -0.17    1.06
  15   5   1   -0.90    1.19
  15  -5   1   -0.04    1.09
 -17   5  -1   -0.27    1.11
  17  -5   1   -0.89    1.14
 -17  -5  -1    0.29    1.18
 -17  -5  -1   -0.37    1.16
  17   5   1    0.32    1.19
  19  -5   1   -2.27    1.14
  19   5   1   -0.28    1.16
 -19  -5  -1   -0.64    1.09
 -19  -5  -1    0.88    1.37
 -19   5  -1    1.12    1.10
  21   5   1   -1.35    1.17
 -21  -5  -1   -1.01    1.35
 -21  -5  -1   -0.01    1.03
  21  -5   1   -0.91    1.20
 -21   5  -1   -1.68    1.21
 -23   5  -1    0.47    1.08
  23  -5   1    1.41    1.23
 -23  -5  -1    0.02    1.36
  23   5   1   -0.44    1.25
 -23  -5  -1   -0.69    1.11
 -25  -5  -1    0.48    1.51
  25  -5   1    0.21    1.24
  25   5   1    0.63    1.13
 -25  -5  -1   -0.68    1.13
 -25   5  -1   -0.38    1.13
 -14  -6   1    0.44    1.14
  14   6  -1    1.43    1.32
 -14   6   1    1.19    1.24
  14  -6  -1    1.90    1.29
 -14  -6   1    0.12    1.41
 -12  -6   1    2.65    1.38
 -12  -6   1    2.93    1.26
  12   6  -1    1.78    1.31
 -12   6   1    2.23    1.21
  12  -6  -1    0.89    1.20
  10  -6  -1   -0.73    1.16
 -10   6   1    0.82    1.15
  10   6  -1   -1.31    1.25
 -10  -6   1    0.57    1.24
 -10  -6   1   -0.09    1.16
  -8   6   1    9.92    1.23
  -8  -6   1    8.36    1.19
   8   6  -1    6.92    1.22
   8  -6  -1    8.86    1.15
   6  -6  -1    2.02    1.11
  -6  -6   1   -0.24    1.10
  -6   6   1    1.79    1.14
   6   6  -1    5.55    1.19
  -4   6   1    6.63    1.31
   4   6  -1    8.35    1.22
  -4  -6   1    9.07    1.06
   4  -6  -1    9.57    1.14
   2  -6  -1    0.32    1.15
  -2   6   1    2.69    1.18
   2   6  -1   -0.14    1.25
  -2  -6   1    2.33    1.01
   0   6  -1    5.87    1.15
   0  -6  -1    4.67    1.15
   0   6   1    4.46    1.19
   0  -6   1    2.41    1.12
   2  -6   1   10.45    1.17
  -2   6  -1    9.10    1.15
   2   6   1   10.76    1.20
  -2  -6  -1    8.74    1.09
   4  -6   1   26.35    1.27
  -4  -6  -1   25.58    1.41
   4   6   1   23.88    1.41
  -4   6  -1   25.74    1.24
  -6   6  -1   -0.62    1.15
  -6  -6  -1    1.44    1.12
   6   6   1    1.27    1.22
  -6  -6  -1   -0.04    1.32
   6  -6   1    0.69    1.14
  -8  -6  -1    0.24    1.18
   8   6   1   -0.88    1.28
  -8   6  -1   -0.17    1.15
   8  -6   1    0.63    1.15
  -8  -6  -1   -1.06    1.05
  10   6   1    1.87    1.22
  10  -6   1   -0.62    1.17
 -10   6  -1    2.03    1.18
 -10  -6  -1    0.25    1.34
 -10  -6  -1    0.44    1.19
 -12   6  -1    3.47    1.27
 -12  -6  -1    3.21    1.26
 -12  -6  -1    1.82    1.23
  12  -6   1    2.75    1.25
  12   6   1    1.35    1.26
  14   6   1   -0.46    1.34
  14  -6   1   -0.55    1.16
 -14   6  -1    0.90    1.22
 -14  -6  -1    0.86    1.29
 -14  -6  -1   -0.74    1.27
  42   0  -2    0.99    1.20
  42   0  -2   -0.53    1.17
  40   0  -2    0.26    1.14
  40   0  -2    1.66    2.50
  40   0  -2    1.08    2.54
  40   0  -2    0.67    1.11
  38   0  -2    5.42    2.12
  38   0  -2    6.49    1.11
  38   0  -2    5.51    2.06
  36   0  -2    3.01    1.07
  34   0  -2    0.71    0.98
  32   0  -2    6.03    0.91
  30   0  -2   20.21    1.09
  28   0  -2    0.95    0.95
  26   0  -2    5.51    0.90
  24   0  -2   24.44    1.05
  22   0  -2    9.85    0.98
  20   0  -2   59.07    1.40
  18   0  -2   23.65    1.23
  16   0  -2   11.77    1.13
  14   0  -2   16.86    1.12
  12   0  -2   34.51    1.35
  10   0  -2   80.31    1.98
   8   0  -2   62.63    2.81
   6   0  -2   96.87    3.31
   4   0   2  164.65    3.62
   6   0   2   55.06    2.06
   8   0   2  157.82    2.67
  10   0   2   50.53    1.63
  12   0   2   30.71    1.33
  14   0   2   16.12    1.11
  16   0   2   41.95    1.35
  18   0   2   31.02    1.18
  20   0   2   17.13    1.11
  22   0   2   26.41    1.14
  24   0   2   14.46    1.10
  26   0   2   -0.01    0.94
  28   0   2   17.74    1.17
  30   0   2    4.97    1.14
  32   0   2    5.68    1.10
  34   0   2    2.74    1.02
  36   0   2    1.37    1.09
  38   0   2   -0.29    1.52
  38   0   2   -0.41    1.12
  38   0   2    0.26    1.13
  40   0   2    0.04    1.09
  40   0   2    0.49    1.57
  40   0   2    0.06    1.12
  41   1  -2   -1.19    1.19
  41   1  -2    1.23    1.17
  41  -1  -2    2.63    1.19
  39  -1  -2    2.53    1.02
  39   1  -2    0.94    1.15
  39   1  -2    2.61    1.12
  37  -1  -2    0.83    1.08
  37   1  -2    2.79    1.00
  37   1  -2    2.54    1.02
  35   1  -2    0.84    1.02
  35   1  -2    0.60    1.02
  35  -1  -2    0.24    1.00
  33  -1  -2    2.41    0.90
  33   1  -2   -0.63    1.08
  33   1  -2    5.41    0.97
  31  -1  -2    2.92    0.91
  31   1  -2    1.49    0.86
  31   1  -2    3.34    0.86
  29   1  -2    8.01    0.97
  29   1  -2    7.78    0.99
  29  -1  -2   10.33    1.01
  27   1  -2    5.14    0.93
  27  -1  -2    5.55    1.00
  25  -1  -2    8.18    0.93
  25   1  -2    8.02    0.91
  23   1  -2   43.19    1.21
  23  -1  -2   40.75    1.22
  21   1  -2    5.47    0.92
  21  -1  -2    5.18    0.94
 -21   1   2    5.74    0.94
  19  -1  -2   21.19    1.14
 -19   1   2   20.35    1.12
  19   1  -2   20.62    1.12
  17  -1  -2   52.56    1.45
  17   1  -2   51.55    1.42
 -17   1   2   50.40    1.42
 -15   1   2   78.99    1.61
  15   1  -2   77.67    1.60
  15  -1  -2   78.71    1.60
 -13   1   2  154.11    2.05
  13   1  -2  144.93    1.99
  13  -1  -2  149.30    2.04
  11  -1  -2   86.48    1.76
 -11  -1   2   86.03    1.72
 -11   1   2   74.68    1.66
  11   1  -2   83.77    1.71
 -11  -1   2   60.42    3.86
   9   1  -2    1.65    1.08
   9  -1  -2    2.29    1.08
  -9  -1   2    1.13    1.12
  -9   1   2    2.10    1.06
   7   1  -2   82.86    2.03
   7  -1  -2   57.39    1.77
  -7   1   2    5.28    1.27
  -7  -1   2   17.97    1.69
   5  -1  -2   10.23    1.43
  -5  -1   2    9.69    1.44
  -5   1   2   10.77    1.45
   5   1  -2    9.92    1.08
  -3  -1   2  134.07    2.70
  -3   1   2   97.69    2.36
   3   1  -2  117.91    2.49
   3  -1  -2   93.89    2.34
   1  -1  -2  158.14    2.79
   1   1  -2  131.81    2.84
   1  -1  -2  106.73    2.65
  -1  -1   2  133.04    2.75
  -1   1   2  112.95    2.82
   1  -1   2  160.44    3.02
  -1  -1  -2  139.74    3.11
  -1   1  -2  133.23    3.21
   1   1   2  129.18    2.92
  -1  -1  -2  134.56    2.62
   3  -1   2    0.13    1.38
  -3  -1  -2    4.95    1.41
  -3  -1  -2    0.44    1.27
   3   1   2    0.21    1.34
  -3   1  -2    5.01    1.72
   3   1   2    5.37    1.44
   5   1   2  132.16    2.61
  -5  -1  -2  126.06    2.44
  -5   1  -2  135.23    2.51
  -5  -1  -2  142.82    2.61
   5  -1   2  128.35    2.62
   5   1   2  121.64    2.46
   7   1   2    1.37    1.17
   7  -1   2    1.33    1.14
  -7  -1  -2    0.63    1.08
  -7   1  -2    1.12    1.11
  -7  -1  -2    1.29    1.16
   7   1   2    0.98    1.11
   9   1   2   72.27    2.16
   9   1   2   67.08    1.72
   9  -1   2   59.87    1.65
  -9   1  -2   77.05    1.76
  -9  -1  -2   77.55    2.12
  -9  -1  -2   76.90    1.80
 -11   1  -2   85.32    1.75
  11   1   2   91.70    2.16
  11  -1   2  102.51    1.81
  11   1   2   96.54    1.94
  13  -1   2   54.78    1.45
  13   1   2   48.09    1.82
 -13   1  -2   49.63    1.43
  13   1   2   51.09    1.41
  15  -1   2   44.14    1.37
  15   1   2   39.47    1.79
  15   1   2   42.02    1.36
 -15   1  -2   42.75    1.37
  17  -1   2   12.20    1.02
  17   1   2    8.80    1.23
  17   1   2   12.03    1.38
 -17   1  -2   11.08    1.04
  19   1   2    2.75    1.25
  19  -1   2    3.27    0.95
 -19   1  -2    2.29    0.94
  19   1   2    1.93    1.08
  21  -1   2   50.39    1.30
  21   1   2   46.54    1.31
 -21   1  -2   46.95    1.29
  21   1   2   45.04    1.85
  23   1   2   10.40    1.46
  23  -1   2    9.19    0.99
  23   1   2    8.44    1.01
  25   1   2    2.96    1.24
  25   1   2    3.41    0.99
  25  -1   2    3.17    0.99
  25   1   2    2.51    0.98
  27   1   2   14.70    1.07
  27   1   2   16.08    1.61
  27  -1   2   15.03    1.13
  27   1   2   15.67    1.07
  29   1   2    1.98    0.99
  29  -1   2    2.73    1.00
  29   1   2    3.63    1.33
  29   1   2    0.88    0.98
  31   1   2   12.04    1.71
  31   1   2   10.47    1.20
  31  -1   2   10.95    1.14
  31   1   2   10.95    1.16
  33   1   2    1.33    1.69
  33  -1   2    1.55    1.00
  33   1   2    1.26    1.04
  33   1   2    2.02    1.01
  35   1   2    4.61    1.03
  35   1   2    2.35    1.09
  35  -1   2    2.88    1.04
  35   1   2    2.83    1.79
  37   1   2    1.95    1.10
  37   1   2    4.66    1.17
  37   1   2    2.05    1.90
  37  -1   2    1.72    1.28
  39   1   2    0.97    2.29
  39   1   2    1.27    1.10
  39  -1   2    0.12    1.08
  39   1   2    0.07    1.13
  40  -2  -2    0.36    1.24
  40   2  -2    0.10    1.21
  40   2  -2    0.92    1.20
  38  -2  -2    0.71    1.10
  38   2  -2    0.40    1.18
  38   2  -2    1.32    1.15
  36   2  -2    2.38    1.16
  36  -2  -2    1.91    1.07
  34   2  -2    0.41    0.94
  34  -2  -2    2.62    1.00
  32   2  -2    0.80    0.89
  32  -2  -2    1.18    0.89
  30  -2  -2    1.11    0.91
  30   2  -2   -0.47    0.88
 -30   2   2   -0.05    0.90
  28  -2  -2   17.73    1.12
 -28   2   2   19.68    1.07
  28   2  -2   18.24    1.07
  26  -2  -2   12.81    1.09
  26   2  -2   12.46    1.02
 -26   2   2   13.99    1.05
  24   2  -2    4.47    0.95
 -24   2   2    3.90    0.99
  24  -2  -2    3.96    0.95
 -22   2   2    0.20    0.84
  22  -2  -2    1.25    0.86
  22   2  -2    1.32    0.84
  20   2  -2   15.31    0.99
 -20   2   2   18.64    1.02
  20  -2  -2   16.97    1.02
  18   2  -2    9.72    0.98
 -18   2   2    8.86    0.99
 -18  -2   2    9.78    0.99
 -18  -2   2    8.45    1.81
  18  -2  -2    8.37    0.99
  16  -2  -2   34.38    1.22
 -16  -2   2   15.80    1.72
 -16  -2   2   35.21    1.24
 -16   2   2   32.33    1.22
  16   2  -2   35.54    1.21
 -14   2   2    0.43    0.72
  14   2  -2   -0.23    0.99
 -14  -2   2    0.28    1.43
 -14  -2   2    0.84    0.98
  14  -2  -2    1.89    1.00
 -12  -2   2   21.15    1.23
 -12   2   2   18.03    1.13
  12  -2  -2   20.34    1.21
  12   2  -2   18.72    1.20
 -10   2   2   11.88    1.15
  10  -2  -2   12.85    1.18
 -10  -2   2   13.09    1.17
  10   2  -2   14.61    1.19
  -8   2   2   49.55    1.45
   8  -2  -2   50.36    1.40
  -8  -2   2   68.32    1.60
   8   2  -2   67.13    1.58
   6  -2  -2    0.33    1.02
  -6   2   2    1.91    1.01
   6   2  -2    2.72    1.05
  -6  -2   2    1.59    0.95
  -4   2   2    6.73    1.10
   4  -2  -2    5.28    1.10
  -4  -2   2    7.81    1.04
   4   2  -2    7.97    1.11
   2   2  -2   52.94    1.56
  -2   2   2   51.50    1.60
   2  -2  -2   49.93    1.54
  -2  -2   2   54.63    1.57
   0  -2  -2   17.46    1.27
   0   2   2   18.90    1.32
   0  -2   2   42.46    1.49
   0   2  -2   39.92    1.55
  -2  -2  -2    3.62    1.03
   2  -2   2    7.39    1.15
  -2   2  -2    7.13    1.17
   2   2   2    6.42    1.09
  -4  -2  -2    3.76    1.04
   4   2   2    2.43    1.28
  -4   2  -2    4.89    1.06
  -4  -2  -2    3.54    1.03
   4  -2   2    4.01    1.10
   6  -2   2   88.22    1.71
  -6   2  -2   74.50    1.59
  -6  -2  -2   78.75    1.63
  -6  -2  -2   81.67    1.72
   6   2   2   78.75    1.66
  -8  -2  -2   16.91    1.16
  -8   2  -2   16.50    1.18
  -8  -2  -2   15.96    1.29
   8   2   2   14.32    1.13
   8  -2   2   18.52    1.19
  10  -2   2   12.75    1.11
  10   2   2   12.42    1.27
 -10  -2  -2   12.16    1.28
 -10   2  -2   13.31    1.13
 -10  -2  -2   14.33    1.27
 -12  -2  -2    1.66    0.95
 -12   2  -2    1.28    1.00
 -12  -2  -2    1.60    0.94
  12   2   2    1.44    0.96
  12  -2   2    1.55    1.00
  14  -2   2   68.88    1.44
 -14  -2  -2   70.54    1.85
 -14   2  -2   66.86    1.46
  14   2   2   63.84    1.43
 -14  -2  -2   67.63    1.41
 -16  -2  -2   19.05    1.10
  16  -2   2   17.28    1.08
  16   2   2   16.31    1.04
 -16   2  -2   16.79    1.08
 -16  -2  -2   17.93    1.44
  18  -2   2   14.76    1.02
 -18   2  -2   14.37    1.02
  18   2   2   14.74    1.00
  20   2   2    0.46    0.92
  20  -2   2    0.72    0.87
 -20   2  -2    1.80    0.88
  22   2   2    3.95    0.96
  22  -2   2    4.16    0.96
 -22   2  -2    3.45    0.94
  24   2   2   10.29    1.05
 -24   2  -2   10.44    1.00
  24  -2   2   11.47    1.15
 -26   2  -2    9.49    1.08
  26  -2   2   10.55    1.10
  26   2   2    7.46    1.19
  28   2   2   -0.02    1.02
 -28   2  -2    1.66    0.97
  28  -2   2   -0.23    0.98
  30   2   2    1.84    1.11
  30  -2   2    1.90    1.02
 -30   2  -2    1.01    1.01
  32  -2   2   -0.73    1.07
  32   2   2    0.74    1.00
  34  -2   2    1.85    1.17
  34   2   2    1.04    1.06
  36  -2   2    0.80    1.10
  36   2   2    0.35    1.10
  36   2   2    0.63    1.10
  38  -2   2   -0.58    1.18
  38   2   2    0.97    1.17
  38   2   2    0.09    1.10
  37   3  -2    0.89    1.16
  37  -3  -2    0.78    1.06
 -37   3   2   -0.60    1.16
 -35   3   2   -1.14    1.07
  35   3  -2    1.00    1.13
  35  -3  -2   -0.38    1.02
 -33   3   2    1.83    0.97
  33   3  -2    1.80    1.15
  33  -3  -2    2.42    1.06
 -31   3   2   -0.72    1.02
  31  -3  -2   -0.09    1.03
  31   3  -2    0.03    1.00
  29  -3  -2    1.67    0.89
  29   3  -2    4.48    0.97
 -29   3   2    4.06    0.91
  27   3  -2    4.72    0.89
 -27   3   2    5.26    0.95
  27  -3  -2    6.03    0.95
  25   3  -2    0.66    0.85
  25  -3  -2    1.53    0.95
 -25   3   2    2.13    0.94
 -23  -3   2    7.53    1.57
 -23  -3   2    7.62    0.95
 -23   3   2    6.25    1.05
  23   3  -2    7.24    0.95
  23  -3  -2    6.47    1.02
  21   3  -2    6.65    1.00
  21  -3  -2    6.76    1.01
 -21  -3   2    6.77    1.61
 -21   3   2    4.98    1.00
 -21  -3   2    6.37    1.04
 -19   3   2    3.47    0.96
 -19  -3   2    4.61    1.05
  19  -3  -2    3.97    0.99
  19   3  -2    2.70    0.94
 -19  -3   2    3.47    1.39
  17   3  -2    1.75    0.87
 -17  -3   2    2.85    0.84
 -17   3   2    2.83    0.89
 -17  -3   2    2.24    1.38
  17  -3  -2    1.12    0.87
  15   3  -2    9.79    0.92
 -15  -3   2    9.87    0.92
 -15   3   2    9.87    0.94
  15  -3  -2    7.56    0.89
  13  -3  -2    9.68    0.97
  13   3  -2    7.37    0.94
 -13   3   2    9.39    0.97
 -13  -3   2    9.01    0.93
 -11  -3   2    0.59    0.91
  11   3  -2    0.88    0.93
 -11   3   2    1.06    0.91
  11  -3  -2    0.12    0.94
  -9  -3   2    9.23    1.03
   9   3  -2    9.03    0.97
  -9   3   2    9.41    1.03
   9  -3  -2    9.52    1.05
   7   3  -2   10.77    1.10
   7  -3  -2   10.47    1.07
  -7  -3   2    4.33    1.04
  -7   3   2    9.67    1.06
  -5   3   2    9.57    1.13
   5  -3  -2    9.90    1.26
   5   3  -2   10.47    1.13
  -5  -3   2    8.70    1.08
   3   3  -2   13.47    1.20
  -3  -3   2    8.12    1.11
   3  -3  -2   10.67    1.14
  -3   3   2    9.78    1.16
   1   3  -2   13.55    1.18
  -1   3   2   13.10    1.16
   1  -3  -2    9.83    1.26
  -1  -3   2   15.94    1.13
   1  -3   2   14.79    1.14
  -1  -3  -2   14.66    1.11
   1   3   2   14.04    1.15
  -1   3  -2   15.90    1.15
  -3   3  -2    6.55    1.06
  -3  -3  -2    4.80    1.04
   3   3   2    4.30    1.08
   3  -3   2    6.06    1.02
  -5  -3  -2   19.27    1.28
   5   3   2   17.24    1.15
  -5  -3  -2   18.52    1.10
   5  -3   2   19.89    1.09
  -5   3  -2   21.25    1.16
  -7  -3  -2    5.65    1.18
   7  -3   2    8.32    1.05
  -7   3  -2    7.21    1.00
   7   3   2    6.58    1.05
  -7  -3  -2    5.24    1.00
  -9  -3  -2    0.02    1.02
  -9   3  -2    1.27    0.95
   9  -3   2    0.00    0.96
   9   3   2    1.52    0.96
  -9  -3  -2    0.23    0.94
  11   3   2    7.36    1.02
 -11  -3  -2    8.80    1.02
  11  -3   2    9.42    1.01
 -11  -3  -2    8.05    1.12
 -11   3  -2    9.07    0.98
 -13  -3  -2    4.36    1.11
  13   3   2    3.31    1.00
  13  -3   2    4.01    0.90
 -13  -3  -2    5.00    1.30
 -13   3  -2    5.09    0.93
 -15   3  -2    2.70    0.90
  15   3   2    0.41    0.91
 -15  -3  -2    1.34    0.89
  15  -3   2    0.22    0.93
 -15  -3  -2    0.46    1.06
 -17  -3  -2    3.52    1.32
 -17  -3  -2    4.77    0.99
  17   3   2    2.00    1.00
 -17   3  -2    2.70    0.89
  17  -3   2    2.17    0.90
 -19   3  -2    9.28    1.01
 -19  -3  -2   10.30    1.02
 -19  -3  -2    7.82    1.32
  19   3   2    9.39    1.02
  19  -3   2    8.79    0.99
  21   3   2    5.07    1.03
  21  -3   2    4.12    0.97
 -21   3  -2    3.38    0.95
 -21  -3  -2    2.72    1.01
 -21  -3  -2    4.49    1.25
  23   3   2    2.58    1.10
 -23   3  -2    2.15    0.95
  23  -3   2    1.56    1.07
  25   3   2    1.71    1.11
 -25   3  -2    2.08    0.99
  25  -3   2    4.73    0.99
  27   3   2    3.60    1.04
 -27   3  -2    3.93    1.03
  27  -3   2    2.15    1.02
  29   3   2    1.21    1.00
  29  -3   2   -0.51    1.10
 -29   3  -2    1.97    0.93
 -31   3  -2    3.92    1.12
  31   3   2    1.32    1.10
  31  -3   2    5.03    1.15
 -33   3  -2    0.49    1.14
  33  -3   2   -0.27    1.10
  33   3   2    1.68    1.11
  35  -3   2    0.07    1.13
  35   3   2    0.53    1.09
 -35   3  -2    3.06    1.15
  32  -4  -2    1.24    1.15
  32   4  -2    1.30    1.17
 -32   4   2   -0.91    1.15
  30  -4  -2    2.27    1.13
  30   4  -2    4.37    1.10
 -30   4   2    2.61    1.08
  28  -4  -2    3.08    1.07
 -28   4   2    4.09    1.08
  28   4  -2    1.69    1.16
 -26  -4   2    6.92    1.85
 -26   4   2    5.67    1.00
 -26  -4   2    8.56    1.12
  26  -4  -2    5.39    1.00
  26   4  -2    5.95    1.03
  24  -4  -2   -1.09    0.85
 -24   4   2    1.92    0.91
  24   4  -2   -0.99    0.97
 -24  -4   2   -0.18    0.95
 -24  -4   2    0.81    1.48
 -22  -4   2    5.15    1.38
  22  -4  -2    6.33    0.94
  22   4  -2    4.83    0.94
 -22   4   2    5.25    0.95
 -22  -4   2    4.59    0.90
 -20  -4   2   14.17    1.45
 -20   4   2   17.04    1.05
  20  -4  -2   15.59    1.07
  20   4  -2   13.10    0.99
 -20  -4   2   13.31    1.02
 -18   4   2    9.84    0.98
  18  -4  -2   12.82    1.05
 -18  -4   2   14.67    0.99
  18   4  -2    9.53    0.98
 -18  -4   2   12.07    1.37
  16   4  -2    5.42    0.98
 -16   4   2    4.78    0.98
 -16  -4   2    6.14    1.37
  16  -4  -2    4.14    1.03
 -16  -4   2    5.14    0.99
  14  -4  -2    0.75    1.02
 -14  -4   2    1.91    1.00
 -14   4   2   -0.24    1.00
  14   4  -2    2.15    1.02
  12   4  -2    6.95    1.05
  12  -4  -2    8.41    1.08
 -12   4   2    9.40    1.08
 -12  -4   2    8.46    1.03
 -10  -4   2   36.45    1.22
  10   4  -2   31.95    1.25
 -10   4   2   36.31    1.29
  10  -4  -2   33.28    1.29
  -8   4   2   15.19    1.18
   8  -4  -2   16.61    1.14
  -8  -4   2   17.86    1.14
   8   4  -2   13.92    1.11
   6  -4  -2    1.99    1.01
  -6   4   2    1.23    1.07
   6   4  -2    3.97    1.08
  -6  -4   2    1.81    1.01
   4   4  -2   30.15    1.21
  -4  -4   2   26.32    1.12
  -4   4   2   29.31    1.23
   4  -4  -2   27.55    1.17
  -2  -4   2   18.86    1.07
   2  -4  -2   19.72    1.12
   2   4  -2   19.66    1.10
  -2   4   2   16.11    1.14
   0  -4   2   18.89    1.05
   0   4  -2   16.47    1.06
   0  -4  -2   17.07    1.21
   0   4   2   14.46    1.09
  -2   4  -2   13.84    1.08
   2  -4   2   14.46    1.11
  -2  -4  -2   15.41    1.00
   2   4   2    6.30    0.96
  -4   4  -2    5.35    1.06
   4   4   2    5.68    0.98
   4  -4   2    3.75    1.05
  -4  -4  -2    6.03    1.17
   6  -4   2   22.67    1.17
  -6  -4  -2   20.17    1.21
   6   4   2   21.37    1.16
  -6   4  -2   23.63    1.19
  -6  -4  -2   20.44    1.10
  -8  -4  -2   19.52    1.39
  -8   4  -2   23.51    1.21
  -8  -4  -2   25.11    1.12
   8  -4   2   26.15    1.20
   8   4   2   23.54    1.18
  10  -4   2    3.75    1.01
  10   4   2    2.29    1.04
 -10  -4  -2    2.81    1.11
 -10   4  -2    4.19    1.06
 -10  -4  -2    5.28    0.96
 -12  -4  -2    2.16    1.02
 -12   4  -2    1.62    0.93
  12  -4   2    2.47    0.99
  12   4   2    0.42    1.19
 -12  -4  -2    1.80    1.03
  14   4   2    7.01    1.08
  14  -4   2    6.83    1.04
 -14   4  -2    8.67    0.96
 -14  -4  -2    7.40    1.10
 -14  -4  -2    7.02    1.24
 -16  -4  -2   14.39    1.25
 -16  -4  -2   19.16    1.11
 -16   4  -2   16.95    1.02
  16   4   2   15.74    1.13
  16  -4   2   15.36    0.97
  18   4   2   11.54    1.08
  18  -4   2   14.90    1.05
 -18  -4  -2   13.76    1.11
 -18   4  -2   13.38    1.03
 -18  -4  -2   13.60    1.13
  20   4   2    3.14    1.15
 -20   4  -2    5.99    1.04
 -20  -4  -2    3.23    1.04
 -20  -4  -2    4.22    1.24
  20  -4   2    2.73    1.03
  22   4   2    0.25    1.11
  22  -4   2    0.16    1.07
 -22  -4  -2   -0.19    0.97
 -22  -4  -2    0.73    1.24
 -22   4  -2    0.80    1.03
 -24   4  -2    6.46    1.09
 -24  -4  -2    7.34    1.15
  24   4   2    6.08    1.06
  24  -4   2    4.18    1.13
 -24  -4  -2    6.22    1.37
  26  -4   2    2.39    1.13
  26   4   2    1.87    1.21
 -26   4  -2    3.11    1.01
  28  -4   2    2.04    1.14
 -28   4  -2    4.42    1.05
  28   4   2    0.53    1.18
 -30   4  -2    5.49    1.20
  30   4   2    0.18    1.16
  30  -4   2    5.75    1.24
 -27  -5   2   -0.44    1.30
  27  -5  -2   -1.11    1.22
 -27   5   2   -0.03    1.13
 -27  -5   2    0.02    1.60
  27   5  -2    1.45    1.09
 -25   5   2    9.67    1.25
 -25  -5   2   13.26    1.19
  25   5  -2    9.76    1.30
 -25  -5   2    9.82    1.88
  25  -5  -2    9.64    1.25
  23  -5  -2   13.76    1.14
 -23   5   2   16.59    1.24
 -23  -5   2   20.37    1.34
  23   5  -2   15.26    1.29
 -23  -5   2   14.66    1.73
 -21   5   2    2.74    1.16
 -21  -5   2    6.44    1.44
 -21  -5   2    7.17    1.10
  21   5  -2    6.38    1.18
  21  -5  -2    5.28    1.13
  19   5  -2    2.30    1.10
 -19  -5   2    4.16    1.09
  19  -5  -2    3.13    1.14
 -19  -5   2    3.25    1.40
 -19   5   2    1.80    1.06
 -17   5   2    6.02    1.11
 -17  -5   2    5.81    1.15
  17  -5  -2    9.40    1.20
  17   5  -2    8.43    1.15
 -17  -5   2    7.46    1.39
 -15  -5   2   12.73    1.39
  15   5  -2   12.37    1.19
  15  -5  -2   14.73    1.14
 -15  -5   2   12.85    1.15
 -15   5   2   12.30    1.23
  13   5  -2   18.52    1.07
 -13   5   2   19.40    1.13
 -13  -5   2   24.24    1.14
  13  -5  -2   18.31    1.05
 -11  -5   2    9.08    0.98
  11  -5  -2    9.39    1.00
  11   5  -2   11.49    1.06
 -11   5   2   11.80    1.00
  -9   5   2    2.59    0.87
   9  -5  -2    1.80    0.96
  -9  -5   2    1.93    0.95
   9   5  -2    3.18    0.95
  -7  -5   2    8.63    1.00
   7  -5  -2    8.64    0.97
   7   5  -2   10.37    1.07
  -7   5   2   10.33    0.98
  -5   5   2   16.05    1.06
   5   5  -2   18.79    1.09
  -5  -5   2   16.64    1.02
   5  -5  -2   15.49    1.00
   3  -5  -2   28.12    1.12
  -3   5   2   28.10    1.13
  -3  -5   2   28.30    1.09
   3   5  -2   27.61    1.10
  -1  -5   2    1.96    0.94
   1  -5  -2    1.88    1.00
   1   5  -2    0.30    0.89
  -1   5   2   -0.27    1.03
   1  -5   2   15.53    1.03
  -1   5  -2   15.72    1.05
   1   5   2   12.58    1.08
  -1  -5  -2   16.52    1.06
   3   5   2   13.49    1.04
  -3   5  -2   14.52    1.03
  -3  -5  -2   17.30    1.14
   3  -5   2   16.37    1.01
  -5  -5  -2   13.45    1.11
   5   5   2   15.08    1.07
  -5  -5  -2   11.07    1.22
  -5   5  -2   13.94    1.01
   5  -5   2   13.70    0.99
  -7  -5  -2    0.73    1.03
  -7   5  -2    2.71    0.96
   7   5   2    1.42    1.14
  -7  -5  -2    0.49    1.11
   7  -5   2    1.50    0.91
  -9   5  -2   11.36    1.02
  -9  -5  -2   11.05    1.10
   9  -5   2   11.37    1.04
  -9  -5  -2    5.78    1.29
   9   5   2    9.26    1.01
 -11  -5  -2   28.13    1.28
 -11  -5  -2   19.01    1.45
 -11   5  -2   26.79    1.17
  11  -5   2   22.87    1.14
  11   5   2   25.88    1.33
 -13  -5  -2   25.33    1.25
  13   5   2   19.35    1.28
 -13   5  -2   24.95    1.20
 -13  -5  -2   23.02    1.29
  13  -5   2   25.42    1.24
  15  -5   2    8.11    1.18
 -15  -5  -2    7.38    1.20
  15   5   2    6.84    1.20
 -15   5  -2    9.33    1.17
 -15  -5  -2    5.60    1.29
  17   5   2    0.00    1.21
 -17  -5  -2    0.29    1.25
 -17  -5  -2    0.49    1.47
 -17   5  -2    1.44    1.11
  17  -5   2    3.31    1.21
 -19  -5  -2    2.43    1.20
 -19  -5  -2    1.31    1.41
 -19   5  -2    1.09    1.21
  19   5   2    3.25    1.22
  19  -5   2    4.53    1.20
  21   5   2    9.88    1.31
 -21  -5  -2    8.96    1.62
  21  -5   2   14.08    1.31
 -21  -5  -2   12.98    1.26
 -21   5  -2   10.75    1.24
 -23   5  -2    7.63    1.25
  23  -5   2    6.86    1.31
 -23  -5  -2    5.40    1.28
 -23  -5  -2    4.03    1.41
  23   5   2   -0.68    1.28
 -25  -5  -2   -1.11    1.54
 -25  -5  -2    0.31    1.14
 -25   5  -2   -1.31    1.24
  25   5   2    0.04    1.20
  25  -5   2    0.67    1.36
 -14   6   2   -0.20    1.20
 -14  -6   2    1.43    1.19
  14   6  -2    0.91    1.25
 -14  -6   2    0.11    1.39
  14  -6  -2    0.02    1.24
  12   6  -2    2.94    1.22
 -12   6   2    1.55    1.26
  12  -6  -2    2.95    1.22
 -12  -6   2    2.40    1.19
  10   6  -2    0.67    1.16
  10  -6  -2    0.87    1.23
 -10  -6   2    1.89    1.11
 -10   6   2    1.35    1.29
   8   6  -2   -0.09    1.07
   8  -6  -2    3.79    1.19
  -8   6   2    2.71    1.21
  -8  -6   2    2.43    1.02
   6   6  -2    1.43    1.10
  -6   6   2   -0.63    1.15
  -6  -6   2    1.34    1.17
   6  -6  -2    1.34    1.14
   4   6  -2    0.48    1.12
   4  -6  -2    0.98    1.16
  -4   6   2    1.06    1.17
  -4  -6   2    1.43    1.03
  -2  -6   2    1.66    1.02
   2   6  -2    1.44    1.10
   2  -6  -2    1.49    1.09
  -2   6   2   -0.85    1.13
   0  -6  -2    1.22    1.17
   0  -6   2    3.89    1.08
   0   6   2   -1.97    1.16
   0   6  -2    1.03    1.04
  -2   6  -2    2.50    1.10
   2   6   2    0.45    1.16
  -2  -6  -2    0.50    1.14
  -2  -6  -2    0.57    1.16
   2  -6   2    0.14    1.05
  -4  -6  -2    2.65    1.16
   4  -6   2    2.94    1.12
  -4   6  -2    1.52    1.16
   4   6   2    2.99    1.19
  -4  -6  -2    2.16    1.13
   6   6   2    0.87    1.27
  -6  -6  -2    2.62    1.19
  -6   6  -2    2.23    1.13
  -6  -6  -2    0.12    1.11
   6  -6   2    2.92    1.11
  -8  -6  -2    1.11    1.20
  -8   6  -2    2.00    1.13
  -8  -6  -2    1.35    1.04
   8   6   2   -0.65    1.21
   8  -6   2   -0.96    1.16
 -10   6  -2    4.61    1.21
  10   6   2    4.21    1.26
  10  -6   2    2.66    1.22
 -10  -6  -2    3.82    1.39
 -10  -6  -2    4.20    1.24
 -12  -6  -2   -0.23    1.41
 -12   6  -2    1.08    1.20
  12  -6   2   -0.67    1.19
 -12  -6  -2    0.58    1.23
  12   6   2   -0.93    1.32
  41   1  -3   -0.42    1.16
  41  -1  -3    0.36    1.19
  41   1  -3    2.33    1.15
  39  -1  -3   -0.86    1.07
  39   1  -3    0.96    1.06
  39   1  -3   -0.72    1.04
  37   1  -3    0.19    1.11
  37   1  -3   -0.55    1.15
  37  -1  -3    1.41    1.02
  35   1  -3    2.32    1.00
  35  -1  -3    3.05    0.89
  35   1  -3    2.85    0.96
  33   1  -3   -0.19    0.88
  33   1  -3    1.27    0.95
  33  -1  -3    0.93    0.81
  31   1  -3    8.95    0.98
  31  -1  -3    9.30    1.08
  31   1  -3    7.57    1.00
  29   1  -3    0.22    0.91
  29  -1  -3    0.73    0.92
  29   1  -3    0.07    0.92
  27  -1  -3   32.36    1.18
  27   1  -3   28.68    1.16
  25   1  -3   30.45    1.06
  25  -1  -3   31.97    1.12
  23  -1  -3    1.06    0.89
  23   1  -3    0.01    0.86
  21  -1  -3   22.68    1.12
 -21   1   3   22.52    1.11
  21   1  -3   20.94    1.07
  19  -1  -3   28.35    1.29
 -19   1   3   32.76    1.22
  19   1  -3   34.63    1.24
  17   1  -3   15.55    1.43
  17  -1  -3   11.95    1.73
 -17   1   3   26.21    1.20
  15   1  -3   97.05    1.71
 -15   1   3   98.91    1.71
  15  -1  -3   94.06    1.81
  13  -1  -3   53.99    1.39
 -13   1   3   53.82    1.41
 -13  -1   3   51.33    5.23
  13   1  -3   54.44    1.41
 -11   1   3  176.10    2.25
 -11  -1   3  177.27    2.37
  11  -1  -3  177.37    2.29
  11   1  -3  166.85    2.13
   9  -1  -3   80.57    1.85
  -9  -1   3   76.70    1.73
  -9   1   3   77.99    1.77
   9   1  -3   73.72    1.83
   7   1  -3    3.25    1.14
   7  -1  -3    2.28    1.47
  -7   1   3    3.31    1.19
  -7  -1   3    3.65    1.16
  -5  -1   3  276.22    3.73
   5  -1  -3  266.54    3.46
   5   1  -3  289.67    3.38
  -5   1   3  251.50    3.39
   5  -1  -3  255.76    3.15
   3   1  -3   42.35    1.88
  -3  -1   3   42.59    1.86
   3  -1  -3  172.21    2.92
  -3   1   3  105.34    2.82
   3  -1  -3  132.27    2.76
  -1  -1   3  542.64    5.01
   1   1  -3  601.21    5.49
  -1   1   3  607.95    4.72
  -1   1   3  543.91    5.32
   1  -1  -3  606.94    4.83
   1   1   3  835.39    7.02
   1  -1   3  855.30    6.31
   1   1   3  785.50    5.26
  -1   1  -3  770.30    7.06
  -1  -1  -3  849.09    5.35
   3  -1   3  150.04    2.92
   3   1   3  153.13    3.22
   3   1   3  198.50    2.90
  -3   1  -3  146.05    2.90
  -3  -1  -3  151.86    2.89
  -5  -1  -3   11.13    1.29
   5   1   3   10.59    1.33
  -5   1  -3   11.25    1.55
   5   1   3   12.27    1.59
   5  -1   3    9.92    1.60
  -7  -1  -3   46.32    1.77
  -7   1  -3   44.53    1.55
   7   1   3   40.22    1.55
   7  -1   3   41.87    1.53
   7   1   3   40.03    1.92
  -7  -1  -3   45.59    1.58
   9   1   3  151.11    2.33
  -9   1  -3  163.58    2.29
  -9  -1  -3  171.56    2.57
   9   1   3  157.18    2.49
   9  -1   3  163.76    2.27
  -9  -1  -3  165.21    2.35
  11   1   3    0.17    1.06
  11  -1   3   -0.75    1.11
  11   1   3   -1.18    1.20
 -11   1  -3   -0.35    0.93
 -13   1  -3   49.68    1.39
  13   1   3   40.60    1.56
  13  -1   3   50.18    1.34
  13   1   3   43.05    1.80
  15  -1   3  139.84    1.94
 -15   1  -3  138.81    2.05
  15   1   3  141.65    2.34
  15   1   3  136.03    1.98
  17  -1   3   44.60    1.36
 -17   1  -3   43.56    1.37
  17   1   3   43.19    1.66
  17   1   3   39.79    1.47
  19  -1   3   -0.40    0.93
 -19   1  -3    0.11    0.90
  19   1   3   -0.76    1.02
  19   1   3   -0.37    1.20
 -21   1  -3    2.58    0.97
  21   1   3    3.09    1.23
  21   1   3    2.81    1.05
  21  -1   3    2.73    0.97
  23   1   3   20.72    1.29
  23  -1   3   24.18    1.22
  23   1   3   21.81    1.53
  25   1   3   17.99    1.24
  25   1   3   18.54    1.30
  25  -1   3   22.03    1.36
  25   1   3   21.71    1.59
  27   1   3    0.49    1.14
  27  -1   3    0.68    1.13
  27   1   3    0.79    1.23
  27   1   3    0.60    1.20
  29   1   3    8.23    1.11
  29  -1   3    8.70    1.14
  29   1   3    7.57    1.43
  29   1   3   10.10    1.13
  31   1   3    5.78    1.52
  31   1   3    5.71    1.09
  31   1   3    5.20    1.05
  31  -1   3    5.53    1.07
  33   1   3   16.43    1.16
  33   1   3   10.73    1.15
  33  -1   3   14.96    1.13
  33   1   3   12.80    1.68
  35   1   3    9.89    1.22
  35   1   3    8.71    1.24
  35   1   3   11.24    1.83
  35  -1   3   11.26    1.15
  37   1   3   -0.29    1.72
  37   1   3   -0.56    1.09
  37   1   3   -0.51    1.06
  37  -1   3   -0.09    1.09
  39  -1   3    0.90    1.19
  39   1   3    1.62    1.18
  39   1   3    0.17    1.84
  39   1   3    0.20    1.14
  40  -2  -3    0.20    1.14
  40   2  -3   -0.21    1.18
  40   2  -3    0.28    1.20
  38   2  -3   -0.86    1.02
  38  -2  -3    0.63    1.08
  38   2  -3   -1.46    1.10
  36   2  -3    1.40    0.96
  36  -2  -3    2.33    1.15
  34   2  -3    3.27    1.05
  34  -2  -3    5.81    0.98
  32   2  -3    1.86    0.83
  32  -2  -3    1.57    0.93
 -30   2   3    5.15    0.96
  30   2  -3    4.03    0.93
  30  -2  -3    3.25    0.90
  28  -2  -3   14.70    1.11
 -28   2   3   16.24    1.08
  28   2  -3   13.46    1.03
  26   2  -3   -0.66    0.98
  26  -2  -3    2.20    0.98
 -26   2   3    0.79    0.97
 -24   2   3    4.11    0.94
  24  -2  -3    4.95    0.98
  24   2  -3    4.56    0.98
  22   2  -3   13.99    0.97
  22  -2  -3   15.74    1.00
 -22   2   3   15.20    0.95
  20   2  -3   -0.16    0.80
 -20   2   3    0.56    0.85
  20  -2  -3   -0.16    0.85
  18   2  -3   -0.60    0.82
 -18  -2   3   -0.09    1.77
  18  -2  -3    0.62    0.92
 -18   2   3    0.14    0.90
 -18  -2   3    0.16    0.88
 -16  -2   3    5.96    0.99
  16   2  -3    4.09    0.99
 -16  -2   3    4.83    1.51
 -16   2   3    6.05    1.00
  16  -2  -3    5.18    1.00
 -14  -2   3    2.54    0.96
  14  -2  -3   -0.58    1.05
  14   2  -3    1.75    0.97
 -14   2   3    1.87    1.02
  12   2  -3   25.80    1.21
 -12   2   3   31.38    1.27
  12  -2  -3   30.31    1.25
 -12  -2   3   30.64    1.24
  10   2  -3    4.70    1.06
 -10  -2   3    4.51    0.78
 -10   2   3    5.10    1.06
  10  -2  -3    4.31    1.06
   8   2  -3   11.48    1.15
   8  -2  -3   11.41    1.13
  -8   2   3   11.87    1.16
  -8  -2   3   12.40    1.16
   6   2  -3  102.97    1.75
  -6  -2   3  113.66    1.87
  -6   2   3  118.46    1.85
   6  -2  -3  100.75    1.76
  -4   2   3    2.13    1.06
   4  -2  -3    2.51    1.01
  -4  -2   3    2.89    1.03
   4   2  -3    2.46    1.02
   2  -2  -3    0.82    1.07
  -2  -2   3    0.08    1.07
  -2   2   3    0.60    1.09
   2   2  -3    0.41    1.05
   0   2  -3   22.54    1.36
   0   2   3   25.71    1.35
   0  -2  -3   23.74    1.22
   0  -2  -3   24.59    1.30
   0  -2   3   27.99    1.35
  -2  -2  -3   13.14    1.13
  -2  -2  -3   13.67    1.18
  -2   2  -3   15.54    1.19
   2  -2   3   13.76    1.43
   2   2   3   13.79    1.21
  -4   2  -3    9.09    1.09
  -4  -2  -3    1.88    1.35
   4   2   3   10.18    1.16
  -4  -2  -3    8.45    1.16
   4  -2   3    9.45    1.12
   6  -2   3   20.62    1.24
   6   2   3   17.66    1.15
  -6   2  -3   21.89    1.22
  -6  -2  -3   20.91    1.16
  -6  -2  -3   21.85    1.21
   8  -2   3   -0.29    1.02
   8   2   3    0.32    0.97
  -8  -2  -3   -0.87    1.01
  -8  -2  -3   -0.81    1.00
  -8   2  -3    0.71    1.02
 -10  -2  -3    3.64    0.98
  10   2   3    1.85    1.06
 -10   2  -3    3.94    1.02
  10  -2   3    3.06    1.02
 -10  -2  -3    3.38    1.00
 -12  -2  -3   15.25    1.07
  12   2   3   13.49    1.09
  12   2   3   14.61    1.18
  12  -2   3   15.70    1.08
 -12   2  -3   16.02    1.10
 -12  -2  -3   16.82    1.31
  14   2   3   -0.31    0.89
  14   2   3    0.26    1.00
 -14   2  -3    0.19    0.92
 -14  -2  -3    0.59    0.87
  14  -2   3    0.40    0.93
 -14  -2  -3    0.57    0.97
  16   2   3    1.27    1.28
 -16  -2  -3    2.06    1.03
  16  -2   3    1.91    0.98
  16   2   3    1.68    0.91
 -16  -2  -3    1.80    1.19
 -16   2  -3    1.02    0.95
 -18   2  -3    0.48    0.91
  18   2   3   -0.22    1.01
  18  -2   3   -0.52    0.99
  18   2   3    0.11    1.19
 -20   2  -3   13.22    0.98
  20   2   3   11.89    1.14
  20  -2   3   13.62    1.17
  20   2   3   10.61    1.44
  22  -2   3    3.08    1.03
 -22   2  -3    3.70    1.00
  22   2   3    3.04    1.37
  22   2   3    3.86    1.00
 -24   2  -3   19.24    1.28
  24   2   3   19.06    1.65
  24  -2   3   20.05    1.21
  24   2   3   17.19    1.13
  26   2   3   -0.43    1.06
  26   2   3    1.99    1.20
 -26   2  -3    1.82    1.01
  26  -2   3    0.56    1.03
  28   2   3   10.63    1.58
 -28   2  -3    9.49    1.26
  28  -2   3   11.22    1.28
  28   2   3    7.16    1.14
  30  -2   3   -0.62    1.01
 -30   2  -3   -0.42    0.99
  30   2   3   -0.12    1.07
  32   2   3   -1.70    0.97
  32  -2   3    1.14    1.04
  34   2   3    0.27    1.04
  34   2   3    1.30    1.04
  34  -2   3   -0.97    1.07
  36   2   3   -0.09    1.06
  36   2   3   -1.16    1.09
  36  -2   3   -0.20    1.15
  38   2   3    2.32    1.18
  38  -2   3   -0.01    1.17
  38   2   3    0.82    1.19
 -37   3   3    4.86    1.06
  37  -3  -3    4.05    1.18
  37   3  -3    3.54    1.22
  35  -3  -3    1.11    1.10
  35   3  -3    1.62    1.11
 -35   3   3   -0.23    1.07
  33   3  -3    0.41    0.95
  33  -3  -3   -0.42    1.01
 -33   3   3    0.38    0.95
  31  -3  -3    0.28    0.96
 -31   3   3    2.79    0.97
  31   3  -3    1.12    1.01
  29  -3  -3    0.26    1.00
  29   3  -3    0.82    0.82
 -29   3   3    0.33    0.92
 -27   3   3   28.28    1.18
  27  -3  -3   23.11    1.12
  27   3  -3   22.96    1.07
  25  -3  -3    4.74    0.95
 -25   3   3    7.69    1.02
  25   3  -3    5.02    0.96
 -23  -3   3   12.40    1.82
  23   3  -3    9.57    0.98
 -23  -3   3   13.67    1.19
  23  -3  -3   10.54    1.13
 -23   3   3   11.25    1.04
 -21   3   3   -0.79    0.94
  21   3  -3    0.18    0.91
 -21  -3   3   -0.38    1.33
 -21  -3   3   -0.53    0.92
  21  -3  -3    0.16    0.96
  19   3  -3    4.42    0.93
 -19   3   3    4.22    1.05
 -19  -3   3    5.14    1.01
 -19  -3   3    5.39    1.49
  19  -3  -3    4.31    1.02
  17  -3  -3   29.46    1.09
 -17  -3   3   31.14    1.07
 -17   3   3   29.34    1.10
  17   3  -3   28.89    1.03
  15  -3  -3    3.11    0.91
 -15  -3   3    3.78    0.86
 -15   3   3    4.48    0.87
  15   3  -3    1.97    0.89
 -13  -3   3   20.67    1.06
  13  -3  -3   19.10    1.05
 -13   3   3   23.56    1.10
  13   3  -3   20.68    1.05
  11   3  -3   50.54    1.29
 -11  -3   3   59.51    1.33
 -11   3   3   59.30    1.35
  11  -3  -3   57.64    1.32
   9  -3  -3    9.68    1.04
  -9  -3   3    9.59    1.02
   9   3  -3    8.81    0.95
  -9   3   3    9.99    1.03
  -7  -3   3   18.43    1.07
  -7   3   3   15.55    1.11
   7  -3  -3   16.69    1.14
   7   3  -3   15.49    1.11
   5  -3  -3    0.82    1.06
   5   3  -3    1.47    1.03
  -5   3   3    0.82    1.01
  -5  -3   3    2.75    1.03
  -3  -3   3   34.01    1.29
  -3   3   3   33.71    1.46
   3  -3  -3   31.75    1.26
   3   3  -3   31.60    1.33
  -1   3   3   28.60    1.29
   1   3  -3   25.99    1.20
   1  -3  -3   27.36    1.22
  -1  -3   3   29.05    1.26
   1   3   3   14.59    1.15
   1  -3   3   12.23    1.22
  -1   3  -3   12.90    1.12
  -1  -3  -3   13.10    1.10
  -1  -3  -3   12.56    1.16
  -3  -3  -3    0.83    0.99
  -3   3  -3    0.49    1.00
  -3  -3  -3    0.61    0.97
   3  -3   3    1.54    1.02
   3   3   3    0.67    1.08
  -5  -3  -3    4.50    1.01
   5   3   3    5.87    1.11
   5  -3   3    4.68    0.98
  -5   3  -3    5.42    1.03
  -5  -3  -3    5.47    1.05
  -7  -3  -3   68.15    1.46
   7  -3   3   72.13    1.51
  -7  -3  -3   71.11    1.45
   7   3   3   70.64    1.55
  -7   3  -3   70.00    1.44
  -9  -3  -3   39.81    1.55
   9   3   3   37.97    1.25
  -9   3  -3   40.77    1.22
   9  -3   3   35.73    1.27
  -9  -3  -3   41.44    1.19
  11   3   3    0.00    1.03
  11  -3   3    0.00    0.95
 -11  -3  -3    0.85    0.98
 -11   3  -3    0.33    0.92
 -11  -3  -3    0.34    1.25
  13   3   3    3.46    1.14
 -13  -3  -3    2.70    1.33
 -13   3  -3    2.65    0.93
 -13  -3  -3    3.14    1.11
  13  -3   3    2.54    0.96
 -15   3  -3    0.70    0.94
  15  -3   3   -1.07    1.01
  15   3   3    0.79    1.06
 -15  -3  -3   -0.35    1.03
 -15  -3  -3    1.20    1.04
 -17  -3  -3    8.78    1.04
  17  -3   3    8.37    0.96
 -17   3  -3    9.08    0.96
  17   3   3    5.87    1.14
 -17  -3  -3    7.32    1.38
 -19   3  -3    3.12    0.98
  19  -3   3    4.02    1.03
  19   3   3    3.90    1.01
 -19  -3  -3    4.65    1.01
 -19  -3  -3    4.34    1.28
  21   3   3   10.18    1.17
 -21   3  -3   16.88    1.10
 -21  -3  -3   14.44    1.39
  21  -3   3   11.49    1.16
 -21  -3  -3   15.14    1.12
 -23   3  -3   18.31    1.10
  23   3   3   13.34    1.18
  23  -3   3   14.71    1.10
 -25   3  -3    0.12    0.98
  25   3   3    0.04    1.02
  25  -3   3   -1.00    1.04
  27   3   3   -1.20    1.05
 -27   3  -3    0.03    0.99
  27  -3   3    1.41    1.03
  29  -3   3    2.28    1.20
 -29   3  -3    2.59    1.09
  29   3   3    1.46    1.02
 -31   3  -3    2.24    1.14
  31   3   3    1.32    1.06
  31  -3   3    2.32    1.14
 -33   3  -3    5.18    1.28
  33  -3   3    7.53    1.28
  33   3   3    6.63    1.20
  35  -3   3    1.20    1.21
 -35   3  -3    3.00    1.18
  35   3   3    1.59    1.16
  32   4  -3    1.23    1.19
 -32   4   3    2.04    1.14
  32  -4  -3    0.74    1.16
 -30   4   3    1.78    1.07
  30   4  -3   -1.01    1.13
  30  -4  -3   -0.03    1.14
 -28   4   3    1.01    1.15
  28  -4  -3    0.65    1.13
  28   4  -3   -0.27    1.04
 -26   4   3   -0.17    0.86
 -26  -4   3    1.14    1.02
  26   4  -3    0.22    0.93
  26  -4  -3    0.09    0.95
 -26  -4   3    0.37    1.68
 -24   4   3    2.95    0.91
  24   4  -3    1.74    0.95
 -24  -4   3    2.33    1.48
 -24  -4   3    3.21    0.91
  24  -4  -3    2.94    0.92
 -22   4   3   -0.45    0.98
  22   4  -3    0.41    0.82
 -22  -4   3    0.81    1.34
  22  -4  -3    0.54    0.89
 -22  -4   3    0.29    0.80
 -20  -4   3    1.96    0.89
 -20   4   3    2.21    0.91
 -20  -4   3    1.78    1.29
  20  -4  -3   -0.29    1.02
  20   4  -3    1.00    1.00
 -18  -4   3    5.93    0.98
 -18   4   3    4.82    0.93
  18   4  -3    5.24    1.00
 -18  -4   3    5.35    1.33
  18  -4  -3    6.43    0.91
 -16   4   3   -0.31    0.91
 -16  -4   3    0.17    0.93
  16   4  -3    0.85    0.95
  16  -4  -3    1.77    0.95
  14   4  -3   -0.52    0.96
  14  -4  -3    0.04    0.93
 -14   4   3    0.04    0.92
 -14  -4   3   -0.53    0.96
 -12  -4   3   -0.55    0.97
 -12   4   3    0.63    0.95
  12  -4  -3    0.35    0.92
  12   4  -3    0.46    1.00
 -10  -4   3    4.86    1.07
 -10   4   3    6.72    1.01
  10  -4  -3    3.88    1.04
  10   4  -3    4.75    1.07
   8   4  -3    9.60    1.09
  -8   4   3   11.83    1.10
   8  -4  -3    7.42    1.01
  -8  -4   3    9.88    1.09
   6  -4  -3    4.22    0.97
   6   4  -3    4.86    1.12
  -6   4   3    5.92    1.00
  -6  -4   3    3.83    1.07
  -4  -4   3    7.27    1.05
  -4   4   3    7.02    1.00
   4  -4  -3    7.25    0.99
   4   4  -3    8.56    1.04
   2   4  -3    6.67    1.07
  -2  -4   3    5.97    1.07
   2  -4  -3    4.76    0.96
  -2   4   3    6.30    1.04
   0   4  -3    8.42    1.04
   0   4   3    9.48    1.19
   0  -4   3    8.99    1.08
   0  -4  -3    7.47    1.00
  -2  -4  -3    1.61    1.05
   2   4   3    1.95    0.99
  -2   4  -3    2.47    0.98
   2  -4   3    0.70    1.00
  -2  -4  -3    2.79    0.94
  -4  -4  -3    2.16    1.06
   4   4   3    3.25    1.15
  -4  -4  -3    3.65    0.96
  -4   4  -3    2.04    1.08
   4  -4   3    4.33    1.06
   6   4   3    1.79    1.09
  -6  -4  -3    2.52    0.98
   6  -4   3    4.34    1.06
  -6   4  -3    4.26    1.07
  -6  -4  -3    2.52    1.02
   8   4   3   -1.02    1.07
  -8  -4  -3   -0.38    1.06
  -8  -4  -3   -0.41    0.94
   8  -4   3    0.94    1.00
  -8   4  -3   -0.45    0.98
  10  -4   3    1.86    0.95
 -10  -4  -3    2.15    1.09
 -10  -4  -3    0.08    1.06
 -10   4  -3   -0.74    1.12
  10   4   3    2.23    1.18
 -12   4  -3    0.08    0.96
  12   4   3   -0.11    1.04
 -12  -4  -3    0.71    0.98
 -12  -4  -3   -0.57    1.25
  12  -4   3   -0.41    0.99
 -14  -4  -3    0.18    1.15
  14   4   3    0.81    1.14
 -14   4  -3    0.53    0.89
 -14  -4  -3   -0.24    1.22
  14  -4   3    0.66    0.92
 -16  -4  -3   -0.84    1.05
  16   4   3   -0.40    1.11
 -16   4  -3    0.51    1.04
 -16  -4  -3    0.65    1.04
  16  -4   3    1.17    1.06
 -18  -4  -3    5.27    1.06
  18  -4   3    4.24    1.07
 -18   4  -3    4.37    1.03
 -18  -4  -3    6.40    1.00
  18   4   3    5.52    1.10
 -20  -4  -3   -0.04    1.03
 -20  -4  -3    0.76    1.13
 -20   4  -3    0.69    0.97
  20   4   3    0.13    1.07
  20  -4   3    0.05    1.02
 -22  -4  -3    0.48    1.19
  22   4   3    1.64    1.18
 -22   4  -3    0.75    1.06
 -22  -4  -3    0.23    1.02
  22  -4   3    0.68    1.08
 -24   4  -3    0.91    0.98
 -24  -4  -3    1.12    1.25
 -24  -4  -3    0.83    0.96
  24   4   3   -0.40    1.05
  24  -4   3   -1.25    1.13
  26   4   3    0.46    1.06
 -26   4  -3   -0.99    1.09
  26  -4   3   -0.13    1.13
  28   4   3    7.31    1.16
 -28   4  -3    7.38    1.22
  28  -4   3    6.28    1.24
  30   4   3    0.71    1.13
 -30   4  -3    1.64    1.18
  30  -4   3    0.26    1.20
 -27  -5   3   -0.67    1.22
  27   5  -3   -0.48    1.23
 -27  -5   3   -0.33    1.64
  27  -5  -3    1.31    1.31
 -27   5   3    0.47    1.20
 -25  -5   3    1.19    1.19
  25  -5  -3   -1.37    1.17
  25   5  -3   -0.56    1.11
 -25   5   3    1.21    1.15
 -25  -5   3   -0.13    1.69
 -23  -5   3    3.30    1.16
  23   5  -3    1.68    1.13
 -23   5   3    2.36    1.08
 -23  -5   3    0.63    1.45
  23  -5  -3   -0.15    1.13
  21  -5  -3    0.04    1.11
 -21  -5   3    0.21    1.27
 -21   5   3    0.69    1.06
  21   5  -3   -0.82    1.10
 -21  -5   3    0.37    1.08
 -19   5   3    0.98    1.08
 -19  -5   3   -0.18    1.07
  19  -5  -3    0.61    1.13
 -19  -5   3    1.81    1.32
  19   5  -3    0.04    1.08
 -17  -5   3    0.10    1.43
 -17   5   3    0.19    1.06
  17   5  -3   -0.68    1.10
  17  -5  -3   -0.85    1.12
 -17  -5   3    1.33    1.07
 -15   5   3    0.08    1.10
  15   5  -3    1.47    0.99
 -15  -5   3    2.00    1.00
  15  -5  -3    0.32    1.14
 -13  -5   3    0.84    0.94
  13   5  -3   -0.84    1.08
 -13   5   3   -1.24    1.07
  13  -5  -3    0.76    0.95
  11  -5  -3    0.94    1.04
 -11  -5   3   -1.50    0.93
 -11   5   3   -0.61    1.19
  11   5  -3   -0.22    0.95
  -9  -5   3    0.82    1.00
   9  -5  -3   -0.08    1.03
  -9   5   3   -1.36    1.01
   9   5  -3    0.80    0.95
  -7  -5   3    3.24    0.96
  -7   5   3    3.69    1.07
   7   5  -3    4.68    1.01
   7  -5  -3    2.51    1.04
  -5   5   3   -0.22    0.94
   5  -5  -3    1.08    1.00
   5   5  -3    1.63    0.93
  -5  -5   3    1.66    0.90
   3   5  -3   15.86    1.04
  -3   5   3   15.06    1.14
   3  -5  -3   16.40    1.15
  -3  -5   3   17.28    1.00
   1   5  -3    0.19    0.87
   1  -5  -3    0.49    1.05
  -1   5   3    0.02    1.02
  -1  -5   3    0.82    0.91
  -1  -5  -3    1.22    1.00
  -1  -5  -3    3.65    1.18
  -1   5  -3    0.98    0.91
   1  -5   3    1.17    0.98
   1   5   3    2.74    1.12
   3   5   3    2.16    1.04
  -3   5  -3    3.99    0.94
  -3  -5  -3    3.20    1.13
   3  -5   3    2.23    0.89
  -3  -5  -3    2.84    1.00
  -5  -5  -3   -0.04    1.14
   5  -5   3   -1.39    0.83
  -5   5  -3    0.60    0.86
   5   5   3    1.26    1.04
  -5  -5  -3   -1.30    1.00
  -7  -5  -3   -0.77    1.00
   7   5   3   -0.35    1.03
  -7  -5  -3    0.30    1.20
  -7   5  -3    0.35    0.92
   7  -5   3    0.53    0.90
   9   5   3    1.16    1.12
  -9  -5  -3    0.33    1.09
   9  -5   3    0.72    1.01
  -9  -5  -3    0.28    1.09
  -9   5  -3    0.91    1.02
  11   5   3    0.74    1.13
  11  -5   3    1.05    1.04
 -11   5  -3    0.69    1.09
 -11  -5  -3    1.06    1.05
 -11  -5  -3    0.97    1.20
 -13  -5  -3    1.71    1.01
  13   5   3    1.85    1.10
 -13   5  -3    1.04    1.11
  13  -5   3   -0.75    1.08
 -13  -5  -3    1.13    1.20
  15   5   3    2.98    1.12
  15  -5   3    4.36    1.14
 -15   5  -3    0.20    1.12
 -15  -5  -3    4.21    1.11
 -15  -5  -3    1.89    1.11
 -17   5  -3   -1.21    1.23
 -17  -5  -3    0.53    1.19
  17   5   3   -1.04    1.29
  17  -5   3    0.96    1.21
 -17  -5  -3   -0.06    1.16
  19  -5   3    1.05    1.21
 -19   5  -3   -0.80    1.17
 -19  -5  -3    0.83    1.17
 -19  -5  -3   -0.07    1.34
  19   5   3   -0.69    1.32
 -21   5  -3    1.49    1.17
 -21  -5  -3   -0.81    1.19
  21   5   3    0.33    1.22
  21  -5   3    0.05    1.26
 -21  -5  -3    1.97    1.32
  23  -5   3    1.42    1.27
 -23   5  -3   -0.18    1.19
 -23  -5  -3   -0.87    1.15
  23   5   3   -0.29    1.18
 -23  -5  -3    1.06    1.36
 -14  -6   3   -0.38    1.23
  14  -6  -3   -0.76    1.27
 -14   6   3   -0.16    1.28
  14   6  -3    0.68    1.16
  12  -6  -3   -1.15    1.28
  12   6  -3   -1.04    1.25
 -12  -6   3    0.16    1.08
 -12   6   3    0.27    1.29
  10   6  -3    0.82    1.14
 -10  -6   3    1.50    1.20
  10  -6  -3    1.63    1.24
 -10   6   3    1.99    1.24
  -8   6   3    0.95    1.20
   8  -6  -3   -0.49    1.20
   8   6  -3   -0.11    1.21
  -8  -6   3    0.98    1.02
  -6   6   3    1.41    1.20
   6  -6  -3   -1.14    1.10
   6   6  -3    0.71    1.14
  -6  -6   3    1.70    1.16
   4  -6  -3    4.20    1.19
  -4   6   3    4.06    1.30
   4   6  -3    5.11    1.10
  -4  -6   3    4.34    1.10
  -2   6   3   -0.69    1.18
   2  -6  -3    1.24    1.12
   2   6  -3    1.83    1.04
  -2  -6   3    1.15    1.03
   2  -6  -3    0.10    1.14
   0  -6  -3    0.93    1.20
   0   6   3    1.56    1.18
   0  -6  -3   -0.81    1.12
   0   6  -3   -0.37    1.05
   0  -6   3    0.68    1.04
  -2  -6  -3   -0.18    1.19
  -2   6  -3   -0.01    1.10
  -2  -6  -3    2.36    1.11
   2  -6   3   -0.60    1.12
   2   6   3    0.02    1.12
  -4   6  -3    1.69    1.18
  -4  -6  -3    0.30    1.13
   4  -6   3    1.81    1.13
  -4  -6  -3    3.05    1.16
   4   6   3    0.74    1.14
  -6   6  -3    1.53    1.17
   6   6   3    0.97    1.14
   6  -6   3    1.53    1.20
  -6  -6  -3    0.68    1.11
  -6  -6  -3    0.48    1.12
  -8  -6  -3    2.22    1.08
  -8  -6  -3    1.29    1.16
   8  -6   3    3.75    1.19
  -8   6  -3    3.69    1.21
   8   6   3    1.67    1.21
 -10  -6  -3    1.66    1.21
  10  -6   3   -0.46    1.24
 -10   6  -3    0.40    1.19
  10   6   3    0.52    1.05
 -10  -6  -3   -0.36    1.04
 -12  -6  -3   -1.08    1.41
 -12   6  -3   -1.16    1.27
  12  -6   3   -1.45    1.24
 -12  -6  -3   -0.72    1.19
  12   6   3   -0.53    1.23
  42   0  -4    1.10    1.14
  42   0  -4   -0.46    1.14
  40   0  -4    3.44    1.10
  40   0  -4    2.77    1.11
  38   0  -4    5.18    1.17
  36   0  -4    1.49    0.92
  36   0  -4    1.35    2.70
  34   0  -4    3.03    2.41
  34   0  -4    0.77    0.90
  32   0  -4    6.02    1.00
  32   0  -4    6.62    2.04
  30   0  -4    4.46    0.97
  30   0  -4    4.52    1.72
  28   0  -4    8.60    1.81
  28   0  -4    8.22    1.03
  26   0  -4   -0.64    0.83
  26   0  -4    0.40    1.52
  24   0  -4   24.93    1.92
  24   0  -4   20.98    1.06
  22   0  -4   24.06    2.21
  22   0  -4   31.10    1.24
  20   0  -4  171.57    2.07
  20   0  -4  177.05    3.39
  18   0  -4   -2.12    1.62
  18   0  -4   -5.22    2.54
  16   0  -4  136.46    2.04
  16   0  -4  143.36    3.14
  14   0  -4   37.06    1.91
  14   0  -4   31.73    1.34
  12   0  -4  219.73    3.61
  12   0  -4  209.63    2.54
  10   0  -4   92.24    3.17
   8   0  -4  240.86    3.91
   6   0  -4  -11.96    2.06
  -4   0   4    5.42    1.44
   4   0  -4  -69.52    3.70
  -2   0   4  184.38    2.95
   2   0  -4  179.76    4.75
   0   0  -4  443.71   14.94
   2   0   4  917.76   12.92
   4   0   4   47.96    3.12
   6   0   4  141.22    3.73
   8   0   4   15.86    2.90
  10   0   4   21.86    1.42
  12   0   4   66.12    1.91
  14   0   4   93.22    1.80
  16   0   4   91.10    1.90
  18   0   4   54.19    1.45
  20   0   4   16.33    1.24
  22   0   4   -0.46    1.08
  24   0   4    1.83    1.20
  26   0   4    2.22    1.18
  28   0   4    4.01    1.10
  30   0   4    5.95    1.09
  32   0   4    2.02    1.07
  34   0   4    0.54    1.02
  36   0   4    1.96    1.12
  36   0   4    4.02    1.41
  36   0   4    4.71    1.13
  38   0   4   -0.15    1.18
  38   0   4   -1.10    1.19
  38   0   4   -0.55    1.32
  41   1  -4    1.25    1.21
  41   1  -4    2.40    1.16
  41  -1  -4    2.20    1.13
  41  -1  -4    2.38    1.74
  39  -1  -4    3.37    1.10
  39   1  -4    4.10    1.11
  39   1  -4    1.91    1.06
  39  -1  -4    2.73    1.70
  37  -1  -4   -0.15    1.09
  37   1  -4    0.43    1.01
  37  -1  -4   -0.03    1.40
  37   1  -4    2.21    0.99
  35   1  -4    0.12    0.86
  35   1  -4    2.68    0.90
  35  -1  -4   -0.13    0.89
  33   1  -4   25.66    1.22
  33  -1  -4   24.73    1.24
  33   1  -4   18.92    1.16
  31   1  -4   29.75    1.28
  31  -1  -4   28.42    1.33
  31   1  -4   33.16    1.29
  29  -1  -4    0.97    0.94
  29   1  -4    1.73    0.91
  27   1  -4   10.16    1.04
  27  -1  -4    9.60    1.06
  25  -1  -4   -0.76    0.84
  25   1  -4   -0.49    0.86
  23  -1  -4    1.25    0.85
  23   1  -4    3.12    0.87
  21  -1  -4   -2.26    1.03
  21   1  -4   -1.76    0.99
  19   1  -4    3.01    0.94
  19  -1  -4    0.99    1.00
 -19   1   4    2.27    1.00
 -17   1   4    8.89    1.04
  17  -1  -4    2.48    1.14
  17   1  -4    5.92    1.11
 -15   1   4  109.85    1.76
  15   1  -4  103.15    1.78
  15  -1  -4  105.09    1.81
 -15  -1   4   94.26    5.47
 -13  -1   4   31.40    2.52
  13   1  -4   34.27    1.32
  13  -1  -4   33.00    1.28
 -13   1   4   31.25    1.29
  11   1  -4   -1.07    1.07
  11  -1  -4   -0.23    1.02
 -11  -1   4    0.72    1.03
 -11   1   4    1.88    1.03
  11  -1  -4   -1.86    1.24
  -9   1   4   73.47    1.69
   9  -1  -4   73.46    1.74
   9  -1  -4   68.05    1.73
   9   1  -4   64.26    1.87
  -9  -1   4   68.50    1.72
   7  -1  -4  227.19    2.74
   7  -1  -4  199.13    3.01
   7   1  -4  234.99    2.98
  -7  -1   4  205.31    3.01
  -7   1   4  223.42    2.89
  -5  -1   4  433.80    4.28
   5  -1  -4  425.02    4.07
  -5   1   4  440.29    4.13
   5  -1  -4  284.91    5.25
   5   1  -4  494.18    4.15
  -3  -1   4   75.54    2.22
  -3   1   4   66.10    2.11
   3   1  -4   72.03    2.28
   3  -1  -4   68.00    1.95
  -3   1   4   62.68    1.90
  -1  -1   4    3.52    1.43
   1   1  -4    7.44    1.57
  -1   1   4    2.62    1.39
  -1   1   4    2.56    1.31
   1  -1  -4   -0.19    1.56
  -1  -1  -4 1000.00    5.30
   1   1   4  804.52    7.11
  -1   1  -4  792.73    6.47
   1   1   4  758.24    4.97
   1  -1   4  832.45    6.39
   3   1   4   19.99    2.49
   3  -1   4   52.51    1.97
  -3  -1  -4  150.85    2.46
   3   1   4   42.46    1.96
  -3   1  -4   50.93    2.02
  -5  -1  -4   32.94    1.36
   5   1   4    2.09    1.34
   5   1   4   -2.45    1.30
  -5   1  -4    3.77    1.09
   5  -1   4    2.87    1.12
   7   1   4   18.65    1.38
  -7  -1  -4   20.90    1.21
  -7   1  -4   19.05    1.41
   7   1   4   17.28    1.39
   7  -1   4   19.97    1.24
   9   1   4   10.84    1.14
   9  -1   4   15.68    1.20
   9   1   4   13.99    1.35
  -9   1  -4   14.19    1.11
 -11   1  -4    9.28    1.06
  11  -1   4    4.77    1.63
  11   1   4   -1.48    2.04
  11   1   4   33.97    1.38
  13   1   4   10.69    1.24
 -13   1  -4   14.39    1.15
  13  -1   4   12.18    1.14
  13   1   4   11.38    1.08
  15   1   4    1.41    0.94
  15  -1   4    0.53    0.99
 -15   1  -4    1.29    0.99
  15   1   4    0.77    1.00
 -17   1  -4   23.11    1.08
  17   1   4   23.18    1.37
  17  -1   4   25.46    1.13
  17   1   4   23.04    1.24
 -19   1  -4    3.07    1.08
  19   1   4    1.32    1.12
  19   1   4    1.36    1.09
  19  -1   4    1.54    1.00
  21   1   4    6.50    1.09
  21  -1   4    7.78    1.10
  21   1   4    7.58    1.11
  23   1   4    1.27    1.10
  23   1   4    4.15    1.21
  23  -1   4   -0.01    1.24
  23   1   4    4.20    1.39
  25   1   4    1.13    1.11
  25   1   4    0.83    1.01
  25   1   4    0.24    1.20
  25  -1   4    1.32    0.99
  27   1   4   30.08    1.79
  27   1   4   26.61    1.52
  27   1   4   34.59    1.44
  27  -1   4   36.12    1.48
  29   1   4   22.65    1.34
  29   1   4   22.19    1.32
  29  -1   4   22.68    1.48
  29   1   4   16.51    1.67
  31   1   4    1.89    1.43
  31   1   4    0.77    0.99
  31   1   4    1.80    1.01
  31  -1   4    1.59    1.09
  33   1   4    1.34    1.44
  33  -1   4   -0.60    1.01
  33   1   4    0.33    1.02
  33   1   4    1.70    1.05
  35   1   4    2.47    1.19
  35  -1   4    2.73    1.12
  35   1   4    3.58    1.10
  35   1   4    3.41    1.51
  37  -1   4   -0.02    1.07
  37   1   4    1.04    1.03
  37   1   4    0.49    1.68
  37   1   4    0.21    1.03
  39   1   4    1.00    1.60
  39  -1   4    0.13    1.17
  39   1   4    0.40    1.04
  39   1   4   -0.31    1.28
  40  -2  -4    1.31    1.12
  40   2  -4    0.17    1.16
  40   2  -4   -1.14    1.16
  38   2  -4   -0.48    1.11
  38  -2  -4   -0.85    1.08
  36  -2  -4   -0.30    0.98
  36   2  -4    0.78    0.98
  34   2  -4    2.23    0.90
  34  -2  -4    0.90    0.95
  32   2  -4   -0.01    0.78
  32  -2  -4    0.89    0.92
  30   2  -4   19.18    1.13
 -30   2   4   22.17    1.13
  30  -2  -4   19.77    1.14
  28  -2  -4    2.10    0.99
  28   2  -4    3.47    0.94
 -28   2   4    2.36    0.96
  26  -2  -4   15.30    1.15
 -26   2   4   18.44    1.12
  26   2  -4   17.86    1.12
  24  -2  -4    1.24    1.01
 -24   2   4    1.66    0.97
  24   2  -4    0.86    0.95
 -22   2   4    0.87    0.88
  22  -2  -4    0.06    0.90
  22   2  -4    2.29    0.86
  20   2  -4    1.04    0.87
  20  -2  -4    1.35    0.88
 -20   2   4    0.45    0.89
 -18   2   4    3.99    1.02
 -18  -2   4    5.38    0.94
  18   2  -4    0.19    0.94
  18  -2  -4    1.56    0.96
 -16  -2   4    5.82    0.98
  16  -2  -4    0.97    1.04
  16   2  -4    0.63    1.03
 -16   2   4   -0.30    0.95
 -14  -2   4   10.94    1.06
 -14   2   4    9.47    1.02
  14   2  -4    8.62    1.01
  14  -2  -4   10.69    1.09
 -12   2   4    4.12    1.03
 -12  -2   4   20.13    1.15
  12   2  -4   16.05    1.20
  12  -2  -4   -2.50    1.24
 -10  -2   4    3.88    1.03
  10   2  -4    4.80    1.06
 -10   2   4    4.67    1.04
  10  -2  -4    4.43    1.05
   8   2  -4  101.51    1.85
  -8  -2   4   60.75    1.65
   8  -2  -4   56.27    1.47
  -8   2   4   56.34    1.45
  -6  -2   4    2.54    1.18
   6  -2  -4   12.98    1.16
  -6   2   4    2.25    1.00
   6   2  -4    8.47    1.12
   4  -2  -4    0.11    1.02
   4  -2  -4   -1.36    1.13
  -4   2   4    0.57    0.99
   4   2  -4   -0.65    1.04
  -4  -2   4    0.70    1.04
   2  -2  -4    1.79    1.23
  -2   2   4    1.29    1.01
   2  -2  -4    1.94    1.09
   2   2  -4    2.50    1.04
  -2  -2   4    1.67    0.98
   0   2   4   -0.47    1.29
   0  -2  -4   -0.12    0.98
   0  -2   4   -0.63    1.09
   0  -2  -4   -0.45    1.04
   0   2  -4    0.49    1.14
  -2  -2  -4   43.15    1.44
  -2   2  -4   45.68    1.48
   2  -2   4   43.61    1.60
  -2  -2  -4   47.39    1.44
   2   2   4   46.51    1.55
  -4   2  -4  126.24    1.95
   4   2   4  112.13    2.02
  -4  -2  -4  126.69    2.09
  -4  -2  -4  151.96    2.07
   4  -2   4  132.18    2.15
   6  -2   4   -0.36    1.07
  -6  -2  -4    0.00    0.99
   6   2   4   -0.85    1.28
  -6   2  -4    1.00    1.02
  -6  -2  -4    1.85    1.02
  -8   2  -4   37.96    1.35
   8  -2   4   35.15    1.31
   8   2   4   35.25    1.40
  -8  -2  -4   39.70    1.38
   8   2   4   32.62    1.30
  -8  -2  -4   36.55    1.26
 -10  -2  -4    5.92    1.21
  10   2   4    4.49    1.02
 -10   2  -4    5.06    1.01
 -10  -2  -4    1.91    0.98
  10   2   4    0.36    1.06
  10  -2   4    1.47    0.99
 -12  -2  -4   16.23    1.19
  12   2   4   16.39    1.20
  12   2   4   16.54    1.24
 -12  -2  -4   17.94    1.10
 -12   2  -4   18.02    1.11
  12  -2   4   14.87    1.12
  14   2   4    8.40    1.08
 -14  -2  -4    8.28    1.00
 -14  -2  -4    9.05    1.07
  14   2   4    5.88    0.97
  14  -2   4    8.96    0.95
 -14   2  -4    9.35    0.94
  16   2   4    3.13    1.27
 -16   2  -4    2.77    0.95
  16   2   4    2.41    1.24
  16  -2   4    2.29    0.96
  18   2   4    4.65    1.10
  18  -2   4    5.43    1.05
 -18   2  -4    5.13    0.95
  18   2   4    3.77    1.11
  20   2   4    4.06    1.39
 -20   2  -4    5.04    1.00
  20   2   4    4.47    1.06
  20  -2   4    4.93    1.06
 -22   2  -4   21.83    1.18
  22   2   4   13.84    1.37
  22  -2   4   19.56    1.19
  22   2   4   17.27    1.62
  24  -2   4   -0.17    1.09
 -24   2  -4    1.50    0.99
  24   2   4    0.96    1.04
  24   2   4    0.83    1.20
  26   2   4    3.63    1.35
 -26   2  -4   10.47    1.16
  26   2   4    5.82    1.15
  26  -2   4   14.02    1.19
  28  -2   4    3.11    1.09
 -28   2  -4    2.48    1.02
  28   2   4    2.93    1.48
  28   2   4    3.66    1.03
  30   2   4    0.85    1.02
  30  -2   4    0.17    1.06
  30   2   4    0.77    1.42
  32   2   4   -0.37    1.03
  32   2   4   -0.01    1.04
  32   2   4   -0.01    1.47
  32  -2   4    1.34    1.18
  34   2   4    0.21    1.04
  34   2   4    0.26    1.02
  34  -2   4   -0.06    1.11
  36   2   4   -0.16    1.02
  36   2   4    1.10    1.22
  36  -2   4    0.26    1.20
  37   3  -4    0.98    1.16
  37  -3  -4   -0.03    1.06
 -35   3   4   -0.78    1.03
  35  -3  -4    0.67    1.07
  35   3  -4   -0.64    1.08
 -33   3   4    0.80    1.01
  33  -3  -4   -0.30    1.04
  33   3  -4    0.07    0.94
 -31   3   4    7.07    0.99
  31   3  -4    1.70    1.06
  31  -3  -4    2.12    0.93
  29   3  -4    6.20    0.90
 -29   3   4    6.31    0.97
  29  -3  -4    6.43    0.95
 -27   3   4    1.35    0.92
  27   3  -4    0.49    0.95
  27  -3  -4    1.75    0.94
  25   3  -4    0.49    0.89
 -25   3   4    0.41    0.91
  25  -3  -4   -0.69    0.93
  23   3  -4   17.22    1.09
  23  -3  -4   15.82    1.07
 -23   3   4   18.86    1.08
 -23  -3   4   18.05    2.07
 -23  -3   4   20.20    1.09
 -21   3   4    5.46    1.01
 -21  -3   4    5.63    1.50
  21   3  -4    5.50    0.95
 -21  -3   4    7.37    0.99
  21  -3  -4    5.80    1.05
  19  -3  -4   12.36    1.07
  19   3  -4   11.58    1.00
 -19   3   4   10.98    1.05
 -19  -3   4   13.61    1.04
 -17  -3   4    4.10    0.89
  17  -3  -4    6.01    0.96
 -17   3   4    1.87    0.95
  17   3  -4    8.41    0.91
 -15   3   4    8.53    0.98
 -15  -3   4   21.91    1.03
  15   3  -4    7.58    1.09
  15  -3  -4   19.06    1.06
  13   3  -4   10.66    0.96
 -13   3   4   10.94    1.00
 -13  -3   4   12.55    0.96
  13  -3  -4   11.32    1.00
  11  -3  -4   -0.18    0.94
 -11   3   4    0.00    0.92
  11   3  -4    0.97    0.92
 -11  -3   4    1.11    0.91
   9   3  -4   43.11    1.26
  -9  -3   4   15.56    1.08
  -9   3   4   41.65    1.23
   9  -3  -4   30.07    1.19
   7  -3  -4   25.26    1.24
  -7  -3   4   16.90    1.10
   7   3  -4   23.58    1.16
  -7   3   4   26.12    1.17
   5  -3  -4   10.24    1.13
  -5  -3   4   13.48    1.08
  -5   3   4   10.23    1.07
   5   3  -4   11.63    1.07
  -3  -3   4   10.73    1.10
   3  -3  -4    8.58    1.10
   3  -3  -4    7.02    1.14
  -3   3   4    8.14    1.13
   3   3  -4    8.89    1.16
   1  -3  -4   13.95    1.15
  -1  -3   4   13.38    1.12
   1   3  -4   15.79    1.13
  -1   3   4   16.18    1.18
   1  -3  -4   13.59    1.16
   1   3   4    6.45    1.15
  -1   3  -4    5.01    0.98
   1  -3   4    3.71    1.03
  -1  -3  -4   12.16    1.26
  -1  -3  -4    6.10    1.10
  -3   3  -4   26.78    1.20
  -3  -3  -4   22.40    1.24
   3   3   4   30.10    1.29
   3  -3   4   20.21    1.37
  -3  -3  -4   27.99    1.22
   5   3   4   46.65    1.47
  -5   3  -4   55.88    1.40
  -5  -3  -4   51.08    1.39
   5  -3   4   46.49    1.33
  -5  -3  -4   54.28    1.38
  -7   3  -4   -0.63    0.96
   7  -3   4    0.73    1.03
  -7  -3  -4    0.14    0.94
  -7  -3  -4   -0.13    0.97
   7   3   4   -0.52    1.05
   9  -3   4    9.09    1.03
   9   3   4    0.44    1.26
  -9   3  -4    6.50    1.12
  -9  -3  -4    4.58    0.99
  -9  -3  -4    6.79    1.14
 -11  -3  -4   34.34    1.43
 -11  -3  -4   29.32    1.34
  11  -3   4   26.56    1.32
  11   3   4   27.62    1.45
 -11   3  -4   32.55    1.21
 -13   3  -4   12.89    1.19
 -13  -3  -4   12.57    1.17
  13   3   4   10.98    1.20
 -13  -3  -4   12.24    1.20
  13  -3   4    9.39    1.07
 -15  -3  -4    7.20    1.03
 -15  -3  -4    0.99    1.13
  15   3   4   -0.51    1.13
  15  -3   4    6.23    1.04
 -15   3  -4    5.20    1.04
  17  -3   4    1.77    0.98
 -17   3  -4    2.43    0.95
  17   3   4    0.17    1.02
 -17  -3  -4    2.18    1.29
 -17  -3  -4    2.40    1.00
  19   3   4    1.36    1.19
 -19   3  -4    4.60    1.05
 -19  -3  -4    9.85    1.26
  19  -3   4    0.63    1.16
 -19  -3  -4    6.25    1.06
 -21   3  -4    0.73    1.00
  21   3   4    0.84    1.07
  21  -3   4    1.25    0.99
  23   3   4    4.59    1.05
 -23   3  -4    6.03    1.10
  23  -3   4    3.87    1.17
  25   3   4    1.80    1.08
 -25   3  -4    3.74    1.07
  25  -3   4    3.13    1.10
  27  -3   4    6.38    1.07
 -27   3  -4    7.30    1.09
  27   3   4    7.03    1.10
 -29   3  -4    0.89    1.04
  29   3   4    0.63    1.00
  29  -3   4    1.81    1.11
 -31   3  -4    1.27    1.14
  31   3   4   -0.22    1.06
  31  -3   4    0.34    1.12
 -33   3  -4    3.95    1.12
  33  -3   4    0.83    1.19
  33   3   4    1.31    1.16
  32   4  -4    1.02    1.23
  32  -4  -4    0.21    1.08
 -32   4   4   -0.81    1.17
  30   4  -4    1.38    1.10
 -30   4   4    0.15    1.03
  30  -4  -4    1.45    1.06
  28   4  -4    1.76    1.03
 -28   4   4    0.14    1.03
  28  -4  -4   -1.35    1.02
  26   4  -4    0.35    0.93
 -26  -4   4    0.68    1.01
 -26   4   4    0.15    1.03
  26  -4  -4    0.43    0.93
 -26  -4   4   -0.15    1.73
 -24  -4   4   11.07    1.78
 -24  -4   4   12.00    1.03
  24  -4  -4    8.43    1.04
  24   4  -4   10.08    1.03
 -24   4   4   10.87    1.03
 -22  -4   4    6.47    1.06
 -22   4   4    2.86    0.93
 -22  -4   4    0.89    1.55
  22   4  -4    2.47    0.98
  22  -4  -4    6.37    0.84
 -20  -4   4    1.03    1.30
  20  -4  -4    1.08    0.90
  20   4  -4   -0.46    0.86
 -20  -4   4    1.33    0.94
 -20   4   4    2.41    0.90
 -18  -4   4    1.84    0.97
  18   4  -4    3.09    1.00
 -18   4   4    4.22    0.88
  18  -4  -4    3.36    1.03
  16  -4  -4    2.14    0.88
 -16   4   4    1.10    0.88
 -16  -4   4    1.13    1.00
  16   4  -4    0.40    1.01
  14   4  -4    1.29    1.04
 -14   4   4    1.32    1.08
 -14  -4   4    3.46    1.02
  14  -4  -4    1.64    0.94
  12  -4  -4    6.43    0.99
  12   4  -4    5.46    1.05
 -12   4   4    4.58    1.04
 -12  -4   4    4.92    1.16
  10  -4  -4    0.43    1.00
 -10   4   4    0.97    0.96
  10   4  -4    0.13    1.00
 -10  -4   4    0.32    0.94
   8   4  -4    3.57    0.99
  -8  -4   4    4.82    0.99
  -8   4   4    3.88    1.06
   8  -4  -4    3.45    1.01
  -6   4   4   26.52    1.20
  -6  -4   4   26.02    1.33
   6  -4  -4   26.21    1.15
   6   4  -4   27.07    1.25
   4   4  -4    1.03    1.04
   4  -4  -4   -0.68    0.98
  -4  -4   4    1.63    0.97
  -4   4   4   -1.00    1.00
   2   4  -4   20.02    1.20
  -2   4   4   13.71    1.06
   2  -4  -4   14.68    1.12
  -2  -4   4   21.74    1.16
   2  -4  -4   20.74    1.05
   0   4   4    5.59    1.23
   0   4  -4    3.10    0.99
   0  -4   4    3.20    1.02
   0  -4  -4    4.08    1.03
   0  -4  -4    5.71    0.99
  -2   4  -4   14.62    1.06
  -2  -4  -4   11.64    1.06
  -2  -4  -4    3.81    1.11
   2   4   4    0.44    1.26
   2  -4   4   11.41    1.00
  -4   4  -4    2.98    0.97
  -4  -4  -4    5.12    1.10
  -4  -4  -4    0.94    1.10
   4   4   4    3.98    1.17
   4  -4   4    0.98    0.98
  -6  -4  -4    0.06    1.02
   6  -4   4    0.67    1.01
  -6  -4  -4    0.21    1.04
  -6   4  -4   -0.01    1.00
   6   4   4    1.38    1.05
   8  -4   4    4.68    1.00
   8   4   4    3.35    1.13
  -8  -4  -4    3.88    1.02
  -8   4  -4    4.39    0.97
  -8  -4  -4    3.56    1.23
 -10  -4  -4    3.88    1.08
 -10   4  -4    4.43    1.02
  10   4   4    2.93    1.08
  10  -4   4    5.23    1.15
 -10  -4  -4    5.53    1.20
 -12  -4  -4    0.31    1.02
  12  -4   4    0.19    1.08
  12   4   4    1.84    1.29
 -12  -4  -4   -0.42    1.24
 -12   4  -4    0.52    0.96
 -14  -4  -4    5.28    1.21
  14  -4   4    5.16    1.09
  14   4   4    3.38    1.23
 -14   4  -4    5.30    0.99
 -14  -4  -4    4.77    1.27
 -16  -4  -4    6.90    1.08
 -16   4  -4    7.01    1.02
  16   4   4    5.34    1.14
  16  -4   4    4.86    1.06
 -16  -4  -4    6.30    1.12
 -18  -4  -4   14.70    1.27
 -18   4  -4   14.94    1.02
  18  -4   4   13.68    1.21
  18   4   4   13.06    1.28
 -18  -4  -4   17.97    1.15
 -20  -4  -4    8.73    1.29
  20   4   4    3.92    1.19
 -20   4  -4    5.45    1.06
  20  -4   4    3.96    1.13
 -20  -4  -4    6.96    1.29
  22  -4   4    0.30    1.14
 -22  -4  -4    1.38    1.01
  22   4   4    0.83    1.13
 -22   4  -4    0.32    1.07
 -22  -4  -4    1.82    1.27
 -24   4  -4    3.96    1.16
  24  -4   4    4.87    1.20
 -24  -4  -4    4.16    1.42
  24   4   4    4.32    1.11
  26  -4   4    2.29    1.16
 -26   4  -4    0.84    1.20
  26   4   4    0.70    1.07
  28   4   4    7.04    1.18
  28  -4   4   12.27    1.28
 -28   4  -4   11.95    1.23
 -30   4  -4    0.19    1.13
  30   4   4    1.21    1.07
  30  -4   4    0.70    1.22
  27  -5  -4    1.63    1.19
 -27   5   4    0.15    1.20
 -27  -5   4   -0.36    1.60
  27   5  -4    0.50    1.16
 -27  -5   4    2.09    1.15
 -25   5   4    6.52    1.11
  25   5  -4    6.57    1.16
  25  -5  -4    4.94    1.24
 -25  -5   4    5.85    1.60
 -25  -5   4    7.94    1.21
  23  -5  -4   12.24    1.26
  23   5  -4    6.34    1.18
 -23   5   4   11.22    1.13
 -23  -5   4   10.45    1.16
 -23  -5   4    9.61    1.55
 -21  -5   4    0.49    1.30
  21  -5  -4   -0.94    1.17
 -21   5   4   -0.06    1.12
  21   5  -4    0.80    1.15
 -21  -5   4    0.85    1.12
  19  -5  -4    0.59    1.15
 -19   5   4    0.69    1.11
  19   5  -4    2.35    1.13
 -19  -5   4    4.45    1.12
 -19  -5   4    0.99    1.41
  17  -5  -4    3.83    1.19
 -17  -5   4    2.93    1.05
  17   5  -4    3.68    1.06
 -17   5   4    4.81    1.15
 -15  -5   4   12.91    1.13
  15   5  -4   17.25    1.13
 -15   5   4   11.96    1.19
  15  -5  -4   12.50    1.29
 -13   5   4   -0.51    1.08
  13  -5  -4    1.59    1.16
  13   5  -4    0.22    0.92
 -13  -5   4    1.12    1.11
  11   5  -4    4.02    1.02
  11  -5  -4    3.72    1.11
 -11   5   4    5.80    1.18
 -11  -5   4    4.74    0.97
   9   5  -4   36.12    1.22
  -9  -5   4   31.65    1.20
   9  -5  -4   35.04    1.33
  -9   5   4   34.35    1.33
   7  -5  -4   23.94    1.22
  -7  -5   4   30.02    1.06
  -7   5   4   25.73    1.15
   7   5  -4   30.43    1.15
   5   5  -4   19.65    1.09
  -5   5   4   18.63    1.18
  -5  -5   4   20.85    1.08
   5  -5  -4   12.71    1.12
   3  -5  -4    3.19    1.04
  -3  -5   4    3.92    0.91
   3   5  -4    5.17    0.97
  -3   5   4    4.93    1.06
   3  -5  -4    4.43    1.09
  -1  -5   4    3.72    0.83
   1  -5  -4    5.01    1.06
   1  -5  -4    6.15    1.18
  -1   5   4    5.36    1.07
   1   5  -4    6.44    0.97
  -1   5  -4   31.70    1.10
  -1  -5  -4   30.02    1.23
  -1  -5  -4   28.75    1.32
   1   5   4   37.04    1.31
   1  -5   4   30.62    1.10
  -3  -5  -4   16.99    1.21
  -3  -5  -4    1.96    1.29
  -3   5  -4   10.32    1.00
   3  -5   4   18.55    1.12
   3   5   4   21.80    1.23
   5   5   4   22.53    1.22
   5  -5   4   25.48    1.17
  -5  -5  -4   25.63    1.21
  -5  -5  -4   10.69    1.36
  -5   5  -4   25.53    1.15
  -7  -5  -4   -0.81    1.15
   7  -5   4    3.50    1.06
  -7  -5  -4   -0.28    1.05
   7   5   4    0.84    1.14
  -7   5  -4    0.80    1.14
  -9  -5  -4   -0.48    1.02
  -9  -5  -4    2.32    1.09
  -9   5  -4    0.55    1.08
   9  -5   4    4.58    1.11
   9   5   4    1.47    1.07
 -11  -5  -4   13.56    1.14
  11  -5   4   12.67    1.23
  11   5   4    8.48    1.16
 -11  -5  -4    5.13    1.23
 -11   5  -4   14.44    1.14
  13  -5   4    1.39    1.17
 -13  -5  -4    0.75    1.06
 -13   5  -4    0.91    1.11
 -13  -5  -4    0.30    1.04
  13   5   4    3.36    1.14
  15  -5   4    5.14    1.20
  15   5   4    5.54    1.17
 -15  -5  -4    8.23    1.25
 -15   5  -4    7.30    1.10
 -15  -5  -4    4.66    1.38
 -17  -5  -4    9.21    1.57
  17   5   4    4.00    1.34
  17  -5   4    8.85    1.15
 -17   5  -4   10.52    1.23
 -17  -5  -4   11.51    1.20
 -19  -5  -4   11.94    1.18
 -19  -5  -4    5.14    1.55
  19  -5   4   10.98    1.30
  19   5   4    2.87    1.33
 -19   5  -4    7.93    1.20
  21   5   4    8.27    1.25
  21  -5   4    8.45    1.33
 -21   5  -4    7.06    1.26
 -21  -5  -4    4.69    1.26
 -21  -5  -4    8.37    1.21
  23  -5   4   -0.52    1.28
  23   5   4   -1.02    1.26
 -23  -5  -4    0.21    1.19
 -23   5  -4    0.28    1.07
 -23  -5  -4    2.09    1.52
  14   6  -4    0.46    1.15
 -14  -6   4    0.45    1.27
  14  -6  -4    0.44    1.35
 -14   6   4    0.31    1.33
 -12  -6   4    0.69    1.22
  12  -6  -4   -0.13    1.32
 -12   6   4    1.98    1.13
  12   6  -4    2.01    1.28
  10   6  -4    3.28    1.21
 -10   6   4    7.69    1.27
  10  -6  -4    6.36    1.27
 -10  -6   4    6.68    1.18
   8   6  -4    0.93    1.06
  -8  -6   4    1.29    1.12
   8  -6  -4    2.30    1.21
  -8   6   4    0.34    1.23
   8  -6  -4   -1.91    1.19
  -6   6   4    1.29    1.20
   6   6  -4   -1.34    1.13
   6  -6  -4   -0.73    1.18
   6  -6  -4   -0.60    1.20
  -6  -6   4   -0.11    1.10
  -4  -6   4    0.74    1.12
   4  -6  -4    2.00    1.17
   4   6  -4    1.75    1.11
   4  -6  -4    2.18    1.20
  -4   6   4    2.53    1.16
  -2   6   4    0.99    1.09
  -2  -6   4   -0.37    1.20
   2   6  -4    1.33    1.21
   2  -6  -4   -0.30    1.14
   2  -6  -4    2.16    1.11
   0  -6  -4   -0.11    1.14
   0  -6   4    0.64    1.16
   0  -6  -4    1.49    1.03
   0   6   4    0.96    1.15
   0   6  -4    1.88    1.18
   2   6   4    2.21    1.12
  -2  -6  -4    0.45    1.14
  -2   6  -4    2.07    1.14
  -2  -6  -4   -1.77    1.23
   2  -6   4   -0.03    1.16
   4  -6   4   -0.85    1.22
  -4  -6  -4    1.31    1.09
  -4  -6  -4    1.52    1.17
   4   6   4    0.72    1.27
  -4   6  -4   -0.20    1.19
   6  -6   4    5.16    1.27
  -6   6  -4    5.02    1.28
  -6  -6  -4    4.81    1.20
  -6  -6  -4    2.51    1.14
   6   6   4    5.41    1.23
  -8  -6  -4    1.61    1.12
  -8  -6  -4    0.87    1.27
   8  -6   4    1.43    1.25
  -8   6  -4   -1.61    1.29
   8   6   4    1.95    1.28
  10   6   4   -1.19    1.22
 -10   6  -4    0.48    1.28
  10  -6   4    0.87    1.32
 -10  -6  -4    2.03    1.18
 -10  -6  -4   -0.12    1.22
  41  -1  -5    1.78    1.10
  41   1  -5    2.07    1.08
  41  -1  -5    0.26    1.83
  41   1  -5    2.48    1.10
  39  -1  -5    1.13    1.60
  39   1  -5    1.25    1.16
  39  -1  -5   -0.47    1.10
  39   1  -5   -0.56    1.14
  37   1  -5    0.88    0.99
  37  -1  -5    0.41    0.93
  37   1  -5    0.60    0.96
  37  -1  -5    2.54    1.52
  35  -1  -5    0.89    0.93
  35   1  -5   -0.35    0.87
  35  -1  -5    1.83    1.38
  35   1  -5    1.36    0.92
  33   1  -5    1.91    0.90
  33  -1  -5    1.50    1.30
  33  -1  -5   -0.10    0.90
  33   1  -5    1.51    0.90
  31  -1  -5    0.21    1.21
  31  -1  -5    1.03    0.93
  31   1  -5   -0.13    0.92
  31   1  -5   -0.22    0.99
  29  -1  -5   -0.09    1.37
  29   1  -5    0.24    0.97
  29  -1  -5    1.45    1.01
  27  -1  -5    8.86    0.98
  27   1  -5    6.46    0.99
  27  -1  -5    7.36    1.38
  25   1  -5    0.75    0.77
  25  -1  -5    0.81    0.84
  25  -1  -5   -0.50    1.26
  23  -1  -5    7.13    1.26
  23   1  -5    7.25    0.96
  23  -1  -5    9.20    0.97
  21  -1  -5   -0.51    0.90
  21   1  -5   -0.36    0.93
  21  -1  -5   -1.06    1.36
  19  -1  -5   15.42    1.42
 -19   1   5   16.92    1.15
  19   1  -5   18.95    1.16
  19  -1  -5   17.25    1.17
  17   1  -5    7.15    1.10
 -17   1   5    7.17    1.11
  17  -1  -5    9.92    1.09
  17  -1  -5    6.50    1.38
 -17  -1   5    6.31    2.30
  15  -1  -5    7.26    1.13
  15  -1  -5    8.74    1.12
 -15  -1   5    8.09    1.78
  15   1  -5    8.96    1.06
 -15   1   5    8.97    1.10
 -13   1   5   26.21    1.41
  13  -1  -5   26.90    1.38
  13   1  -5   23.81    1.48
 -13  -1   5   31.62    1.95
  13  -1  -5   25.39    1.50
  11  -1  -5   45.34    1.41
  11  -1  -5   43.84    1.45
  11   1  -5   43.29    1.47
 -11   1   5   44.22    1.43
 -11  -1   5   47.69    1.40
  -9  -1   5   16.91    1.19
   9   1  -5   19.28    1.23
   9  -1  -5   17.13    1.18
   9  -1  -5   17.32    1.39
  -9   1   5   18.54    1.44
   7  -1  -5   44.01    1.48
   7   1  -5   45.24    1.50
  -7   1   5   38.44    1.44
  -7  -1   5   38.57    1.52
  -7   1   5   42.22    1.49
   7  -1  -5   41.73    1.51
  -5   1   5   14.16    1.30
  -5  -1   5   28.69    1.61
   5   1  -5   12.03    1.22
   5  -1  -5   -3.05    1.62
  -5   1   5    2.31    1.47
  -3   1   5   29.11    1.46
   3  -1  -5   29.91    1.43
  -3   1   5   30.34    1.78
   3   1  -5   29.36    1.75
  -3  -1   5   33.14    1.50
  -1   1   5   35.06    1.92
   1   1  -5   35.40    1.99
  -1  -1   5   37.49    1.68
  -1   1   5   35.65    1.44
   1  -1  -5   39.23    1.48
   1   1   5  118.66    3.03
   1  -1   5  126.85    2.84
  -1  -1  -5  130.77    1.99
  -1   1  -5  115.50    2.48
   1   1   5  124.78    2.05
   3   1   5   -2.84    1.13
   3   1   5    0.07    1.36
  -3   1  -5   -0.15    1.25
  -3  -1  -5    0.55    1.08
   3  -1   5   -1.46    1.23
   5   1   5    6.92    1.31
  -5   1  -5    5.77    1.26
  -5  -1  -5    8.44    1.14
   5   1   5    5.16    1.37
   5  -1   5    5.91    1.31
  -7  -1  -5    1.81    1.04
   7  -1   5    1.77    1.26
   7   1   5    0.66    1.35
  -7   1  -5    3.57    1.21
   7   1   5    1.01    1.14
   9   1   5   34.23    1.36
  -9   1  -5   37.24    1.41
   9   1   5   33.85    1.60
   9  -1   5   35.47    1.62
  11   1   5    3.06    1.09
  11  -1   5    4.61    1.19
  11   1   5    4.68    1.00
 -11   1  -5    5.22    1.10
  13   1   5   10.26    1.26
  13  -1   5    9.78    1.25
  13   1   5    8.31    1.11
 -13   1  -5    9.21    1.05
 -15   1  -5    6.28    1.14
  15   1   5    7.71    1.23
  15  -1   5    4.39    1.13
  15   1   5    7.52    1.19
 -17   1  -5    4.67    1.01
  17   1   5    5.57    1.02
  17  -1   5    4.72    1.04
  17   1   5    4.39    1.30
 -19   1  -5    9.28    1.33
  19   1   5    6.82    1.19
  19   1   5    5.36    1.14
  19  -1   5    7.33    1.21
  21   1   5   -1.21    1.24
  21   1   5    1.14    1.30
  21  -1   5   -0.31    1.08
  21   1   5   -0.47    1.05
  23   1   5   -0.15    1.07
  23   1   5    0.21    1.06
  23  -1   5    0.74    1.04
  23   1   5    1.20    1.23
  25   1   5    9.76    1.10
  25   1   5    8.28    1.35
  25  -1   5    9.99    1.14
  25   1   5    7.70    1.09
  27   1   5    0.95    1.04
  27   1   5   -0.77    1.01
  27  -1   5   -0.09    1.02
  27   1   5   -0.17    1.20
  29   1   5   -0.88    1.19
  29   1   5   -0.33    1.06
  29  -1   5    1.05    1.04
  29   1   5    0.66    1.00
  31   1   5    0.14    1.18
  31   1   5   -0.06    1.08
  31  -1   5    1.41    1.12
  31   1   5    0.26    1.25
  33   1   5    0.14    1.02
  33   1   5    0.37    1.33
  33  -1   5    0.63    1.04
  33   1   5   -0.07    1.02
  35   1   5    1.81    1.17
  35  -1   5   -0.14    1.20
  35   1   5   -2.06    1.05
  35   1   5    0.45    1.34
  37   1   5    0.17    1.54
  37   1   5   -2.79    1.23
  37  -1   5    0.48    1.11
  37   1   5    0.94    1.10
  40   2  -5    1.04    1.18
  40  -2  -5   -0.23    1.20
  40   2  -5    2.51    1.13
  40  -2  -5    0.96    1.48
  38  -2  -5   -0.35    1.38
  38  -2  -5    0.40    1.01
  38   2  -5    0.23    1.09
  36   2  -5    0.73    0.91
  36  -2  -5   -0.04    1.01
  34   2  -5   -0.01    0.87
  34  -2  -5    0.60    0.89
  32  -2  -5    5.57    0.85
  32   2  -5    5.39    0.92
  30  -2  -5   -2.79    0.93
 -30   2   5   -0.50    0.90
  30   2  -5    0.16    0.92
 -28   2   5    3.19    0.92
  28   2  -5    1.53    0.94
  28  -2  -5    4.27    0.94
  26   2  -5   68.07    1.47
 -26   2   5   70.62    1.44
  26  -2  -5   64.50    1.51
  24  -2  -5   -2.33    1.08
  24   2  -5   -5.23    1.07
 -24   2   5   -3.52    1.16
  22   2  -5    0.32    0.89
 -22   2   5   -1.89    0.98
  22  -2  -5   -1.18    1.10
 -20  -2   5    0.94    2.47
  20  -2  -5    1.12    0.92
 -20   2   5    0.36    0.91
  20   2  -5    0.23    0.86
  18   2  -5    3.48    0.87
  18  -2  -5    5.12    0.98
 -18   2   5    3.71    0.98
 -18  -2   5    2.74    0.92
 -16  -2   5   55.68    1.30
 -16   2   5   51.67    1.35
  16   2  -5   49.83    1.28
  16  -2  -5   51.89    1.33
 -14  -2   5   98.69    1.66
  14  -2  -5  102.70    1.70
  14   2  -5   89.63    1.67
 -14   2   5  105.21    1.70
  12  -2  -5   69.08    1.50
  12   2  -5   61.44    1.52
 -12   2   5   70.13    1.49
 -12  -2   5   69.27    1.54
  10   2  -5   -0.22    0.98
 -10   2   5   -0.25    1.01
 -10  -2   5    1.10    0.97
  10  -2  -5    0.53    0.99
  10  -2  -5   -0.32    1.04
   8   2  -5   12.53    1.15
   8  -2  -5   10.93    1.13
  -8   2   5   11.29    1.11
  -8  -2   5   12.28    1.13
   8  -2  -5   11.71    1.30
  -6  -2   5   22.24    1.22
  -6   2   5   20.69    1.16
   6   2  -5   24.68    1.23
   6  -2  -5   19.44    1.17
   6  -2  -5   18.36    1.24
   4   2  -5    0.80    1.08
   4  -2  -5    1.75    1.04
  -4   2   5    5.14    1.01
  -4  -2   5    1.91    1.04
   4  -2  -5    0.13    1.39
   2  -2  -5    1.04    1.09
  -2   2   5    0.57    1.03
   2   2  -5    1.37    1.03
   2  -2  -5    0.88    1.26
  -2  -2   5    2.16    1.12
   0  -2  -5   78.86    1.79
   0   2   5   82.55    1.88
   0  -2  -5   80.32    1.65
   0  -2   5   95.45    2.05
   0   2  -5   77.39    1.90
  -2  -2  -5    0.11    1.19
  -2   2  -5    3.78    1.06
   2   2   5    4.27    1.47
   2  -2   5    2.64    1.10
  -2  -2  -5    3.15    1.10
  -4  -2  -5    0.01    1.00
  -4  -2  -5   -0.06    0.99
   4  -2   5   -0.02    1.08
   4   2   5    0.94    1.08
  -4   2  -5   -0.90    1.06
   4   2   5   -1.01    1.03
   6  -2   5   -0.13    1.04
   6   2   5   -0.33    1.00
   6   2   5   -0.55    1.17
  -6  -2  -5   -0.17    0.94
  -6   2  -5    0.17    1.02
  -6  -2  -5    0.95    0.98
   8  -2   5   59.62    1.53
  -8  -2  -5   56.51    1.49
   8   2   5   55.70    1.55
  -8  -2  -5   63.98    1.50
  -8   2  -5   61.01    1.51
   8   2   5   62.61    1.82
  10   2   5   37.97    1.39
 -10  -2  -5   42.04    1.54
 -10   2  -5   43.19    1.44
  10  -2   5   42.54    1.38
 -10  -2  -5   34.87    1.25
  10   2   5   37.52    1.75
  12   2   5   11.95    1.11
 -12   2  -5   13.82    1.21
 -12  -2  -5    6.68    1.04
  12  -2   5   -0.91    1.23
  12   2   5   -2.75    1.38
 -12  -2  -5    7.20    1.06
  14   2   5    7.19    1.14
 -14  -2  -5    7.95    1.12
  14   2   5    7.93    1.07
 -14   2  -5    8.77    1.02
  14  -2   5    8.59    1.02
 -14  -2  -5    8.38    1.21
  16   2   5    4.49    1.11
 -16   2  -5    5.01    1.07
  16  -2   5    4.96    1.11
  16   2   5    5.53    1.16
  18  -2   5   17.04    1.22
 -18   2  -5   17.25    1.22
  18   2   5   14.19    1.35
  18   2   5   14.67    1.43
  20   2   5   32.55    1.56
 -20   2  -5   40.17    1.30
  20   2   5   37.98    1.45
  20  -2   5   41.15    1.29
 -22   2  -5   43.75    1.51
  22  -2   5   -1.56    1.60
  22   2   5   -1.70    1.54
  22   2   5    2.34    1.65
  24   2   5   -1.09    1.20
 -24   2  -5    0.52    1.02
  24  -2   5    0.89    1.07
  24   2   5   -0.19    1.24
  26   2   5    1.92    1.22
  26   2   5    1.21    1.15
  26  -2   5    1.30    1.00
 -26   2  -5    0.49    1.02
 -28   2  -5    1.65    1.11
  28  -2   5   -1.20    1.11
  28   2   5    0.57    0.99
  28   2   5   -0.47    1.35
  30   2   5    0.00    1.33
  30   2   5   -1.84    1.19
  30  -2   5    0.20    1.04
  32   2   5   -0.45    1.01
  32   2   5    0.63    1.31
  32  -2   5    0.41    1.02
  32   2   5    0.58    1.08
  34   2   5    1.85    1.04
  34  -2   5    2.37    1.10
  34   2   5    0.33    1.48
  34   2   5    1.30    1.04
  36   2   5    0.60    1.16
  36  -2   5   -0.59    1.08
  36   2   5    1.83    1.31
  36   2   5    0.50    1.68
  37   3  -5    1.05    1.13
  37  -3  -5    0.64    1.18
  35   3  -5    5.04    1.09
  35  -3  -5    3.73    1.13
 -35   3   5    4.82    1.01
 -33   3   5    1.51    1.00
  33   3  -5   -0.81    1.01
  33  -3  -5   -0.40    1.03
 -31   3   5    7.80    1.06
  31  -3  -5    7.10    1.03
  31   3  -5    6.61    0.98
  29  -3  -5    5.42    0.97
 -29   3   5    4.98    0.94
  29   3  -5    3.75    0.97
  27   3  -5    2.89    0.94
 -27   3   5    6.96    0.86
  27  -3  -5    5.91    0.92
  25   3  -5   17.92    1.04
  25  -3  -5   20.57    1.06
 -25   3   5   19.76    1.04
  23   3  -5    1.60    0.96
 -23  -3   5    0.92    0.98
  23  -3  -5    0.99    0.91
 -23   3   5    1.55    0.90
 -23  -3   5    1.46    1.63
 -21   3   5   28.70    1.11
  21  -3  -5   28.81    1.09
  21   3  -5   30.75    1.16
 -21  -3   5   33.00    1.19
  19   3  -5   30.35    1.19
 -19   3   5   31.76    1.17
 -19  -3   5   29.66    1.12
  19  -3  -5   28.17    1.14
  17  -3  -5    0.35    1.04
 -17   3   5   16.34    1.01
  17   3  -5   -4.80    1.07
 -17  -3   5   16.21    1.02
 -15   3   5   14.30    1.01
 -15  -3   5   14.61    0.98
  15  -3  -5   13.76    1.03
  15   3  -5   15.74    0.98
  13   3  -5   39.15    1.14
  13  -3  -5   48.37    1.29
 -13  -3   5   41.79    1.20
 -13   3   5   48.20    1.32
 -11  -3   5   40.59    1.23
  11  -3  -5   42.93    1.25
 -11   3   5   26.37    1.20
  11   3  -5   37.72    1.25
   9   3  -5   48.75    1.33
  -9  -3   5   35.33    1.22
   9  -3  -5   48.72    1.38
  -9   3   5   51.61    1.37
   7  -3  -5   19.20    1.19
  -7  -3   5   15.38    1.08
   7   3  -5   13.61    1.09
   7  -3  -5   10.38    1.28
  -7   3   5   27.71    1.16
   5  -3  -5   17.40    1.12
   5   3  -5   19.94    1.14
  -5   3   5   19.50    1.16
  -5  -3   5   20.22    1.17
   5  -3  -5   16.76    1.13
   3   3  -5   50.65    1.48
  -3   3   5   61.77    1.51
   3  -3  -5   56.08    1.44
  -3  -3   5   57.56    1.50
   3  -3  -5   46.63    1.44
   1  -3  -5   41.87    1.40
   1  -3  -5   49.84    1.36
  -1  -3   5   51.41    1.46
  -1   3   5   58.61    1.52
   1   3  -5   44.97    1.42
  -1  -3  -5   -0.36    1.09
   1  -3   5    7.25    1.04
  -1   3  -5    1.44    0.99
   1   3   5    7.40    1.06
  -1  -3  -5    7.99    1.19
  -3  -3  -5   37.75    1.23
  -3   3  -5   38.37    1.29
  -3  -3  -5   34.26    1.29
   3   3   5   38.85    1.30
   3  -3   5   36.33    1.30
  -5  -3  -5   37.68    1.33
   5  -3   5   34.79    1.26
  -5  -3  -5   38.96    1.25
   5   3   5   34.83    1.74
  -5   3  -5   40.04    1.34
   7  -3   5   61.80    1.44
  -7   3  -5   51.18    1.34
   7   3   5   56.38    1.61
  -7  -3  -5   50.24    1.60
  -7  -3  -5   46.04    1.57
   9  -3   5   14.86    1.33
   9   3   5   21.12    1.36
  -9   3  -5   15.15    1.12
  -9  -3  -5   17.09    1.23
  -9  -3  -5   10.46    1.51
  11  -3   5    9.96    1.08
 -11  -3  -5    3.36    1.10
  11   3   5    7.63    1.21
 -11   3  -5    5.93    0.94
 -11  -3  -5    2.20    1.36
  13  -3   5   36.93    1.27
 -13   3  -5   36.40    1.21
  13   3   5   30.71    1.34
 -13  -3  -5   32.96    1.38
 -13  -3  -5   36.24    1.30
 -15   3  -5   14.80    1.15
 -15  -3  -5   15.31    1.23
  15   3   5   12.29    1.31
 -15  -3  -5   15.52    1.16
  15  -3   5   13.76    1.28
  17   3   5   -0.12    1.32
 -17   3  -5    4.28    1.07
 -17  -3  -5    1.97    1.38
  17  -3   5    2.61    1.24
 -17  -3  -5    4.27    1.07
  19  -3   5    1.00    0.98
 -19  -3  -5   -0.79    1.03
 -19   3  -5    1.11    0.92
 -19  -3  -5    1.29    1.02
  19   3   5   -0.09    1.21
  21   3   5   -0.91    1.35
 -21   3  -5    1.80    1.06
  21  -3   5    1.41    1.19
  23   3   5    1.96    1.08
 -23   3  -5    4.31    1.22
  23  -3   5    3.36    1.09
  25  -3   5    3.25    1.16
 -25   3  -5    4.35    1.08
  25   3   5    3.30    1.11
 -27   3  -5    0.42    1.05
  27   3   5    1.90    1.13
  27  -3   5    0.46    1.08
 -29   3  -5    1.18    1.09
  29   3   5    4.38    1.10
  29  -3   5    4.14    1.11
  31   3   5    2.47    1.07
 -31   3  -5    3.26    1.12
  31  -3   5    2.27    1.12
 -33   3  -5    3.31    1.22
  33   3   5    4.01    1.18
  33  -3   5    2.24    1.21
  32  -4  -5    1.78    1.16
  32   4  -5    0.30    1.11
 -32   4   5    1.16    1.16
 -30   4   5   -0.77    1.09
  30  -4  -5   -0.08    1.09
  30   4  -5   -0.92    1.08
 -28   4   5    1.10    1.06
 -28  -4   5    1.11    2.64
  28   4  -5    1.10    1.01
  28  -4  -5    0.47    1.06
  26   4  -5    3.64    0.93
 -26  -4   5    6.15    1.91
 -26  -4   5    7.47    1.00
 -26   4   5    8.56    1.07
  26  -4  -5    3.46    1.12
 -24   4   5    5.19    1.05
 -24  -4   5    5.45    0.95
 -24  -4   5    5.70    1.62
  24  -4  -5    4.62    1.10
  24   4  -5    2.04    0.92
  22   4  -5    0.57    0.95
 -22  -4   5    1.21    1.49
  22  -4  -5   -0.62    1.01
 -22  -4   5   -0.21    0.83
 -22   4   5    1.41    0.97
 -20   4   5    0.65    0.91
 -20  -4   5    1.20    0.90
  20   4  -5    1.01    0.89
  20  -4  -5    0.12    0.97
  18  -4  -5    1.76    1.07
  18   4  -5    1.78    0.98
 -18   4   5    0.47    0.98
 -18  -4   5    6.39    0.97
 -16   4   5    9.14    1.01
 -16  -4   5    5.82    0.95
  16   4  -5    3.26    0.97
  16  -4  -5    6.26    0.99
 -14  -4   5    8.62    0.99
  14   4  -5    7.84    1.00
 -14   4   5    5.91    1.00
  14  -4  -5    5.45    1.01
  12  -4  -5   17.06    1.17
 -12  -4   5   20.80    1.13
  12   4  -5   20.77    1.12
 -12   4   5   24.71    1.17
  10  -4  -5    7.47    1.13
  10   4  -5    9.34    1.06
 -10   4   5    8.69    1.11
 -10  -4   5    8.65    1.04
   8   4  -5   16.12    1.09
  -8  -4   5   18.69    1.10
   8  -4  -5   14.67    1.11
  -8   4   5   17.69    1.14
   6   4  -5    1.94    1.05
   6  -4  -5    1.67    1.04
   6  -4  -5   -0.46    1.01
  -6  -4   5    0.66    1.02
  -6   4   5    3.85    1.07
  -4  -4   5    9.79    1.04
   4  -4  -5    8.02    1.03
   4   4  -5    6.45    1.04
   4  -4  -5    7.80    1.03
  -4   4   5   12.45    1.16
   2  -4  -5    0.53    1.14
  -2  -4   5    1.24    0.95
   2  -4  -5    0.52    1.04
   2   4  -5   -0.77    0.96
  -2   4   5   -0.41    1.14
   0  -4   5    4.50    0.98
   0   4   5    8.29    1.12
   0  -4  -5    4.26    1.02
   0  -4  -5    5.53    1.06
   0   4  -5    3.97    0.97
  -2  -4  -5    1.27    1.06
  -2   4  -5    2.01    1.01
   2  -4   5    2.27    0.92
   2   4   5    2.55    1.12
  -2  -4  -5    0.96    1.03
  -4  -4  -5    3.82    1.19
  -4   4  -5    4.91    1.00
   4  -4   5   -1.49    1.06
   4   4   5    7.44    1.10
  -4  -4  -5    0.56    1.02
  -6  -4  -5    8.83    1.09
  -6  -4  -5    8.11    1.24
   6  -4   5    9.87    1.06
  -6   4  -5    8.39    1.04
   6   4   5   11.07    1.16
  -8  -4  -5   14.55    1.20
   8  -4   5   14.73    1.25
  -8   4  -5   16.55    1.13
   8   4   5   15.39    1.27
  -8  -4  -5   15.95    1.16
  10   4   5    7.05    1.21
 -10  -4  -5    6.20    1.12
 -10   4  -5    8.67    1.11
  10  -4   5    5.51    1.13
 -10  -4  -5    5.97    1.07
 -12  -4  -5   11.31    1.30
  12  -4   5   12.94    1.18
 -12   4  -5   14.34    1.08
  12   4   5    9.52    1.23
 -12  -4  -5   13.86    1.14
  14  -4   5   12.06    1.17
 -14  -4  -5   13.28    1.25
  14   4   5   11.24    1.18
 -14   4  -5   13.77    1.23
 -14  -4  -5    8.56    1.41
 -16   4  -5   -0.15    1.05
  16   4   5   -0.33    1.07
  16  -4   5    1.10    1.15
 -16  -4  -5    0.09    1.24
 -16  -4  -5    0.86    1.02
 -18   4  -5    0.39    1.01
 -18  -4  -5    1.09    1.06
  18  -4   5    0.68    1.06
 -18  -4  -5    1.00    1.05
  18   4   5    1.44    1.07
  20  -4   5   -1.15    1.10
  20   4   5   -0.38    1.21
 -20  -4  -5   -0.53    1.06
 -20   4  -5    1.83    1.03
 -20  -4  -5   -0.03    1.29
 -22  -4  -5    2.93    1.24
  22  -4   5    0.56    1.13
  22   4   5    0.65    1.12
 -22   4  -5    6.73    1.11
 -22  -4  -5    2.61    1.39
  24   4   5   -0.08    1.08
 -24   4  -5   -0.16    1.18
  24  -4   5    0.23    1.20
 -26   4  -5    0.89    1.18
  26  -4   5    0.16    1.14
  26   4   5   -0.64    1.20
 -28   4  -5   -0.44    1.17
  28  -4   5   -0.25    1.15
  28   4   5    1.21    1.09
 -25   5   5   -1.00    1.25
 -25  -5   5    0.32    1.65
  25   5  -5   -0.02    1.07
 -25  -5   5    1.72    1.16
  25  -5  -5   -0.20    1.14
  23  -5  -5    2.22    1.16
 -23   5   5    0.40    1.14
 -23  -5   5   -1.26    1.15
  23   5  -5    0.11    1.13
 -23  -5   5    0.42    1.51
 -21  -5   5    3.33    1.36
 -21  -5   5    2.50    1.04
 -21   5   5    0.15    1.13
  21   5  -5    0.83    1.08
  21  -5  -5    1.60    1.17
  19  -5  -5    0.51    1.20
 -19   5   5    1.52    1.05
  19   5  -5   -0.01    1.09
 -19  -5   5   -0.49    1.06
  17   5  -5    0.41    1.05
  17  -5  -5    1.41    1.16
 -17  -5   5    1.68    1.06
 -17   5   5    0.39    1.02
  15  -5  -5    1.59    1.19
 -15  -5   5    1.11    1.05
 -15   5   5    1.09    1.09
  15   5  -5   -0.86    1.03
  13   5  -5    0.71    0.99
 -13   5   5    1.18    1.16
 -13  -5   5   -0.26    1.02
  13  -5  -5   -0.80    1.11
  11   5  -5    8.23    0.99
  11  -5  -5    4.76    1.24
 -11   5   5    7.41    1.19
 -11  -5   5    5.83    1.14
   9  -5  -5    1.09    0.89
   9   5  -5    2.22    0.94
   9  -5  -5    0.38    1.06
  -9  -5   5    1.33    0.92
  -9   5   5    0.02    1.12
   7   5  -5    8.20    0.95
   7  -5  -5    6.52    0.98
  -7  -5   5    7.96    0.93
  -7   5   5    9.74    1.18
   7  -5  -5    6.57    0.97
   5  -5  -5   -1.18    1.04
  -5  -5   5   -1.64    1.00
   5   5  -5    0.77    0.91
  -5   5   5    1.02    1.09
   5  -5  -5    0.19    1.02
   3   5  -5    9.04    0.98
   3  -5  -5   13.44    1.09
  -3   5   5   13.66    1.15
   3  -5  -5    5.55    1.17
  -3  -5   5    9.88    0.94
   1   5  -5    7.22    1.04
  -1  -5   5   10.73    1.10
   1  -5  -5    7.81    1.13
  -1   5   5    8.16    1.24
   1  -5  -5    9.50    1.12
  -1  -5  -5   -0.23    1.06
   1  -5   5   -0.81    1.02
   1   5   5    1.44    1.11
  -1  -5  -5   -2.21    1.10
  -1   5  -5   -0.41    1.03
  -3  -5  -5    2.90    1.15
  -3   5  -5    2.14    1.04
   3   5   5    2.86    1.14
  -3  -5  -5    1.32    1.06
   3  -5   5    2.45    1.09
  -5   5  -5    1.13    1.08
  -5  -5  -5    0.46    1.07
   5  -5   5    0.19    1.06
  -5  -5  -5   -0.34    1.09
   5   5   5    0.89    1.07
  -7   5  -5    0.65    1.09
  -7  -5  -5   -0.27    1.10
  -7  -5  -5    2.66    1.06
   7   5   5    3.01    1.12
   7  -5   5   -0.80    1.07
   9   5   5    0.77    1.06
  -9  -5  -5   -1.51    1.20
   9  -5   5   -0.74    1.10
  -9  -5  -5    0.40    1.01
  -9   5  -5    0.16    1.06
  11   5   5    0.98    1.08
 -11  -5  -5    1.04    1.04
 -11  -5  -5    1.05    1.28
 -11   5  -5    0.02    1.17
  11  -5   5    1.05    1.19
  13   5   5   -0.30    1.18
  13  -5   5    0.75    1.20
 -13  -5  -5    1.56    1.21
 -13   5  -5   -0.11    1.07
 -13  -5  -5   -1.38    1.08
  15   5   5   -0.55    1.11
  15  -5   5   -1.04    1.21
 -15  -5  -5    0.35    1.09
 -15   5  -5   -0.80    1.17
 -15  -5  -5   -0.08    1.18
  17   5   5    0.89    1.30
 -17   5  -5    0.95    1.21
 -17  -5  -5   -0.32    1.09
 -17  -5  -5    0.58    1.34
  17  -5   5    0.78    1.20
 -19  -5  -5    0.96    1.32
 -19  -5  -5    1.31    1.08
  19  -5   5    1.84    1.22
  19   5   5   -0.23    1.27
 -19   5  -5    1.14    1.20
  21  -5   5    0.47    1.27
 -21  -5  -5    0.63    1.07
  21   5   5   -0.21    1.16
 -21   5  -5   -0.76    1.18
 -21  -5  -5   -0.16    1.32
  12  -6  -5    0.64    1.24
  12   6  -5   -0.51    1.25
 -12  -6   5    6.14    1.25
  12  -6  -5   -1.91    1.31
 -12   6   5   -0.38    1.33
 -10   6   5    0.70    1.27
  10   6  -5    0.48    1.24
  10  -6  -5    1.05    1.16
  10  -6  -5    0.25    1.25
 -10  -6   5    0.08    1.17
  -8   6   5    1.77    1.07
   8   6  -5    2.41    1.20
   8  -6  -5   -1.89    1.27
   8  -6  -5    2.66    1.17
  -8  -6   5    2.06    1.19
   6   6  -5    3.47    1.19
   6  -6  -5    2.29    1.18
  -6  -6   5    4.65    1.25
  -6   6   5    1.80    1.21
   6  -6  -5    1.96    1.17
   4  -6  -5   -1.27    1.12
  -4  -6   5    1.11    1.20
   4   6  -5    1.41    1.13
   4  -6  -5   -0.13    1.21
  -4   6   5   -1.73    1.17
   2  -6  -5   -0.24    1.16
  -2  -6   5    0.02    1.15
  -2   6   5   -0.46    1.16
   2   6  -5    0.32    1.21
   2  -6  -5    0.76    1.16
   0  -6  -5    0.46    1.18
   0  -6   5   -0.32    1.07
   0  -6  -5   -1.15    1.14
   0   6   5    0.75    1.16
   0   6  -5    0.17    1.25
   2   6   5    0.06    1.16
  -2  -6  -5   -0.03    1.20
  -2  -6  -5    0.00    1.09
  -2   6  -5    0.49    1.10
   2  -6   5    1.17    1.22
  -4   6  -5    1.03    1.09
  -4  -6  -5    2.29    1.16
  -4  -6  -5   -1.21    1.16
   4  -6   5    1.20    1.22
   4   6   5    2.19    1.18
  -6  -6  -5    0.10    1.11
  -6  -6  -5    1.97    1.23
  -6   6  -5    0.63    1.22
   6   6   5    0.06    1.18
   6  -6   5   -0.53    1.23
   8   6   5    7.65    1.28
  -8  -6  -5    7.24    1.29
  -8  -6  -5    8.89    1.24
  -8   6  -5    7.13    1.33
   8  -6   5    6.03    1.36
  42   0  -6    0.03    1.17
  42   0  -6    0.34    1.08
  40   0  -6   -0.45    1.02
  40   0  -6   -1.22    1.04
  38   0  -6    0.25    0.97
  36   0  -6    1.67    0.90
  34   0  -6   -2.34    0.92
  34   0  -6   -1.56    2.60
  32   0  -6   17.60    1.08
  32   0  -6   20.02    2.31
  30   0  -6    0.96    1.03
  30   0  -6    4.23    1.72
  28   0  -6   32.30    2.21
  28   0  -6   20.69    1.36
  26   0  -6    9.69    0.91
  26   0  -6   10.39    1.64
  24   0  -6    1.06    1.49
  24   0  -6    1.77    0.93
  22   0  -6   99.54    2.61
  22   0  -6   90.90    1.64
  20   0  -6   29.10    1.52
  20   0  -6   29.70    2.40
  18   0  -6   55.91    1.79
  18   0  -6   68.53    2.38
  16   0  -6    0.25    0.98
  16   0  -6    0.07    1.24
  14   0  -6    4.25    1.30
  14   0  -6    7.42    1.30
  12   0  -6  305.81    3.45
  12   0  -6  270.84    2.94
  10   0  -6   32.99    2.16
  10   0  -6   51.07    1.81
 -10   0   6   57.14    1.66
   8   0  -6   49.90    1.55
  -8   0   6   48.95    1.58
  -6   0   6   98.84    2.00
  -4   0   6  132.21    2.30
   4   0  -6  140.39    3.19
  -2   0   6  106.60    2.17
   2   0  -6  104.67    3.92
   0   0   6    5.39    1.10
   2   0   6   21.74    4.55
   4   0   6  166.75    4.45
   6   0   6   90.32    2.75
   8   0   6   20.31    1.51
  10   0   6    1.41    1.19
  12   0   6  119.54    2.33
  14   0   6  106.68    2.16
  16   0   6   55.84    2.06
  18   0   6   10.88    1.39
  20   0   6    1.25    1.11
  22   0   6   51.28    1.74
  24   0   6   15.64    1.16
  26   0   6   -1.22    1.01
  28   0   6   36.67    1.40
  30   0   6   13.13    1.29
  32   0   6   11.59    1.44
  32   0   6   11.75    1.33
  32   0   6   10.01    1.22
  34   0   6    2.62    1.37
  34   0   6   -0.05    1.01
  34   0   6    0.54    0.97
  36   0   6   -0.47    1.37
  36   0   6    0.14    1.13
  36   0   6    3.05    1.17
  41   1  -6    0.12    1.00
  41   1  -6    0.84    1.07
  41  -1  -6    1.33    1.18
  41  -1  -6    1.09    1.70
  39  -1  -6    1.40    1.68
  39   1  -6    0.66    1.00
  39   1  -6    1.53    1.01
  39  -1  -6    0.88    1.03
  37   1  -6    2.30    0.95
  37  -1  -6    2.68    0.96
  37   1  -6    0.67    1.05
  37  -1  -6    3.58    1.53
  35   1  -6    7.15    0.97
  35  -1  -6   10.37    1.62
  35  -1  -6    8.99    1.00
  35   1  -6    7.94    1.00
  33   1  -6    4.62    0.94
  33  -1  -6    7.05    1.33
  33   1  -6    3.95    0.93
  33  -1  -6    3.11    0.90
  31  -1  -6    5.12    1.25
  31   1  -6    3.13    0.93
  31   1  -6    2.71    0.94
  31  -1  -6    5.07    0.92
  29  -1  -6    4.86    1.31
  29  -1  -6    3.62    0.96
  29   1  -6    4.12    0.97
  27  -1  -6    5.31    1.41
  27  -1  -6    4.27    1.04
  27   1  -6    5.09    0.96
  25  -1  -6    1.32    1.26
  25  -1  -6    1.16    0.90
  25   1  -6    2.33    0.89
  23  -1  -6    0.17    0.89
  23  -1  -6   -0.09    1.32
  23   1  -6    1.41    0.80
  21   1  -6    6.08    0.95
  21  -1  -6    6.01    0.96
  21  -1  -6    6.34    1.18
  19   1  -6    4.48    0.96
  19  -1  -6    5.99    0.97
  19  -1  -6    5.19    1.08
  17  -1  -6   21.33    1.36
 -17   1   6   21.01    1.17
  17  -1  -6   22.60    1.17
 -17  -1   6   23.82    1.98
  17   1  -6   21.87    1.16
  15  -1  -6    0.35    0.95
 -15   1   6    0.04    0.98
  15   1  -6   -0.25    0.96
  15  -1  -6   -0.12    1.07
 -15  -1   6   -0.24    1.41
  13  -1  -6   38.43    1.40
  13  -1  -6   40.70    1.35
 -13   1   6   38.31    1.34
  13   1  -6   38.67    1.33
  11   1  -6   72.90    1.64
  11  -1  -6   79.18    1.64
 -11  -1   6   78.68    1.61
  11  -1  -6   74.97    1.68
 -11   1   6   76.88    1.73
  -9  -1   6    2.63    1.00
  -9   1   6    0.46    1.28
   9  -1  -6    3.57    0.96
   9   1  -6    2.22    0.96
  -9   1   6    2.89    1.03
   9  -1  -6    3.17    1.02
  -7   1   6   10.54    1.48
   7   1  -6   18.49    1.19
  -7  -1   6   17.91    1.37
  -7   1   6   17.29    1.52
   7  -1  -6   19.80    1.58
   7  -1  -6   18.00    1.36
   5   1  -6    8.85    1.10
  -5   1   6   24.30    1.36
  -5  -1   6   11.26    1.30
  -5   1   6   10.43    1.53
   5  -1  -6   13.07    1.36
  -3   1   6   41.91    1.44
   3  -1  -6   43.09    1.46
  -3   1   6   41.31    1.85
  -3  -1   6   42.80    1.71
   3   1  -6   39.31    1.72
  -1   1   6   -0.10    1.22
  -1  -1   6    1.12    1.23
   1   1  -6    1.28    1.11
  -1   1   6    1.90    1.60
   1  -1  -6   -1.14    1.13
  -1  -1  -6  102.30    2.88
  -1  -1  -6  120.41    1.88
   1  -1   6  109.99    2.58
   1   1   6  109.83    3.03
  -1   1  -6  108.61    2.50
   1   1   6  107.28    1.90
  -3  -1  -6  131.04    1.90
   3  -1   6  118.74    2.62
  -3   1  -6  123.33    2.48
  -3  -1  -6  119.48    2.76
   3   1   6  124.30    1.91
   3   1   6  116.32    3.17
   5   1   6   -1.18    0.92
  -5  -1  -6  -11.51    1.20
  -5   1  -6   -0.23    1.02
   5   1   6    0.27    1.40
   5  -1   6    0.72    1.28
   7   1   6    0.64    1.28
  -7   1  -6    1.95    1.18
   7  -1   6    1.51    1.20
   7   1   6    0.53    1.03
   9   1   6    0.73    1.17
  -9   1  -6    0.36    1.07
   9   1   6    0.26    1.16
   9  -1   6   -0.06    1.08
 -11   1  -6    6.21    1.04
  11   1   6    5.80    1.27
  11  -1   6    7.04    1.04
  11   1   6    5.88    1.04
  13   1   6    2.65    1.20
  13   1   6    3.50    0.96
  13  -1   6    2.10    1.21
 -13   1  -6    2.94    1.05
 -15   1  -6    1.09    1.24
  15   1   6    2.40    1.02
  15  -1   6    1.46    1.16
  15   1   6    1.17    1.12
 -17   1  -6    1.99    1.01
  17   1   6    1.33    1.04
  17  -1   6    1.22    1.27
  17   1   6    1.30    1.07
  19   1   6   -0.45    1.28
 -19   1  -6   -0.63    1.26
  19  -1   6    0.30    1.08
  19   1   6    0.31    1.07
  19   1   6   -0.06    1.19
  21   1   6    8.39    1.15
  21   1   6    8.61    1.16
  21  -1   6    8.60    1.13
  21   1   6    6.24    1.14
  23  -1   6   -0.20    1.01
  23   1   6   -0.49    1.01
  23   1   6    0.37    1.26
  23   1   6    0.32    1.14
  25   1   6    0.43    1.23
  25  -1   6    0.19    1.27
  25   1   6   -1.09    1.22
  25   1   6    0.75    1.04
  27  -1   6    1.39    1.02
  27   1   6    0.59    0.99
  27   1   6   -0.57    1.24
  27   1   6   -0.07    1.14
  29   1   6    8.53    1.15
  29  -1   6    9.22    1.11
  29   1   6    5.74    1.28
  29   1   6   10.37    1.33
  31   1   6    0.15    1.03
  31   1   6   -0.63    1.04
  31  -1   6   -0.22    1.23
  31   1   6   -1.07    1.23
  33  -1   6    0.47    1.01
  33   1   6    0.73    1.00
  33   1   6   -0.02    0.97
  33   1   6    0.15    1.35
  35   1   6    0.44    1.33
  35   1   6    0.87    1.37
  35  -1   6    2.11    1.06
  35   1   6    0.87    1.17
  37   1   6    1.96    1.21
  37   1   6    1.18    1.25
  37   1   6    1.38    1.61
  37  -1   6    0.90    1.22
  40  -2  -6   -0.08    1.51
  40   2  -6    0.02    1.20
  40  -2  -6   -1.37    1.20
  40   2  -6    1.18    1.16
  38   2  -6    1.32    1.04
  38  -2  -6    0.47    1.04
  38  -2  -6    0.47    1.37
  36  -2  -6   -0.10    1.41
  36   2  -6    0.65    0.98
  36  -2  -6    2.29    1.10
  34   2  -6    1.28    0.90
  34  -2  -6    0.82    1.42
  34  -2  -6    0.53    0.94
  32  -2  -6   -0.08    1.20
  32   2  -6    0.53    0.86
  32  -2  -6   -0.06    0.82
  30  -2  -6   -0.70    0.82
  30  -2  -6   -1.24    1.09
  30   2  -6   -0.48    0.84
  28  -2  -6   -0.88    0.90
  28   2  -6   -0.49    0.89
  28  -2  -6   -1.81    1.29
 -28   2   6    0.12    0.88
 -26   2   6    2.38    0.94
  26   2  -6    1.98    1.00
  26  -2  -6    1.27    0.90
  26  -2  -6    2.98    1.13
  24   2  -6    2.06    0.96
  24  -2  -6    3.67    0.93
  24  -2  -6    4.22    1.15
 -24   2   6    1.60    0.91
  22  -2  -6    7.70    1.41
 -22   2   6    8.85    1.03
  22  -2  -6    8.75    1.15
  22   2  -6    8.79    0.96
  20  -2  -6   -0.86    1.18
 -20   2   6    0.53    0.92
  20  -2  -6   -1.98    0.93
  20   2  -6   -2.63    0.88
 -18  -2   6   15.27    0.97
 -18   2   6   12.42    1.04
  18  -2  -6   13.50    1.16
  18  -2  -6   15.27    1.06
  18   2  -6   13.44    1.02
 -16   2   6   -1.02    0.93
  16   2  -6   -0.41    0.91
 -16  -2   6   -0.43    0.89
  16  -2  -6   -0.44    0.92
  16  -2  -6    0.11    0.95
  14   2  -6    4.74    0.99
  14  -2  -6    5.52    1.03
 -14  -2   6    6.25    0.98
  14  -2  -6    5.23    0.98
 -14   2   6    4.21    1.17
  12   2  -6    2.91    1.01
 -12   2   6    4.20    0.99
  12  -2  -6    3.11    0.99
 -12  -2   6    5.09    0.98
  12  -2  -6    3.38    1.05
  10  -2  -6   18.77    1.22
 -10   2   6   20.23    1.32
 -10  -2   6   17.62    1.15
  10   2  -6   18.65    1.32
  10  -2  -6   19.37    1.21
   8  -2  -6   16.09    1.21
  -8  -2   6   17.96    1.19
  -8   2   6   17.99    1.21
   8   2  -6   21.79    1.20
   8  -2  -6   17.34    1.23
   6  -2  -6    9.03    1.11
   6  -2  -6    4.99    1.25
  -6  -2   6    7.82    1.09
  -6   2   6    6.88    1.00
   6   2  -6    9.56    1.13
   4  -2  -6    1.54    1.17
   4  -2  -6    2.37    1.10
  -4  -2   6    0.29    1.02
   4   2  -6    0.40    1.06
  -4   2   6    2.90    1.09
   2  -2  -6    2.70    1.09
   2   2  -6    2.95    1.18
  -2   2   6    2.98    1.06
   2  -2  -6    2.76    1.05
  -2  -2   6    2.69    1.15
   0   2   6   26.90    1.06
   0   2  -6   30.25    1.47
   0  -2  -6   31.79    1.27
   0  -2  -6   28.88    1.53
   0  -2   6   36.13    1.66
   0   2   6   32.40    1.41
  -2   2  -6   23.86    1.34
   2   2   6   21.12    1.25
   2  -2   6   22.55    1.39
  -2  -2  -6   21.77    1.26
   2   2   6   23.69    1.54
  -2  -2  -6   22.70    1.42
  -4   2  -6    5.11    1.09
  -4  -2  -6    3.77    1.26
   4  -2   6    2.49    1.38
  -4  -2  -6    0.61    1.12
   4   2   6    4.21    1.21
   4   2   6    0.41    1.10
   6   2   6    6.61    1.10
   6  -2   6    8.37    1.13
   6   2   6    5.98    1.31
  -6  -2  -6    7.32    1.04
  -6   2  -6    7.25    1.04
  -6  -2  -6    7.52    1.24
   8   2   6    9.00    1.01
   8  -2   6    7.16    1.19
  -8  -2  -6    7.53    1.21
  -8   2  -6    8.13    0.99
   8   2   6    7.10    1.25
  -8  -2  -6    9.02    1.00
  10   2   6    0.46    0.93
 -10   2  -6    0.50    1.08
  10  -2   6    0.01    1.11
 -10  -2  -6    0.44    0.97
  10   2   6    0.46    1.24
 -10  -2  -6    0.51    1.03
  12  -2   6    7.36    1.12
  12   2   6    5.18    1.27
 -12  -2  -6    7.06    1.08
 -12  -2  -6    7.97    1.05
 -12   2  -6   10.53    1.31
  12   2   6    4.60    1.16
  14   2   6   14.33    1.22
  14   2   6   13.02    1.23
 -14   2  -6   15.41    1.19
  14  -2   6   15.55    1.37
  16   2   6   -0.85    1.11
  16  -2   6    0.34    1.28
  16   2   6   -0.60    1.07
 -16   2  -6    0.07    1.31
  18   2   6    0.06    1.07
  18   2   6   -0.80    1.07
  18  -2   6   -0.04    1.03
 -18   2  -6    0.96    1.02
 -20   2  -6   -1.13    1.05
  20   2   6   -0.83    1.06
  20  -2   6   -0.29    1.06
  20   2   6    0.84    1.19
  22   2   6    3.48    1.28
 -22   2  -6    3.59    1.20
  22   2   6    5.12    1.02
  22  -2   6    6.10    1.26
 -24   2  -6    4.56    1.06
  24   2   6    4.92    1.24
  24   2   6    3.59    1.04
  24  -2   6    5.41    1.09
 -26   2  -6    2.35    1.04
  26   2   6    0.87    1.20
  26   2   6    1.24    1.04
  26  -2   6    2.02    1.03
  28   2   6   -0.37    1.26
 -28   2  -6    0.00    1.06
  28  -2   6    1.59    1.20
  28   2   6   -0.40    1.13
  30   2   6    0.34    1.01
  30  -2   6    0.62    1.06
  30   2   6    1.42    1.01
  30   2   6    0.67    1.36
  32   2   6    0.69    1.14
  32  -2   6   -0.76    1.05
  32   2   6    0.44    1.01
  32   2   6   -0.13    1.29
  34   2   6   -0.27    1.55
  34   2   6   -0.32    1.18
  34   2   6    1.71    1.34
  34  -2   6   -0.33    1.06
  37  -3  -6   -0.67    1.21
  37   3  -6   -0.72    1.11
  37  -3  -6    0.37    1.13
  35  -3  -6    0.67    1.19
 -35   3   6    1.45    1.12
  35   3  -6    0.99    1.00
  35  -3  -6    0.03    1.08
 -33   3   6   -1.96    1.09
  33  -3  -6   -0.74    1.13
  33   3  -6    1.73    1.04
 -31   3   6   -0.10    1.01
  31   3  -6   -1.24    0.85
  31  -3  -6    0.48    1.03
 -29   3   6    0.30    0.99
  29  -3  -6    0.51    1.00
  29   3  -6    0.48    0.85
  27   3  -6   -0.69    0.95
 -27   3   6   -0.16    0.88
  27  -3  -6   -0.35    0.91
  25   3  -6    0.12    0.90
 -25   3   6    0.40    0.94
  25  -3  -6   -0.15    0.85
 -23   3   6    1.74    0.86
 -23  -3   6    1.10    1.67
  23   3  -6    0.41    0.89
 -23  -3   6    0.98    0.91
  23  -3  -6    2.96    0.86
  21  -3  -6    1.09    0.97
  21   3  -6    1.45    0.91
 -21   3   6    2.45    1.06
 -21  -3   6    2.48    0.91
  19   3  -6    2.25    0.99
 -19   3   6    0.52    0.93
 -19  -3   6    2.45    0.99
  19  -3  -6    1.17    0.96
 -17   3   6    5.34    1.00
  17   3  -6    3.60    0.96
 -17  -3   6    2.91    0.93
  17  -3  -6    2.45    0.97
  15  -3  -6    0.56    0.90
 -15   3   6    0.60    0.90
  15  -3  -6    0.43    0.94
 -15  -3   6    0.74    0.88
  15   3  -6   -0.33    0.89
 -13  -3   6   13.11    0.98
  13   3  -6   11.02    0.97
 -13   3   6   14.54    1.06
  13  -3  -6   12.40    1.03
  13  -3  -6   11.35    1.05
  11  -3  -6   10.69    1.09
  11  -3  -6    8.93    1.00
  11   3  -6    9.47    1.00
 -11   3   6   11.20    1.07
 -11  -3   6    8.76    1.00
   9  -3  -6   24.82    1.19
   9  -3  -6   26.04    1.09
   9   3  -6   26.88    1.16
  -9  -3   6   25.05    1.14
  -9   3   6   23.65    1.22
  -7  -3   6    8.49    1.03
   7  -3  -6    6.25    1.12
   7   3  -6    9.23    1.16
   7  -3  -6    6.65    1.04
  -7   3   6    6.72    1.19
   5  -3  -6    1.71    0.95
  -5   3   6    0.83    1.17
   5  -3  -6    0.30    0.99
   5   3  -6    1.20    0.97
  -5  -3   6    0.42    0.97
   3   3  -6   17.28    1.19
   3  -3  -6   13.15    1.13
   3  -3  -6    9.81    1.04
  -3  -3   6   17.68    1.19
  -3   3   6   12.73    1.14
  -1  -3   6    1.82    1.01
   1   3  -6    0.95    0.99
   1  -3  -6    2.75    1.04
   1  -3  -6    0.72    0.98
  -1   3   6    3.92    1.22
  -1  -3  -6    0.00    1.06
   1   3   6    0.04    1.13
   1  -3   6    0.88    0.93
  -1  -3  -6   -0.26    0.93
  -1   3  -6    2.54    1.00
  -3  -3  -6    0.61    1.02
  -3  -3  -6   -0.59    0.97
   3   3   6    0.42    1.10
   3  -3   6    0.22    1.01
  -3   3  -6   -0.37    0.97
   5   3   6    3.45    1.38
  -5  -3  -6    4.08    1.30
   5  -3   6    4.80    1.09
  -5  -3  -6    2.78    1.23
  -5   3  -6    3.51    1.14
   7  -3   6    0.32    1.03
   7   3   6    0.89    1.36
  -7  -3  -6    1.01    1.09
  -7  -3  -6   -1.14    1.02
  -7   3  -6    2.86    1.16
   9  -3   6   -1.18    1.16
  -9  -3  -6   -0.54    1.09
   9   3   6   -0.24    1.20
  -9   3  -6    0.88    1.07
  -9  -3  -6   -1.27    1.09
  11  -3   6    1.23    1.11
  11   3   6    0.39    1.12
 -11   3  -6    2.05    1.04
 -11  -3  -6    1.49    1.25
 -11  -3  -6    1.16    1.09
 -13  -3  -6    1.57    1.05
 -13   3  -6    2.83    0.99
  13   3   6    0.36    1.10
 -13  -3  -6    1.37    1.04
  13  -3   6    2.12    1.11
  15   3   6    0.86    1.21
 -15  -3  -6   -0.15    1.01
 -15   3  -6    0.86    1.15
 -15  -3  -6   -0.02    0.98
  15  -3   6    0.49    1.23
 -17  -3  -6   -0.06    1.13
 -17   3  -6    2.06    0.98
  17   3   6    0.58    1.19
  17  -3   6    1.29    1.04
 -17  -3  -6    0.26    1.25
  19  -3   6    1.48    1.06
 -19   3  -6    0.15    1.03
  19   3   6    1.72    1.06
  21  -3   6    0.55    1.06
 -21   3  -6    1.04    1.04
  21   3   6    1.14    1.05
 -23   3  -6   -1.10    1.08
  23   3   6   -0.82    1.03
  23  -3   6   -0.27    1.10
 -25   3  -6    0.00    1.07
  25   3   6   -0.13    1.21
  25  -3   6    0.18    1.09
  27   3   6    0.32    1.15
  27  -3   6    0.49    1.07
 -27   3  -6    0.35    1.05
  29   3   6    1.55    1.16
  29  -3   6    0.56    1.09
 -29   3  -6   -0.25    1.11
  31   3   6    2.27    1.35
  31  -3   6    1.86    1.07
 -31   3  -6    2.57    1.10
  32   4  -6    1.90    1.14
 -32   4   6    3.41    1.22
  32  -4  -6    2.76    1.21
  30   4  -6    2.99    1.12
 -30   4   6    6.42    1.12
  30  -4  -6    5.36    1.15
 -28   4   6    2.28    1.18
  28  -4  -6    1.03    1.17
 -28  -4   6    1.87    2.66
  28   4  -6    0.49    0.99
 -26   4   6    0.21    1.06
 -26  -4   6   -0.91    1.01
  26  -4  -6    0.98    1.09
 -26  -4   6    0.40    1.63
  26   4  -6   -1.35    0.99
 -24  -4   6   10.13    1.79
 -24   4   6    9.94    1.07
 -24  -4   6   12.55    1.05
  24   4  -6   10.74    1.02
  24  -4  -6   10.32    1.14
 -22   4   6   48.44    1.42
  22   4  -6   43.46    1.23
 -22  -4   6   56.29    1.29
  22  -4  -6   44.80    1.45
 -20  -4   6    1.77    0.84
 -20   4   6    0.90    0.94
  20   4  -6    1.97    0.91
  20  -4  -6    0.15    0.94
 -18   4   6   12.24    1.14
 -18  -4   6   18.62    1.09
  18   4  -6   16.09    1.10
  18  -4  -6   11.49    1.16
 -16  -4   6    1.51    0.89
 -16   4   6    1.72    0.95
  16   4  -6    0.91    0.90
  16  -4  -6    1.16    0.99
 -14   4   6   12.13    1.23
  14  -4  -6    9.99    1.06
  14  -4  -6    9.57    1.17
  14   4  -6   12.63    1.00
 -14  -4   6   11.60    1.04
  12  -4  -6   14.75    1.22
  12  -4  -6   12.91    1.13
 -12   4   6   17.16    1.16
 -12  -4   6   17.96    1.23
  12   4  -6   14.31    1.04
  10  -4  -6    5.32    1.10
  10  -4  -6    3.90    1.29
  10   4  -6   16.84    1.11
 -10  -4   6    6.65    1.06
 -10   4   6    8.98    1.13
   8  -4  -6   -1.16    1.04
   8   4  -6   -0.53    1.01
   8  -4  -6    0.89    1.07
  -8  -4   6   -1.13    1.02
  -8   4   6    0.46    1.12
   6   4  -6    1.76    1.04
   6  -4  -6    0.93    1.05
  -6  -4   6    3.44    0.99
   6  -4  -6    2.38    1.06
  -6   4   6    2.41    1.18
  -4  -4   6    7.66    1.08
   4   4  -6   10.18    1.13
   4  -4  -6   14.90    1.13
   4  -4  -6    1.29    1.05
  -4   4   6   10.01    1.20
   2  -4  -6   32.45    1.25
   2   4  -6   33.92    1.24
  -2   4   6   39.65    1.44
   2  -4  -6   33.72    1.25
  -2  -4   6   36.83    1.28
   0  -4  -6    2.28    1.07
   0  -4   6    1.73    0.95
   0  -4  -6    5.30    1.07
   0   4  -6    0.97    0.95
   0   4   6    5.99    1.16
   2   4   6    9.06    1.22
  -2  -4  -6    9.89    1.15
   2  -4   6   11.78    1.28
  -2   4  -6    9.92    1.09
  -2  -4  -6    9.60    1.11
   4   4   6   18.97    1.30
  -4  -4  -6   19.20    1.39
  -4  -4  -6   16.49    1.19
   4  -4   6   19.27    1.14
  -4   4  -6   20.76    1.15
  -6  -4  -6   10.35    1.25
   6  -4   6   11.57    1.11
   6   4   6   14.83    1.49
  -6   4  -6   12.78    1.19
  -6  -4  -6   18.21    1.44
  -8  -4  -6    3.08    1.33
   8  -4   6    7.76    1.14
  -8  -4  -6    4.74    1.14
  -8   4  -6   11.77    1.15
   8   4   6    4.70    1.24
 -10  -4  -6    0.56    1.03
  10   4   6    2.05    1.34
  10  -4   6    2.02    1.09
 -10   4  -6   -0.43    1.02
 -10  -4  -6    1.20    1.06
 -12  -4  -6   30.63    1.41
 -12   4  -6   24.26    1.22
 -12  -4  -6   24.55    1.22
  12   4   6   26.27    1.34
  12  -4   6   25.88    1.30
 -14  -4  -6    4.22    1.08
  14   4   6    5.36    1.15
  14  -4   6    4.18    1.22
 -14   4  -6    5.70    1.11
 -14  -4  -6    2.97    1.02
  16   4   6    0.82    1.23
 -16   4  -6    8.48    1.14
 -16  -4  -6   -2.32    1.13
 -16  -4  -6    0.30    1.04
  16  -4   6    2.42    1.39
  18  -4   6    1.47    1.15
 -18   4  -6    2.02    1.04
  18   4   6   -0.50    1.17
 -18  -4  -6    0.71    1.08
 -18  -4  -6    0.67    1.08
  20  -4   6    2.34    1.12
 -20  -4  -6    2.13    1.47
 -20   4  -6    3.07    1.13
  20   4   6    1.42    1.15
 -20  -4  -6    1.58    1.09
  22  -4   6    5.95    1.23
 -22  -4  -6    5.41    1.24
 -22  -4  -6    5.65    1.08
 -22   4  -6    3.22    1.15
  22   4   6    4.97    1.10
 -24   4  -6    0.12    1.10
  24  -4   6    2.50    1.13
  24   4   6    1.10    1.19
  26  -4   6    0.85    1.18
 -26   4  -6    0.21    1.12
  26   4   6   -0.23    1.16
  28  -4   6   -0.77    1.20
 -28   4  -6   -0.64    1.17
  28   4   6   -0.39    1.34
  25  -5  -6   -0.64    1.27
 -25   5   6    1.61    1.20
 -25  -5   6   -0.78    1.71
 -25  -5   6    0.78    1.12
  25   5  -6   -1.02    1.23
  23  -5  -6   -0.05    1.18
 -23  -5   6   -0.98    1.44
 -23   5   6   -0.49    1.19
  23   5  -6    1.71    1.00
 -23  -5   6   -1.66    1.20
  21  -5  -6    2.54    1.25
 -21  -5   6    3.18    1.05
  21   5  -6    0.92    1.17
 -21   5   6    2.95    1.17
  19  -5  -6    0.66    1.06
  19  -5  -6   -0.06    1.22
 -19   5   6    0.22    1.15
  19   5  -6    0.18    1.07
 -19  -5   6   -0.26    1.08
  17  -5  -6    0.33    1.09
  17  -5  -6   -1.20    1.20
 -17  -5   6    1.09    1.01
  17   5  -6    0.76    1.13
 -17   5   6    0.83    1.21
 -15   5   6    1.56    1.18
  15  -5  -6    1.09    1.05
 -15  -5   6    1.74    1.03
  15  -5  -6    0.19    1.33
  15   5  -6    2.45    1.06
  13  -5  -6    0.73    1.10
  13   5  -6    0.49    1.08
 -13   5   6   -1.02    1.19
  13  -5  -6    0.07    0.88
 -13  -5   6    0.97    1.12
  11  -5  -6   -0.12    0.98
  11   5  -6    4.62    1.13
  11  -5  -6   -0.15    1.14
 -11   5   6    0.71    1.13
 -11  -5   6    0.68    1.11
   9   5  -6    1.70    1.17
   9  -5  -6    5.60    1.13
  -9  -5   6    0.47    1.11
  -9   5   6    0.16    1.12
   9  -5  -6   -0.23    0.93
   7  -5  -6    2.82    1.08
   7   5  -6   15.87    1.19
   7  -5  -6    9.11    1.10
  -7  -5   6    5.32    1.16
  -7   5   6    5.86    1.29
   5   5  -6    2.21    1.07
   5  -5  -6    1.36    1.00
  -5  -5   6    1.44    1.07
   5  -5  -6   -0.29    1.24
  -5   5   6   -0.45    1.09
   3   5  -6   11.91    1.20
   3  -5  -6   16.07    1.14
  -3  -5   6   11.91    1.14
   3  -5  -6    7.88    1.12
  -3   5   6   11.43    1.17
  -1  -5   6    1.56    1.03
   1  -5  -6    0.90    1.06
   1  -5  -6    1.06    1.06
  -1   5   6    0.63    1.14
   1   5  -6    1.42    1.06
  -1  -5  -6   12.16    1.14
   1   5   6   11.83    1.19
   1  -5   6   12.23    1.10
  -1  -5  -6   13.65    1.31
  -1   5  -6   16.10    1.16
  -3  -5  -6    8.61    1.11
   3  -5   6    8.45    1.11
  -3  -5  -6    8.84    1.13
  -3   5  -6    7.88    1.12
   3   5   6    8.87    1.26
  -5  -5  -6    6.58    1.12
  -5  -5  -6    7.94    1.10
   5  -5   6    8.61    1.12
  -5   5  -6    8.32    1.15
   5   5   6    8.37    1.32
   7   5   6    1.21    1.16
  -7  -5  -6    0.53    1.08
   7  -5   6    3.22    1.11
  -7  -5  -6   -0.01    1.10
  -7   5  -6    2.12    1.14
  -9  -5  -6    1.02    1.04
   9   5   6   -0.13    1.07
   9  -5   6    0.19    1.12
  -9   5  -6    0.01    1.16
  -9  -5  -6    0.02    1.09
  11   5   6   -0.33    1.06
  11  -5   6    0.13    1.17
 -11   5  -6   -0.41    1.25
 -11  -5  -6    1.96    1.06
 -11  -5  -6    0.53    1.05
  13   5   6    5.38    1.33
 -13  -5  -6    3.88    1.07
  13  -5   6    3.68    1.26
 -13   5  -6    5.69    1.22
 -13  -5  -6    4.86    1.13
 -15  -5  -6    1.41    1.13
  15   5   6    2.76    1.19
 -15  -5  -6    3.22    1.12
 -15   5  -6    1.29    1.32
  15  -5   6    1.46    1.28
 -17   5  -6    0.62    1.20
  17   5   6   -0.17    1.10
 -17  -5  -6   -0.57    1.25
 -17  -5  -6   -0.22    1.14
  17  -5   6    0.38    1.15
 -19  -5  -6    1.35    1.11
 -19   5  -6    1.58    1.20
  19   5   6    0.30    1.11
 -19  -5  -6    0.92    1.40
  19  -5   6    0.77    1.15
 -21  -5  -6    1.80    1.31
  21   5   6    1.19    1.23
 -21   5  -6    0.45    1.19
  21  -5   6   -0.61    1.29
 -21  -5  -6   -0.67    1.28
  12  -6  -6    0.69    1.15
  12  -6  -6    0.78    1.21
  12   6  -6    1.00    1.28
 -12  -6   6   -0.84    1.26
 -12   6   6   -0.45    1.30
  10  -6  -6    0.77    1.21
  10  -6  -6    2.15    1.23
 -10   6   6    3.86    1.27
  10   6  -6    3.63    1.14
 -10  -6   6    4.09    1.32
   8  -6  -6    1.94    1.25
   8   6  -6    0.22    1.24
  -8  -6   6    1.39    1.23
  -8   6   6    1.98    1.31
   8  -6  -6   -1.28    1.21
   6  -6  -6   -0.52    1.23
   6   6  -6    0.93    1.14
   6  -6  -6   -0.66    1.22
  -6  -6   6    0.61    1.25
  -6   6   6    0.67    1.22
   4  -6  -6    2.81    1.23
  -4  -6   6    1.74    1.23
   4   6  -6    2.93    1.26
  -4   6   6    4.36    1.22
   4  -6  -6    2.79    1.26
   2  -6  -6    5.80    1.22
  -2  -6   6    5.03    1.24
  -2   6   6    5.22    1.19
   2   6  -6    6.49    1.22
   2  -6  -6    4.20    1.23
   0  -6  -6    0.53    1.23
   0  -6   6    1.99    1.22
   0  -6  -6    2.44    1.19
   0   6   6    1.79    1.19
   0   6  -6    2.13    1.22
  -2  -6  -6    0.03    1.18
   2   6   6    1.00    1.19
  -2  -6  -6    0.73    1.20
  -2   6  -6   -2.42    1.23
   2  -6   6    1.42    1.10
   4  -6   6    1.42    1.27
  -4  -6  -6    2.74    1.21
  -4  -6  -6    3.75    1.21
  -4   6  -6    2.91    1.29
   4   6   6    2.18    1.26
  -6  -6  -6    7.87    1.25
   6  -6   6   10.14    1.35
  -6  -6  -6    9.39    1.26
  -6   6  -6   11.98    1.35
   6   6   6    8.93    1.29
  41   1  -7    6.26    1.16
  41  -1  -7    4.12    1.83
  41  -1  -7    2.90    1.17
  41   1  -7    3.20    1.12
  39   1  -7    5.67    1.08
  39  -1  -7    5.88    1.21
  39  -1  -7    6.47    1.67
  39   1  -7    1.15    1.11
  37  -1  -7    7.17    1.57
  37   1  -7    5.85    1.00
  37  -1  -7    6.52    1.08
  37   1  -7    3.57    1.06
  35  -1  -7    2.73    1.51
  35   1  -7    2.44    0.88
  35  -1  -7    3.50    1.01
  35   1  -7    0.33    0.86
  33  -1  -7    0.92    1.44
  33   1  -7    1.13    0.86
  33   1  -7    0.89    0.87
  33  -1  -7    0.42    0.96
  31   1  -7    1.40    0.90
  31   1  -7    5.10    0.89
  31  -1  -7    0.09    0.89
  31  -1  -7    1.95    1.36
  29  -1  -7   40.29    1.29
  29   1  -7   42.73    1.23
  29  -1  -7   53.36    1.73
  27   1  -7   11.80    1.01
  27  -1  -7   11.09    0.98
  27  -1  -7   13.76    1.39
  25   1  -7    0.36    0.90
  25  -1  -7   -0.01    0.88
  25  -1  -7    0.64    1.25
  23   1  -7    6.09    1.01
  23  -1  -7    6.56    0.88
  23  -1  -7    8.72    1.32
  21   1  -7   16.66    1.01
  21  -1  -7   16.03    1.25
  21  -1  -7   17.73    1.05
 -19  -1   7   10.25    1.61
  19   1  -7    9.04    0.99
  19  -1  -7    8.78    1.12
  19  -1  -7   10.56    1.10
 -17   1   7   23.10    1.16
 -17  -1   7   24.90    1.74
  17  -1  -7   24.82    1.25
  17  -1  -7   23.79    1.25
  17   1  -7   24.99    1.15
  15  -1  -7   47.69    1.38
 -15   1   7   46.11    1.33
  15   1  -7   45.51    1.40
  15  -1  -7   49.52    1.41
 -15  -1   7   48.54    1.86
 -13   1   7   22.67    1.23
  13   1  -7   21.38    1.28
  13  -1  -7   20.12    1.19
  13  -1  -7   22.76    1.25
  11   1  -7    4.37    2.38
 -11   1   7  108.91    1.81
 -11   1   7  109.86    1.95
  11  -1  -7   81.15    2.12
  11  -1  -7   17.83    2.17
  -9   1   7   51.36    1.41
  -9   1   7   54.57    1.51
  -9  -1   7   54.93    1.70
   9  -1  -7   54.12    1.57
   9   1  -7   52.51    1.45
   9  -1  -7   56.69    1.47
  -7   1   7    5.19    1.04
   7   1  -7    3.84    1.00
  -7   1   7    9.12    1.25
   7  -1  -7    2.84    1.27
  -7  -1   7    9.58    1.30
  -5   1   7   84.07    1.69
   5  -1  -7   78.98    1.68
  -5   1   7   92.11    2.27
  -5  -1   7   85.18    1.91
   5   1  -7   75.11    1.92
  -3   1   7   66.83    1.65
  -3   1   7   73.68    2.23
   3   1  -7   54.64    1.93
  -3  -1   7   70.12    1.98
   3  -1  -7   69.35    1.74
  -1  -1   7   58.51    1.99
  -1   1   7   73.97    1.70
   1  -1  -7   46.31    2.40
  -1   1   7   45.78    2.65
   1   1  -7   46.17    2.08
   1  -1  -7   78.93    1.69
  -1  -1  -7   15.88    1.82
  -1   1  -7   16.80    1.50
  -1  -1  -7   18.34    1.20
   1   1   7   17.21    1.23
   1  -1   7   16.36    1.55
   1   1   7   15.86    1.87
  -3   1  -7   10.59    1.37
   3   1   7    3.64    2.12
  -3  -1  -7   -1.48    1.44
   3  -1   7   -2.50    1.79
  -3  -1  -7    7.48    1.56
   3   1   7   27.05    1.32
  -5   1  -7  205.76    2.92
   5   1   7  177.51    3.41
  -5  -1  -7  205.57    3.47
   5  -1   7  204.52    3.07
   5   1   7  202.20    2.26
   7   1   7    6.77    1.39
  -7   1  -7    3.40    1.25
   7   1   7   11.21    1.11
   7  -1   7    5.84    1.11
  -9   1  -7   13.77    1.31
   9   1   7    7.81    1.67
   9  -1   7    5.16    1.66
   9   1   7   13.57    1.19
  11   1   7   16.91    1.10
 -11   1  -7   16.83    1.37
  11   1   7   16.52    1.39
  11  -1   7    9.74    1.46
  13   1   7    6.96    1.27
 -13   1  -7    7.32    1.23
  13  -1   7    7.41    1.28
  13   1   7    6.24    0.97
 -15   1  -7    7.50    1.13
  15  -1   7    7.10    1.14
  15   1   7    7.42    1.04
  15   1   7    7.30    1.35
  17   1   7    3.56    1.09
 -17   1  -7    2.66    1.06
  17   1   7    1.33    1.14
  17   1   7    3.41    1.07
  17  -1   7    5.07    1.34
  19   1   7    1.87    1.06
  19   1   7    1.13    1.25
  19   1   7    0.82    1.18
  19  -1   7    2.16    1.24
  21   1   7   17.02    1.25
  21   1   7   18.14    1.27
  21  -1   7   18.94    1.39
  21   1   7   16.76    1.39
  23  -1   7    1.61    1.55
  23   1   7   -3.72    1.35
  23   1   7   -5.80    1.38
  23   1   7    3.05    1.55
  25   1   7    8.52    1.31
  25   1   7    8.54    1.09
  25  -1   7   11.07    1.18
  25   1   7    7.91    1.15
  27   1   7    2.27    1.22
  27  -1   7    2.32    1.23
  27   1   7    1.14    1.06
  27   1   7    2.21    1.14
  29   1   7    1.48    1.20
  29   1   7    1.07    1.33
  29  -1   7    2.48    1.20
  29   1   7    1.48    1.03
  31   1   7   -0.13    1.05
  31  -1   7    0.70    1.21
  31   1   7    0.47    1.06
  31   1   7    1.23    1.39
  33   1   7    1.06    1.09
  33   1   7    0.42    1.12
  33  -1   7    0.32    1.06
  33   1   7   -0.26    1.27
  35   1   7   -0.81    1.35
  35   1   7    0.05    1.51
  35   1   7   -0.95    1.20
  35  -1   7   -0.88    1.20
  40   2  -7    0.45    1.18
  40   2  -7    2.37    1.18
  40  -2  -7    0.57    1.18
  40  -2  -7    1.14    1.46
  38   2  -7    1.44    1.01
  38  -2  -7    0.39    1.00
  38  -2  -7    0.03    1.32
  36  -2  -7    9.78    1.48
  36   2  -7    6.59    1.06
  36  -2  -7    6.95    1.13
  34  -2  -7    7.23    1.47
  34   2  -7    3.87    0.99
  34  -2  -7    2.22    1.08
  32   2  -7    9.90    0.91
  32  -2  -7   12.74    1.34
  32  -2  -7   12.58    1.11
  30   2  -7    8.07    0.94
  30  -2  -7    9.96    1.15
  30  -2  -7    8.89    0.93
  28   2  -7   -0.07    0.87
 -28   2   7    1.04    0.97
  28  -2  -7   -0.48    0.86
  28  -2  -7    0.01    1.22
 -26   2   7   43.41    1.24
  26   2  -7   40.10    1.20
  26  -2  -7   38.46    1.27
  26  -2  -7   43.45    1.59
  24  -2  -7   18.90    1.49
  24  -2  -7   19.88    1.23
 -24   2   7   19.45    1.08
  24   2  -7   19.17    1.07
 -22   2   7   15.44    1.07
  22   2  -7   16.64    1.04
 -22  -2   7    9.77    2.17
  22  -2  -7   17.22    1.06
  22  -2  -7   17.58    1.25
  20  -2  -7   41.65    1.59
  20  -2  -7   41.25    1.23
  20   2  -7   37.79    1.16
 -20   2   7   38.23    1.22
 -20  -2   7   41.85    2.17
  18  -2  -7   87.60    1.67
 -18   2   7   83.43    1.57
  18   2  -7   88.04    1.45
  18  -2  -7   89.07    1.56
 -18  -2   7   91.57    1.49
 -16   2   7   72.75    1.45
  16   2  -7   69.05    1.42
 -16  -2   7   74.11    1.46
  16  -2  -7   70.37    1.52
  16  -2  -7   78.85    1.50
  14   2  -7   76.76    1.54
 -14   2   7   83.36    1.57
  14  -2  -7   67.62    1.61
 -14  -2   7   80.87    1.52
  14  -2  -7   86.24    1.56
  12   2  -7    4.02    0.99
 -12   2   7    3.06    0.96
  12  -2  -7    0.82    1.04
  12  -2  -7    2.31    0.95
 -12  -2   7    3.68    0.98
  10  -2  -7  168.97    2.18
 -10  -2   7  166.52    2.13
 -10   2   7  180.98    2.09
  10  -2  -7  169.77    1.99
  10   2  -7  186.91    2.15
   8  -2  -7   53.52    2.12
   8   2  -7  134.29    1.95
  -8   2   7  120.46    2.03
   8  -2  -7  110.31    2.05
  -8  -2   7  110.69    1.98
   6  -2  -7   39.50    1.45
  -6   2   7   53.92    1.59
  -6  -2   7   46.14    1.41
   6   2  -7   64.01    1.68
   6  -2  -7   45.16    1.56
   4  -2  -7    2.10    1.15
   4  -2  -7    8.77    1.34
  -4  -2   7    8.47    1.13
   4   2  -7    9.44    1.42
  -4   2   7    7.40    1.12
  -2  -2   7   15.24    1.24
   2   2  -7   13.71    1.31
   2  -2  -7   14.12    1.39
  -2   2   7    9.91    1.11
  -2   2   7   13.59    1.41
   2  -2  -7   13.30    1.16
   0  -2   7   68.69    1.72
   0   2  -7   66.70    1.81
   0   2   7   62.70    1.55
   0  -2  -7   72.02    1.54
   0   2   7   63.20    1.95
   2   2   7  185.43    2.87
  -2   2  -7  171.81    2.35
  -2  -2  -7  151.44    2.04
   2  -2   7  163.65    2.27
   2   2   7  150.56    2.11
   4   2   7   87.32    2.57
   4  -2   7   60.37    1.66
   4   2   7   59.45    1.90
  -4   2  -7   80.39    1.85
  -4  -2  -7    1.86    1.89
   6  -2   7    8.25    1.12
   6   2   7    9.65    1.42
   6   2   7    8.92    1.04
  -6   2  -7    8.67    1.04
  -6  -2  -7    8.43    1.03
   8  -2   7   95.30    1.79
   8   2   7   75.24    2.06
  -8   2  -7   97.47    1.85
  -8  -2  -7   77.42    1.61
   8   2   7   86.29    1.63
  10   2   7   50.58    1.44
  10  -2   7   61.94    1.56
 -10   2  -7   36.91    1.36
 -10  -2  -7   53.94    1.42
  10   2   7   53.32    1.61
  12  -2   7   49.44    1.48
 -12  -2  -7   35.73    1.38
 -12   2  -7    9.24    1.19
 -12  -2  -7    1.44    1.72
  12   2   7   45.11    1.42
  12   2   7   47.04    1.50
 -14   2  -7   15.10    1.29
  14   2   7   20.13    1.33
  14   2   7   20.19    1.49
  14  -2   7   24.84    1.32
  16   2   7   31.59    1.35
 -16   2  -7   35.31    1.33
  16   2   7   34.18    1.40
  16  -2   7   36.81    1.36
  18   2   7   25.01    1.29
 -18   2  -7   30.15    1.31
  18  -2   7   28.21    1.51
  18   2   7   24.61    1.36
  20   2   7   21.69    1.23
 -20   2  -7   20.40    1.19
  20  -2   7   23.54    1.35
  20   2   7   14.01    1.24
 -22   2  -7    0.35    1.04
  22   2   7   -0.35    0.98
  22   2   7   -0.03    1.07
  22  -2   7   -0.56    1.06
 -24   2  -7   18.17    1.24
  24  -2   7   17.20    1.37
  24   2   7   16.06    1.19
  24   2   7   16.22    1.28
  26   2   7   10.67    1.14
 -26   2  -7   11.31    1.13
  26  -2   7   13.18    1.29
  26   2   7    9.75    1.17
  28   2   7    7.35    1.24
  28   2   7    6.71    1.37
  28   2   7    7.60    1.16
  28  -2   7    5.92    1.33
  30   2   7    1.54    1.41
  30   2   7    7.63    1.16
  30   2   7    0.86    1.23
  30  -2   7    2.20    1.09
  32   2   7    1.41    1.33
  32   2   7    0.39    1.28
  32   2   7   -0.23    1.13
  32  -2   7    0.55    1.11
  34   2   7    1.70    1.27
  34   2   7    1.74    1.25
  34  -2   7    3.87    1.37
  34   2   7    0.89    1.71
  37  -3  -7    0.80    1.24
  37   3  -7    1.43    1.14
  37  -3  -7    0.22    1.20
  35  -3  -7   -0.23    1.16
  35   3  -7   -0.93    1.02
  35  -3  -7    1.11    1.08
 -35   3   7    0.25    1.10
  33  -3  -7    2.65    1.20
 -33   3   7    4.05    1.02
  33  -3  -7    3.04    1.18
  33   3  -7    2.27    1.06
  31  -3  -7    3.76    1.29
 -31   3   7    2.17    1.06
  31   3  -7    0.93    1.04
  31  -3  -7    1.01    1.06
 -29   3   7    3.38    1.08
  29   3  -7    3.30    0.91
  29  -3  -7    3.83    1.12
  29  -3  -7    4.76    1.06
 -27   3   7    3.68    0.99
  27   3  -7    2.63    0.87
  27  -3  -7    2.74    1.09
  27  -3  -7    1.96    1.01
 -25   3   7    5.60    0.91
  25   3  -7    3.76    0.93
  25  -3  -7    3.44    1.01
  25  -3  -7    1.29    1.15
 -25  -3   7    5.93    2.55
 -23   3   7    0.34    0.94
  23   3  -7   -0.37    0.89
  23  -3  -7    0.63    1.12
 -23  -3   7    1.19    0.88
  23  -3  -7    0.34    1.08
  21  -3  -7    3.40    1.09
  21   3  -7    2.57    0.93
 -21   3   7    3.86    1.02
 -21  -3   7    2.64    0.90
  21  -3  -7    3.56    1.05
  19  -3  -7    3.98    1.04
  19   3  -7    2.77    0.93
 -19   3   7    3.23    1.12
  19  -3  -7    2.50    1.02
 -19  -3   7    2.06    0.94
 -17  -3   7    5.81    0.95
  17   3  -7    4.86    0.95
  17  -3  -7    4.66    0.98
  17  -3  -7    6.11    1.00
 -17   3   7    5.72    1.04
  15   3  -7    1.14    0.88
  15  -3  -7    2.73    1.00
 -15  -3   7    2.44    0.89
 -15   3   7    1.64    1.07
  15  -3  -7    1.86    0.90
 -13  -3   7    0.11    0.86
 -13   3   7    0.84    1.02
  13  -3  -7    0.31    0.96
  13   3  -7    1.51    0.86
  13  -3  -7    0.62    1.00
  11  -3  -7    1.96    0.91
  11  -3  -7    2.53    1.12
 -11   3   7    3.37    1.09
  11   3  -7    1.75    0.91
 -11  -3   7    2.10    0.94
   9  -3  -7    0.90    0.91
   9  -3  -7    2.44    1.13
   9   3  -7    4.34    0.97
  -9   3   7    7.49    1.14
  -9  -3   7    8.53    1.05
   7  -3  -7   -0.02    0.90
   7  -3  -7    0.20    1.14
  -7  -3   7    0.03    0.98
   7   3  -7    1.20    1.04
  -7   3   7    2.02    1.35
   5  -3  -7    7.03    0.97
  -5  -3   7    9.45    1.10
   5   3  -7    7.65    1.10
   5  -3  -7    8.46    1.20
  -5   3   7    8.34    1.40
  -3   3   7   30.18    1.37
   3  -3  -7   23.67    1.17
   3   3  -7   19.25    1.26
  -3  -3   7   37.37    1.39
   3  -3  -7   28.74    1.34
  -1  -3   7    6.15    1.14
   1  -3  -7    2.49    1.01
   1   3  -7    4.46    1.09
   1  -3  -7    9.32    1.43
  -1   3   7   10.94    1.35
  -1  -3  -7    0.46    0.90
  -1   3  -7    0.76    0.99
   1   3   7    0.33    1.50
  -1  -3  -7    0.20    1.11
   1  -3   7    1.29    1.00
  -3  -3  -7   14.22    1.23
   3   3   7   14.92    1.34
  -3   3  -7   16.97    1.22
   3  -3   7   15.05    1.22
  -3  -3  -7   13.27    1.01
  -5   3  -7    7.49    1.12
   5   3   7    5.68    1.22
  -5  -3  -7    6.34    1.31
   5  -3   7    7.17    1.34
  -5  -3  -7    5.71    0.97
   7   3   7    1.10    1.21
   7  -3   7    0.43    1.19
  -7  -3  -7    0.97    1.06
  -7   3  -7    0.92    1.19
  -7  -3  -7   -0.32    1.03
   9  -3   7    1.72    1.16
   9   3   7    1.73    1.18
  -9   3  -7    1.76    1.07
  -9  -3  -7    2.81    1.06
  -9  -3  -7    0.59    1.22
  11   3   7    2.54    1.22
  11  -3   7    0.29    1.12
 -11  -3  -7    2.57    1.25
 -11   3  -7    0.82    1.01
 -11  -3  -7    2.23    1.02
  13  -3   7    4.76    1.28
 -13   3  -7    4.53    1.02
  13   3   7    3.77    1.13
 -13  -3  -7    3.40    1.06
 -13  -3  -7    3.79    1.07
 -15  -3  -7    4.00    1.00
 -15   3  -7    3.71    1.28
  15   3   7    3.93    1.25
 -15  -3  -7    3.97    1.02
  15  -3   7    3.07    1.27
 -17  -3  -7    1.85    1.24
 -17   3  -7    1.63    1.06
  17  -3   7    3.16    1.09
 -17  -3  -7    1.20    1.25
  17   3   7    0.79    1.28
  19  -3   7    9.57    1.15
  19   3   7   10.16    1.16
 -19   3  -7    8.85    1.11
  21  -3   7    1.81    1.03
 -21   3  -7    1.38    1.02
  21   3   7    0.81    1.23
 -23   3  -7    9.23    1.15
  23  -3   7   12.22    1.17
  23   3   7    8.30    1.11
  25   3   7    5.75    1.11
  25  -3   7    5.78    1.13
 -25   3  -7    4.86    1.11
 -27   3  -7    0.28    1.03
  27   3   7    1.46    1.12
  27  -3   7    1.08    1.20
  29   3   7    0.29    1.10
 -29   3  -7    0.67    1.07
  29  -3   7   -0.89    1.03
  31   3   7    0.36    1.24
 -31   3  -7   -0.02    1.10
  31  -3   7    1.19    1.14
  32   4  -7    1.33    1.06
 -32   4   7    1.28    1.21
  32  -4  -7    2.18    1.25
  32  -4  -7   -0.82    1.23
  30  -4  -7   -0.62    1.24
 -30   4   7   -1.10    1.12
  30  -4  -7    0.35    1.16
  30   4  -7   -0.65    0.99
  28  -4  -7   -0.56    1.13
 -28   4   7   -1.32    1.12
  28   4  -7   -0.71    1.04
  28  -4  -7   -0.52    1.12
 -28  -4   7    0.22    2.52
  26  -4  -7    4.79    1.01
 -26  -4   7    3.22    1.86
  26  -4  -7    4.30    1.19
 -26   4   7    3.56    1.12
 -26  -4   7    2.92    1.09
  26   4  -7    2.30    1.08
  24  -4  -7    7.83    1.12
  24  -4  -7    8.05    1.15
 -24   4   7    7.91    1.15
 -24  -4   7    6.99    1.10
  24   4  -7    8.32    1.08
  22  -4  -7    2.87    1.10
 -22  -4   7    4.36    1.03
 -22   4   7    3.74    1.13
  22   4  -7    4.24    0.98
  22  -4  -7    5.03    1.03
  20  -4  -7   -0.23    1.08
 -20  -4   7    2.60    0.92
 -20   4   7    0.00    1.08
  20  -4  -7    0.07    1.01
  20   4  -7    0.53    0.86
  18  -4  -7    1.36    1.06
 -18   4   7    0.69    1.03
  18  -4  -7    1.21    1.02
  18   4  -7    0.61    0.90
 -18  -4   7    0.47    0.89
  16  -4  -7    4.73    1.09
  16  -4  -7    5.84    1.01
 -16  -4   7    6.00    0.92
  16   4  -7    3.52    0.90
 -16   4   7    5.31    1.04
  14  -4  -7    1.97    0.94
  14  -4  -7    1.20    1.13
 -14  -4   7    2.34    0.91
 -14   4   7    3.04    1.03
  14   4  -7    3.48    0.88
  12  -4  -7   10.44    1.12
  12   4  -7   12.03    1.02
 -12   4   7   10.91    1.10
 -12  -4   7   13.82    1.03
  12  -4  -7   12.15    1.04
  10  -4  -7    6.71    1.07
  10  -4  -7    8.24    1.12
  10   4  -7    8.19    1.21
 -10   4   7    6.98    1.28
 -10  -4   7    6.54    1.18
   8   4  -7   15.27    1.05
   8  -4  -7    9.66    1.10
  -8  -4   7   14.75    1.17
  -8   4   7   13.06    1.21
   8  -4  -7   11.98    1.12
  -6  -4   7    6.63    1.12
   6  -4  -7    4.12    1.16
   6   4  -7    3.94    1.13
  -6   4   7    4.88    1.21
   6  -4  -7    1.87    1.08
   4   4  -7    5.19    1.10
  -4  -4   7   13.52    1.13
   4  -4  -7    8.32    1.29
   4  -4  -7    1.95    1.05
  -4   4   7   10.53    1.29
   2  -4  -7    9.52    1.08
   2   4  -7   11.88    1.14
   2  -4  -7   12.01    1.18
  -2  -4   7   12.12    1.17
  -2   4   7   14.66    1.28
   0  -4   7    5.26    1.25
   0  -4  -7    5.67    1.04
   0   4   7    8.79    1.21
   0   4  -7    6.72    1.11
   0  -4  -7    4.68    1.15
  -2  -4  -7   10.65    1.12
   2  -4   7   11.31    1.11
  -2  -4  -7    6.49    1.16
  -2   4  -7    9.80    1.12
   2   4   7   10.88    1.25
   4   4   7    2.30    1.17
  -4  -4  -7    1.77    1.06
  -4   4  -7    0.45    1.06
   4  -4   7    4.89    1.02
  -4  -4  -7   -0.12    1.05
   6   4   7    7.63    1.17
  -6  -4  -7    1.93    1.13
   6  -4   7    6.79    1.07
  -6   4  -7    5.58    1.07
  -6  -4  -7    5.43    1.03
  -8  -4  -7    3.70    1.06
   8   4   7    2.33    1.36
   8  -4   7    4.51    1.15
  -8  -4  -7    3.18    1.28
  -8   4  -7    3.96    1.29
  10   4   7    1.24    1.19
  10  -4   7    2.53    1.31
 -10   4  -7    1.24    1.09
 -10  -4  -7    1.04    1.21
 -10  -4  -7    3.52    1.22
 -12  -4  -7    1.82    1.06
  12   4   7    1.85    1.14
 -12  -4  -7    1.26    1.07
  12  -4   7    2.03    1.11
 -12   4  -7    1.38    1.08
  14  -4   7    2.38    1.19
 -14  -4  -7    2.97    1.02
  14   4   7    1.95    1.10
 -14   4  -7    3.65    1.10
 -14  -4  -7    2.30    1.20
 -16  -4  -7    6.72    1.16
 -16  -4  -7    5.94    1.15
  16   4   7    6.13    1.16
 -16   4  -7    6.11    1.10
  16  -4   7    6.73    1.21
 -18  -4  -7    8.91    1.15
 -18   4  -7    6.44    1.04
 -18  -4  -7    6.69    1.09
  18  -4   7    7.66    1.14
  18   4   7    5.67    1.19
  20  -4   7    1.62    1.14
 -20  -4  -7   -0.99    1.17
 -20   4  -7    1.98    1.06
 -20  -4  -7   -0.06    1.03
  20   4   7    1.90    1.30
  22  -4   7   -0.28    1.13
 -22   4  -7   -1.35    1.07
  22   4   7    0.58    1.21
  24  -4   7   -0.19    1.13
 -24   4  -7   -0.75    1.06
  24   4   7   -0.20    1.15
  26  -4   7   -0.50    1.29
 -26   4  -7    0.36    1.14
  26   4   7    0.43    1.37
  25  -5  -7    0.43    1.24
  25  -5  -7    1.00    1.19
 -25  -5   7    0.13    1.15
 -25  -5   7    0.85    1.55
  25   5  -7    0.46    1.16
 -25   5   7   -0.45    1.11
  23  -5  -7    0.42    1.11
  23  -5  -7   -0.77    1.23
  23   5  -7    0.84    1.16
 -23   5   7   -0.56    1.19
 -23  -5   7    0.46    1.19
  21  -5  -7    2.12    1.18
 -21  -5   7    2.16    1.14
  21  -5  -7    1.95    1.21
 -21   5   7    1.33    1.12
  21   5  -7   -0.95    1.24
  19  -5  -7    0.03    1.15
  19  -5  -7    0.89    1.19
 -19   5   7    0.18    1.18
  19   5  -7    0.87    1.30
 -19  -5   7    0.43    1.14
  17  -5  -7   -0.23    1.13
  17  -5  -7   -1.01    1.33
 -17  -5   7    1.01    1.12
  17   5  -7   -0.25    1.14
 -17   5   7    2.00    1.18
  15  -5  -7    0.83    1.08
  15  -5  -7    1.31    1.20
  15   5  -7   -0.04    1.19
 -15  -5   7    1.79    1.14
 -15   5   7    1.41    1.20
 -13  -5   7    0.49    1.15
  13  -5  -7   -0.17    1.13
 -13   5   7    0.50    1.16
  13   5  -7    0.74    1.18
  13  -5  -7   -0.15    1.03
 -11  -5   7    1.24    1.12
  11   5  -7    0.97    1.18
  11  -5  -7    1.84    1.13
 -11   5   7    3.87    1.23
  11  -5  -7    2.16    0.98
   9  -5  -7    4.53    0.99
   9   5  -7    3.84    1.15
   9  -5  -7    2.87    1.13
  -9  -5   7    5.60    1.24
  -9   5   7    6.17    1.18
   7  -5  -7    0.14    1.08
   7   5  -7    3.20    1.11
  -7  -5   7    2.10    1.08
   7  -5  -7    0.34    1.04
  -7   5   7    1.02    1.11
   5  -5  -7    8.83    1.02
  -5  -5   7   14.17    1.14
   5   5  -7   11.94    1.17
   5  -5  -7    9.62    1.14
  -5   5   7   12.82    1.39
   3   5  -7    4.08    1.04
   3  -5  -7    6.19    1.15
  -3  -5   7    6.63    1.12
   3  -5  -7    5.30    1.09
  -3   5   7    7.26    1.16
   1  -5  -7    3.20    1.15
  -1  -5   7    9.75    1.12
   1  -5  -7    5.20    1.26
  -1   5   7    7.46    1.21
   1   5  -7    6.86    1.13
  -1  -5  -7    1.07    1.10
  -1  -5  -7    0.23    1.15
   1   5   7    1.48    1.10
  -1   5  -7    2.77    1.11
   1  -5   7    1.10    1.07
  -3   5  -7    1.32    1.10
  -3  -5  -7    2.04    1.21
   3  -5   7    2.03    1.04
  -3  -5  -7    0.60    1.04
   3   5   7    3.72    1.11
  -5   5  -7    1.15    1.19
  -5  -5  -7   -0.27    1.06
   5   5   7    0.87    1.07
  -5  -5  -7   -0.36    1.06
   5  -5   7    0.88    1.09
   7   5   7    0.22    1.11
  -7  -5  -7   -0.21    1.06
   7  -5   7    0.21    1.18
  -7   5  -7    0.44    1.09
  -7  -5  -7    1.40    1.13
   9   5   7    1.10    1.09
   9  -5   7    0.84    1.18
  -9   5  -7   -1.20    1.15
  -9  -5  -7    0.66    1.07
  -9  -5  -7    1.42    1.05
  11   5   7    0.01    1.24
  11  -5   7    2.24    1.25
 -11   5  -7    0.03    1.21
 -11  -5  -7   -0.19    1.11
 -11  -5  -7    1.33    1.08
  13   5   7    0.31    1.10
 -13  -5  -7    1.61    1.06
  13  -5   7    1.42    1.24
 -13   5  -7    2.44    1.21
 -13  -5  -7    0.15    1.02
  15   5   7   -0.11    1.22
 -15  -5  -7   -0.15    1.06
  15  -5   7    1.12    1.28
 -15   5  -7    0.14    1.22
 -15  -5  -7    0.45    1.18
 -17  -5  -7    1.42    1.19
  17   5   7    0.56    1.22
 -17  -5  -7    0.16    1.37
  17  -5   7    0.43    1.18
 -17   5  -7    1.18    1.26
  19   5   7    0.68    1.26
 -19  -5  -7   -0.13    1.38
 -19   5  -7   -0.07    1.18
 -19  -5  -7    0.74    1.19
  19  -5   7   -0.15    1.23
  10   6  -7    5.89    1.29
 -10   6   7    5.63    1.30
  10  -6  -7    3.02    1.22
 -10  -6   7    6.43    1.26
  10  -6  -7    1.67    1.21
   8  -6  -7    5.24    1.29
   8   6  -7    6.23    1.19
  -8  -6   7    3.73    1.25
  -8   6   7    8.96    1.36
   8  -6  -7    2.75    1.24
   6  -6  -7    7.65    1.26
   6  -6  -7    2.91    1.38
  -6  -6   7    7.68    1.36
  -6   6   7    7.93    1.30
   6   6  -7    8.47    1.32
   4  -6  -7    0.68    1.28
   4  -6  -7    0.68    1.21
  -4  -6   7    0.10    1.25
   4   6  -7    2.74    1.27
  -4   6   7    3.53    1.23
   2  -6  -7    6.53    1.29
  -2  -6   7    3.31    1.29
   2  -6  -7    6.66    1.21
   2   6  -7    6.32    1.34
  -2   6   7    4.22    1.33
   0  -6  -7    8.20    1.25
   0   6   7   11.12    1.30
   0  -6   7   12.76    1.30
   0  -6  -7    8.89    1.29
   0   6  -7    9.76    1.30
  -2  -6  -7   -0.35    1.27
   2  -6   7    3.54    1.34
  -2  -6  -7    1.06    1.34
   2   6   7    0.27    1.22
  -2   6  -7    2.70    1.27
  42   0  -8    3.30    1.17
  42   0  -8    2.42    1.14
  40   0  -8    1.95    1.08
  40   0  -8   -0.54    1.06
  38   0  -8    3.89    1.08
  38   0  -8    5.42    1.14
  36   0  -8    1.54    0.93
  34   0  -8    3.14    0.93
  32   0  -8    8.92    0.96
  30   0  -8    3.37    0.88
  30   0  -8    4.49    1.53
  28   0  -8    8.47    1.50
  28   0  -8    6.88    0.97
  26   0  -8   42.35    1.94
  26   0  -8   39.33    1.21
  24   0  -8   20.05    1.47
  24   0  -8   18.54    1.07
  22   0  -8    7.76    0.98
  22   0  -8    7.04    1.26
  20   0  -8    3.49    1.23
  20   0  -8    3.15    0.96
  18   0  -8   78.33    1.51
  18   0  -8   83.19    1.96
  16   0  -8   -0.02    0.96
  16   0  -8   -0.07    0.95
  14   0  -8   51.36    1.63
 -14   0   8   47.48    1.50
  14   0  -8   49.14    1.42
  12   0  -8    0.03    1.14
 -12   0   8    0.86    0.98
 -10   0   8    6.89    0.95
   8   0  -8   23.34    1.67
  -8   0   8   29.66    1.45
   6   0  -8   69.06    2.14
  -6   0   8   67.40    1.56
  -4   0   8  117.17    1.86
   4   0  -8  115.34    3.09
   4   0  -8  120.78    3.23
  -2   0   8   32.88    1.42
   2   0  -8   12.46    2.46
   2   0  -8   15.93    2.80
   0   0   8   18.34    1.25
   2   0   8   65.28    1.55
   4   0   8    0.74    2.49
   4   0   8    0.73    3.06
   6   0   8    5.91    1.77
   8   0   8    4.32    1.48
  10   0   8   16.57    1.45
  12   0   8    6.62    1.30
  14   0   8    0.82    1.20
  16   0   8   15.75    1.38
  18   0   8    0.13    1.26
  20   0   8    0.74    1.25
  22   0   8   -0.28    1.28
  24   0   8    1.53    1.18
  26   0   8    4.75    1.07
  28   0   8    5.63    1.27
  28   0   8    8.20    1.25
  28   0   8    7.64    1.29
  30   0   8    3.09    1.11
  30   0   8    2.43    1.27
  30   0   8    0.52    1.19
  32   0   8    0.07    1.24
  32   0   8   -1.57    1.44
  32   0   8    0.60    1.09
  34   0   8   -0.29    1.12
  34   0   8    0.65    1.15
  34   0   8   -0.11    1.19
  41   1  -8   -0.20    1.10
  41  -1  -8   -0.28    1.16
  41  -1  -8    1.10    1.80
  41   1  -8   -0.24    1.12
  39  -1  -8   -0.98    1.16
  39   1  -8   -0.03    1.04
  39   1  -8    2.04    1.09
  39  -1  -8   -0.59    1.68
  37   1  -8    0.14    1.02
  37  -1  -8   -0.25    1.46
  37   1  -8    0.38    0.93
  37  -1  -8    1.19    1.05
  35   1  -8    0.88    0.98
  35   1  -8    0.80    0.98
  35  -1  -8    0.34    1.42
  35  -1  -8    0.20    0.97
  33   1  -8    1.07    0.83
  33   1  -8    0.82    0.84
  33  -1  -8    0.50    0.98
  33  -1  -8    2.24    1.30
  31   1  -8    0.86    0.80
  31  -1  -8    0.26    0.91
  31   1  -8    1.06    0.84
  31  -1  -8    0.03    1.13
  29   1  -8    5.29    0.91
  29  -1  -8    6.62    0.95
  29  -1  -8    7.72    1.27
  27   1  -8    9.66    1.00
  27  -1  -8   14.28    1.19
  27  -1  -8   10.99    1.04
  25   1  -8   38.85    1.17
  25  -1  -8   37.84    1.20
  25  -1  -8   44.80    1.51
  23   1  -8    0.62    0.83
  23  -1  -8   -0.30    0.88
  23  -1  -8   -0.05    1.30
 -21  -1   8    1.49    1.57
  21  -1  -8    3.09    1.06
  21  -1  -8    2.21    0.96
  21   1  -8    2.18    0.92
  19  -1  -8   46.54    1.41
  19  -1  -8   45.80    1.30
 -19  -1   8   43.59    1.98
  19   1  -8   44.50    1.26
  17  -1  -8   22.72    1.25
  17  -1  -8   23.49    1.12
  17   1  -8   21.44    1.17
 -17  -1   8   22.34    1.63
 -15   1   8    4.41    0.96
  15   1  -8    5.20    1.01
  15  -1  -8    5.21    0.96
  15  -1  -8    4.37    0.99
 -13   1   8    4.91    1.09
 -13   1   8    6.10    1.00
  13   1  -8    5.90    1.19
  13  -1  -8    5.97    1.04
  13  -1  -8    3.62    1.26
  11  -1  -8    0.39    0.98
 -11   1   8   -0.08    1.19
  11  -1  -8    0.02    0.94
  11   1  -8    0.37    0.96
 -11   1   8    0.09    1.12
  -9   1   8   -3.85    1.23
  -9  -1   8   -0.17    0.94
   9   1  -8   -0.69    1.16
  -9   1   8   -2.28    1.14
   9  -1  -8   -0.95    1.15
  -7   1   8    0.56    1.04
   7   1  -8   -0.41    0.96
  -7   1   8    0.38    1.19
  -7  -1   8    0.28    1.13
   7  -1  -8    0.60    1.13
  -5   1   8   13.11    1.10
  -5   1   8   12.95    1.42
   5  -1  -8   13.34    1.12
  -5  -1   8   13.37    1.27
   5   1  -8   10.66    1.28
   3  -1  -8    3.38    1.50
  -3   1   8    3.79    1.08
  -3   1   8    3.82    1.43
   3   1  -8    2.98    1.22
  -3  -1   8    2.74    1.14
   3  -1  -8    2.95    1.08
   1   1  -8    2.80    1.50
  -1  -1   8    2.05    1.30
  -1   1   8    3.89    1.50
   1  -1  -8    2.51    1.63
  -1   1   8    4.66    1.13
   1  -1  -8    2.69    1.11
  -1  -1  -8    3.37    1.66
   1   1   8    3.77    1.71
   1  -1   8    3.67    1.29
  -1  -1  -8    2.92    1.02
   1   1   8    4.73    1.00
  -1   1  -8    3.94    1.26
   3  -1   8   57.19    2.11
  -3   1  -8   57.32    2.00
  -3  -1  -8   58.23    2.50
  -3  -1  -8   58.45    1.43
   3   1   8   55.41    1.46
   3   1   8   50.95    2.60
   5  -1   8    0.75    1.44
   5   1   8    0.24    1.78
   5   1   8    0.60    1.03
  -5   1  -8    0.57    1.32
   7  -1   8   54.22    1.83
  -7   1  -8   56.34    1.81
   7   1   8   53.48    1.41
   7   1   8   43.51    2.13
   9   1   8   80.17    1.59
   9   1   8   75.86    2.21
  -9   1  -8   84.54    2.05
   9  -1   8   81.31    1.87
 -11   1  -8   -0.12    1.15
  11   1   8   -0.37    1.18
  11  -1   8   -0.11    1.18
  11   1   8   -0.52    1.07
 -13   1  -8    2.54    1.23
  13   1   8    3.92    0.99
  13  -1   8    3.50    1.27
  13   1   8    2.58    1.20
  15   1   8    5.29    1.21
  15   1   8    5.96    1.28
 -15   1  -8    7.08    1.12
  15   1   8    5.58    1.13
  15  -1   8    6.64    1.37
 -17   1  -8    6.96    1.28
  17   1   8    7.34    1.31
  17   1   8    5.65    1.26
  17  -1   8    6.95    1.13
  17   1   8    5.85    1.12
  19   1   8   18.83    1.26
  19   1   8   17.63    1.18
  19   1   8   19.56    1.23
  19  -1   8   22.30    1.27
  21   1   8    3.49    1.07
  21   1   8    5.98    1.16
  21   1   8    4.36    1.04
  21  -1   8    5.11    1.22
  23   1   8   -0.32    1.05
  23   1   8    0.46    1.16
  23  -1   8    0.64    1.04
  23   1   8    0.07    1.03
  25   1   8    0.71    1.14
  25   1   8   -0.26    0.97
  25  -1   8    1.95    1.24
  25   1   8    0.06    1.19
  27   1   8    2.99    1.16
  27   1   8    3.67    1.18
  27  -1   8    2.90    1.02
  27   1   8    1.92    1.17
  29   1   8    1.07    1.13
  29   1   8    1.04    1.04
  29  -1   8    1.49    1.03
  29   1   8    0.04    1.40
  31   1   8    0.64    1.29
  31   1   8    0.61    1.10
  31  -1   8    1.01    1.09
  31   1   8    0.37    1.35
  33   1   8   -0.90    1.27
  33   1   8    0.61    1.26
  33  -1   8   -0.32    1.15
  33   1   8   -0.68    1.28
  35   1   8   -0.56    1.26
  35   1   8    0.78    1.21
  35   1   8    0.47    1.45
  35  -1   8    1.08    1.44
  40   2  -8   -1.04    1.16
  40  -2  -8    1.50    1.22
  40  -2  -8    1.29    1.48
  40   2  -8    0.97    1.19
  38  -2  -8    0.07    1.32
  38  -2  -8   -1.54    1.05
  38   2  -8    0.05    0.97
  36  -2  -8    1.36    1.18
  36  -2  -8    1.97    1.03
  36   2  -8    0.19    1.07
  34  -2  -8   -0.05    1.09
  34   2  -8   -0.25    1.00
  34  -2  -8   -0.59    1.01
  32   2  -8    9.67    1.07
  32  -2  -8   10.61    1.19
  32  -2  -8   13.14    1.25
  30   2  -8    3.20    0.88
  30  -2  -8    5.68    1.07
  30  -2  -8    5.51    0.99
  28  -2  -8    4.73    1.35
  28  -2  -8    4.65    0.95
  28   2  -8    3.38    0.86
  26  -2  -8    0.21    1.26
  26  -2  -8    0.64    0.98
  26   2  -8    0.38    0.85
 -26   2   8    0.15    0.95
  24  -2  -8    3.23    1.25
 -24  -2   8    3.84    2.50
 -24   2   8    5.01    0.96
  24   2  -8    3.92    1.05
  24  -2  -8    2.27    1.01
 -22   2   8    0.85    0.95
  22  -2  -8   -0.43    1.07
  22  -2  -8    0.94    0.96
 -22  -2   8   -0.28    1.63
  22   2  -8   -0.25    0.85
  20  -2  -8    2.25    1.13
 -20   2   8    2.88    0.88
  20  -2  -8    2.85    0.90
  20   2  -8    2.78    0.91
 -20  -2   8    2.86    1.38
 -18   2   8    0.37    0.95
  18  -2  -8    0.51    1.26
  18   2  -8    0.84    0.93
  18  -2  -8    0.63    0.97
 -16   2   8    0.81    0.96
  16   2  -8    1.23    0.84
  16  -2  -8    0.41    0.97
  16  -2  -8    0.75    1.00
 -16  -2   8    0.92    0.89
  14  -2  -8   36.10    1.22
 -14   2   8   35.73    1.38
  14   2  -8   34.05    1.19
  14  -2  -8   37.20    1.39
 -14  -2   8   41.25    1.23
  12   2  -8   40.30    1.40
 -12   2   8   43.29    1.28
 -12  -2   8   44.98    1.29
  12  -2  -8   40.91    1.41
  12  -2  -8   42.14    1.43
  10  -2  -8   31.84    1.22
 -10   2   8   34.39    1.39
 -10  -2   8   32.21    1.21
  10   2  -8   34.32    1.24
  10  -2  -8   31.36    1.46
  -8  -2   8    6.69    0.97
   8  -2  -8    8.56    1.46
  -8   2   8   -1.78    1.53
   8   2  -8    5.45    0.98
   8  -2  -8    6.46    1.10
   6  -2  -8   22.53    1.28
  -6   2   8   24.16    1.28
   6   2  -8   23.11    1.19
  -6  -2   8   24.14    1.15
   6  -2  -8   23.02    1.17
   4  -2  -8    2.23    1.03
  -4   2   8    1.66    1.06
  -4  -2   8    0.72    0.94
   4   2  -8    1.07    1.04
  -4   2   8    1.92    1.28
  -2   2   8    6.00    1.00
  -2  -2   8    8.04    1.25
   2   2  -8    8.65    1.18
  -2   2   8    7.76    1.25
   2  -2  -8    7.09    1.00
   0  -2   8    7.17    1.37
   0   2   8    6.11    1.37
   0   2  -8    4.85    1.13
   0   2   8    8.19    1.11
   0  -2  -8    4.97    1.06
   2   2   8  117.83    1.75
   2   2   8  144.22    2.68
   2  -2   8  144.47    2.37
  -2  -2  -8  132.85    1.77
  -2   2  -8  134.12    2.06
   4   2   8   -0.23    1.22
   4   2   8   -0.40    1.80
  -4  -2  -8    4.67    1.04
   4  -2   8    7.39    1.16
  -4   2  -8    7.39    1.21
   6   2   8    3.71    1.34
   6  -2   8    2.24    1.25
  -6  -2  -8    0.78    0.99
   6   2   8    1.91    1.13
  -6   2  -8    3.06    1.04
  -8  -2  -8    4.26    0.89
   8  -2   8    3.19    1.20
   8   2   8    3.51    1.38
  -8   2  -8    3.70    1.08
   8   2   8    3.61    0.98
  10  -2   8    0.91    1.18
  10   2   8    0.01    0.94
 -10   2  -8    0.12    1.32
  10   2   8    0.56    1.29
 -10  -2  -8    0.76    0.92
  12  -2   8    4.21    1.31
 -12   2  -8    4.69    1.25
  12   2   8    2.90    1.14
  12   2   8    3.50    1.28
  14  -2   8   21.33    1.27
  14   2   8   17.24    1.47
 -14   2  -8   18.93    1.46
  14   2   8   16.70    1.22
  16   2   8    2.72    1.09
  16   2   8    1.56    1.26
 -16   2  -8    1.75    1.27
  16  -2   8    1.28    1.10
  18   2   8   -0.15    1.16
  18   2   8    1.98    1.26
 -18   2  -8    2.51    1.15
  18  -2   8    2.46    1.02
 -20   2  -8    1.12    1.16
  20   2   8    0.28    1.16
  20  -2   8   -0.02    1.02
  20   2   8    0.28    1.19
  22   2   8    0.83    1.18
 -22   2  -8   -0.34    1.06
  22   2   8    0.47    1.16
  22  -2   8    0.71    1.07
 -24   2  -8    1.70    1.23
  24   2   8    3.50    0.99
  24   2   8    2.77    1.04
  24  -2   8    4.61    1.07
  26   2   8   -0.05    1.34
  26  -2   8    0.68    1.21
  26   2   8   -0.03    1.17
 -26   2  -8    1.35    1.18
  26   2   8    0.63    1.15
  28   2   8    5.25    1.21
  28   2   8    7.11    1.17
  28  -2   8    7.72    1.09
  28   2   8    6.17    1.43
  30   2   8    1.33    1.44
  30   2   8    1.30    1.31
  30   2   8    0.44    1.31
  30  -2   8    0.94    1.14
  32   2   8    0.60    1.36
  32   2   8    0.45    1.16
  32   2   8    0.73    1.15
  32  -2   8   -0.48    1.19
  37  -3  -8   -0.81    1.38
  37   3  -8   -0.19    1.14
  37  -3  -8    2.06    1.23
  35  -3  -8    0.11    1.19
 -35   3   8    2.00    1.04
  35   3  -8    0.28    1.10
  35  -3  -8   -1.49    1.17
  33  -3  -8   -0.01    1.13
  33   3  -8    0.56    1.03
  33  -3  -8   -0.24    1.11
 -33   3   8    0.85    1.09
  31  -3  -8    2.42    1.20
 -31   3   8    1.71    1.11
  31   3  -8    0.77    0.95
  31  -3  -8    0.40    1.08
  29  -3  -8    1.98    1.09
 -29   3   8    1.13    0.94
  29   3  -8    1.82    1.00
  29  -3  -8    1.07    1.03
  27  -3  -8    0.28    1.08
 -27   3   8    2.27    1.00
  27   3  -8    0.42    0.88
  27  -3  -8    0.70    1.00
  25  -3  -8   -0.69    1.06
  25   3  -8   -0.24    0.87
 -25  -3   8   -0.48    1.81
  25  -3  -8   -0.45    0.97
 -25   3   8   -0.39    1.07
  23  -3  -8    7.86    1.11
  23   3  -8    5.42    0.88
 -23   3   8    7.11    1.01
 -23  -3   8    6.32    0.87
  23  -3  -8    6.16    1.02
 -21  -3   8   10.90    0.94
  21  -3  -8   10.33    1.06
  21   3  -8    8.46    0.94
 -21   3   8   11.63    1.09
  21  -3  -8    9.52    1.08
 -19  -3   8    3.20    0.92
  19   3  -8    2.54    0.96
 -19   3   8    2.84    1.01
  19  -3  -8    2.10    1.08
  19  -3  -8    2.25    1.01
  17  -3  -8    1.48    1.04
 -17  -3   8    0.48    0.91
 -17   3   8   -0.02    1.00
  17  -3  -8    0.90    1.13
  17   3  -8    1.93    1.03
  15  -3  -8    4.24    0.96
 -15  -3   8    5.22    0.89
 -15   3   8    4.69    1.04
  15   3  -8    4.78    1.08
  15  -3  -8    5.20    1.18
  13  -3  -8    2.01    1.06
  13  -3  -8    0.70    0.97
 -13  -3   8    1.52    0.94
 -13   3   8    0.85    1.12
  13   3  -8    1.02    0.96
  11  -3  -8    1.94    1.05
  11  -3  -8    0.13    1.11
 -11  -3   8    0.01    0.88
 -11   3   8    0.25    1.25
  11   3  -8   -0.19    0.92
   9  -3  -8    2.53    1.15
   9   3  -8    1.26    0.95
  -9   3   8    1.58    1.13
  -9  -3   8    2.23    0.95
   9  -3  -8    1.54    0.90
   7  -3  -8    3.21    0.90
   7  -3  -8    3.70    1.19
   7   3  -8    4.12    1.19
  -7  -3   8    3.65    1.01
  -7   3   8    3.58    1.17
   5  -3  -8    5.07    0.92
  -5  -3   8    6.85    1.16
   5   3  -8    5.98    1.29
   5  -3  -8    4.25    1.47
  -5   3   8    5.03    1.17
   3  -3  -8    2.39    0.91
  -3   3   8    3.30    1.20
  -3  -3   8    3.31    1.15
   3   3  -8    3.64    1.15
   3  -3  -8    1.59    1.40
   1   3  -8    9.03    1.20
  -1   3   8   12.65    1.57
   1  -3  -8    8.56    1.19
   1  -3  -8    8.05    0.94
  -1  -3   8   11.16    1.47
  -1   3  -8    0.73    1.14
  -1  -3  -8   -0.43    1.12
   1  -3   8    0.69    1.16
  -1  -3  -8    0.15    0.91
   1   3   8    0.75    1.27
  -3  -3  -8    1.24    1.11
   3   3   8    2.34    1.35
  -3  -3  -8    2.06    0.90
   3  -3   8    2.56    1.16
  -3   3  -8    0.93    1.36
  -5  -3  -8    1.00    0.93
   5   3   8    0.00    1.41
  -5  -3  -8    0.47    1.29
   5  -3   8    1.34    1.29
  -5   3  -8   -0.05    1.13
   7   3   8    6.86    1.42
   7  -3   8    6.73    1.35
  -7  -3  -8    6.70    1.04
  -7   3  -8    7.25    1.14
  -7  -3  -8    6.99    1.11
  -9  -3  -8    0.41    0.99
  -9  -3  -8    0.47    1.07
   9   3   8    0.18    1.39
   9  -3   8   -0.44    1.23
  -9   3  -8   -0.59    1.04
  11   3   8    1.81    1.02
 -11  -3  -8    1.53    1.24
  11  -3   8    0.94    1.19
  11   3   8    1.30    1.13
 -11   3  -8    0.93    1.04
 -11  -3  -8    0.80    1.01
  13   3   8    0.10    1.06
  13  -3   8   -0.72    1.36
  13   3   8    0.38    1.28
 -13   3  -8    0.74    1.02
 -13  -3  -8    1.89    1.14
 -13  -3  -8    0.28    1.04
  15  -3   8    1.14    1.26
  15   3   8   -0.52    1.13
 -15   3  -8    0.61    1.23
 -15  -3  -8   -0.52    0.99
  15   3   8   -0.71    1.21
 -15  -3  -8   -0.25    1.01
  17  -3   8    1.11    1.06
  17   3   8    2.03    1.04
 -17   3  -8    1.69    0.99
  17   3   8    1.88    1.22
  19   3   8    7.29    1.16
 -19   3  -8   11.09    1.09
  19   3   8    8.12    1.16
  19  -3   8    9.52    1.14
  21  -3   8    3.20    1.06
  21   3   8    1.59    1.10
  21   3   8    1.06    1.21
 -21   3  -8    0.10    1.02
  23  -3   8    2.89    1.12
 -23   3  -8    2.80    1.22
  23   3   8    0.44    1.34
  23   3   8    1.25    1.04
  25  -3   8   -0.71    1.02
  25   3   8    0.68    1.18
  25   3   8   -0.62    1.14
 -25   3  -8    0.38    1.01
  27   3   8   -0.10    1.12
 -27   3  -8   -0.27    1.01
  27  -3   8   -0.18    1.20
  29   3   8    1.12    1.24
 -29   3  -8    0.70    1.15
  29  -3   8    1.48    1.33
  32   4  -8    3.58    1.19
 -32   4   8    4.93    1.24
  32  -4  -8    2.08    1.28
  32  -4  -8    4.60    1.28
  30   4  -8   -0.23    1.14
  30  -4  -8    3.20    1.21
 -30   4   8    2.45    1.16
  30  -4  -8    1.74    1.17
  28  -4  -8    2.72    1.18
 -28   4   8    1.80    1.11
 -28  -4   8    2.19    2.27
  28  -4  -8    1.40    1.16
  28   4  -8    3.45    1.09
  26  -4  -8   -0.57    1.14
 -26   4   8    0.42    1.12
 -26  -4   8   -0.81    0.96
  26  -4  -8    0.32    1.10
  26   4  -8   -0.48    1.06
 -24  -4   8    0.00    1.00
  24  -4  -8    1.52    1.10
 -24   4   8   -0.14    1.10
  24  -4  -8    2.18    1.12
  24   4  -8   -0.54    1.07
 -22  -4   8   37.97    1.33
 -22   4   8   41.90    1.19
  22  -4  -8   35.70    1.31
  22   4  -8   32.49    1.31
  22  -4  -8   37.30    1.31
  20  -4  -8    4.26    1.11
 -20   4   8    7.34    1.10
 -20  -4   8    6.18    1.16
  20   4  -8    4.27    1.06
  20  -4  -8    6.63    1.02
  18  -4  -8    2.01    1.16
  18  -4  -8    2.49    1.06
 -18   4   8    0.87    1.10
  18   4  -8    1.51    0.93
 -18  -4   8    1.55    0.99
  16  -4  -8    6.28    1.04
  16  -4  -8    6.26    1.12
 -16   4   8    5.01    1.23
 -16  -4   8    5.09    1.00
  16   4  -8    6.22    1.01
  14  -4  -8   14.64    0.98
  14  -4  -8   14.67    1.23
 -14  -4   8   12.01    1.10
 -14   4   8   16.21    1.18
  14   4  -8   11.65    1.14
  12   4  -8   10.68    1.15
 -12  -4   8   14.82    1.11
  12  -4  -8   10.36    1.04
  12  -4  -8   11.01    1.41
 -12   4   8   12.35    1.18
  10  -4  -8    9.08    1.04
  10  -4  -8   10.44    1.21
  10   4  -8   10.36    1.15
 -10   4   8   10.33    1.18
 -10  -4   8   10.27    1.24
   8  -4  -8    8.22    1.09
   8   4  -8   11.93    1.16
   8  -4  -8    6.24    1.14
  -8  -4   8   10.49    1.15
  -8   4   8    8.18    1.35
   6  -4  -8   27.61    1.18
   6   4  -8   34.64    1.38
  -6  -4   8   38.97    1.38
   6  -4  -8   27.21    1.30
  -6   4   8   28.89    1.56
   4   4  -8    0.76    1.08
  -4  -4   8    2.63    1.12
   4  -4  -8   -0.35    1.11
   4  -4  -8    0.61    1.34
  -4   4   8    0.86    1.35
   2   4  -8   14.20    1.17
  -2  -4   8   14.11    1.18
   2  -4  -8   13.73    0.99
   2  -4  -8   12.32    1.38
  -2   4   8   17.07    1.36
   0  -4  -8    5.96    0.96
   0   4  -8    8.47    1.03
   0  -4   8    6.74    1.10
   0  -4  -8    6.63    1.14
   0   4   8    7.11    1.26
  -2  -4  -8   24.13    1.23
  -2  -4  -8   25.59    1.27
   2  -4   8   31.52    1.26
  -2   4  -8   29.98    1.25
   2   4   8   29.21    1.39
   4   4   8   18.92    1.28
  -4   4  -8   20.03    1.22
  -4  -4  -8   19.39    1.38
   4  -4   8   17.05    1.21
  -4  -4  -8   15.58    1.16
   6   4   8   25.06    1.31
  -6   4  -8   25.73    1.25
  -6  -4  -8   28.71    1.44
   6  -4   8   27.05    1.41
  -6  -4  -8   23.31    1.27
   8   4   8    1.84    1.41
   8  -4   8    1.05    1.09
  -8   4  -8    1.97    1.07
  -8  -4  -8    1.55    1.26
  -8  -4  -8    1.39    1.06
 -10  -4  -8    0.26    1.07
  10   4   8    0.71    1.14
  10  -4   8    1.04    1.11
 -10   4  -8    0.84    1.04
 -10  -4  -8    0.01    1.04
  12  -4   8   17.22    1.45
 -12  -4  -8   15.79    1.19
  12   4   8   13.15    1.28
 -12   4  -8   16.97    1.19
 -12  -4  -8   14.41    1.16
 -14  -4  -8    6.22    1.26
  14  -4   8    5.72    1.20
 -14   4  -8    8.17    1.16
 -14  -4  -8   16.57    1.35
  14   4   8    6.39    1.17
  16  -4   8   -1.07    1.22
  16   4   8   -1.06    1.10
 -16   4  -8    0.76    1.05
 -16  -4  -8    0.09    1.02
 -16  -4  -8   -0.42    1.03
  18  -4   8    4.42    1.32
 -18   4  -8    3.85    1.19
  18   4   8    4.52    1.30
 -18  -4  -8    3.77    1.10
 -18  -4  -8    3.95    1.27
 -20   4  -8    0.07    1.05
  20  -4   8    1.58    1.21
 -20  -4  -8    0.58    1.25
  20   4   8    1.74    1.32
 -20  -4  -8    0.69    1.42
  22  -4   8    4.06    1.11
 -22   4  -8    2.81    1.09
  22   4   8    3.89    1.35
  24  -4   8    2.44    1.29
 -24   4  -8    0.75    1.06
  24   4   8   -0.89    1.40
  25  -5  -8    1.07    1.23
  25  -5  -8    1.90    1.27
 -25   5   8   -0.78    1.22
 -25  -5   8    0.17    1.26
  25   5  -8   -0.52    1.33
  23  -5  -8    1.28    1.23
  23  -5  -8   -1.16    1.21
 -23   5   8   -1.22    1.18
  23   5  -8    1.32    1.27
 -23  -5   8   -0.11    1.25
 -21  -5   8    1.85    1.10
  21  -5  -8    1.27    1.23
 -21   5   8    0.59    1.19
  21   5  -8    3.77    1.18
  21  -5  -8    1.74    1.30
  19  -5  -8    5.09    1.22
  19  -5  -8    4.12    1.27
 -19  -5   8    6.25    1.13
 -19   5   8    5.77    1.23
  19   5  -8    7.09    1.23
  17  -5  -8   13.52    1.33
  17  -5  -8   10.84    1.34
  17   5  -8   11.15    1.36
 -17   5   8   13.60    1.35
 -17  -5   8   16.43    1.26
  15  -5  -8    0.67    1.11
 -15  -5   8    3.30    1.24
  15  -5  -8   -0.20    1.27
  15   5  -8    2.20    1.13
 -15   5   8    2.69    1.27
 -13  -5   8   -0.84    1.32
  13  -5  -8    0.04    1.08
  13   5  -8   -0.48    1.21
  13  -5  -8    0.20    1.15
 -13   5   8    1.58    1.24
  11   5  -8    0.81    1.25
  11  -5  -8    1.19    1.18
 -11  -5   8    1.38    1.29
 -11   5   8    1.29    1.31
  11  -5  -8    0.32    0.99
   9  -5  -8    8.33    1.10
   9   5  -8    9.08    1.27
   9  -5  -8    8.97    1.14
  -9  -5   8   11.45    1.29
  -9   5   8    9.30    1.29
   7  -5  -8    2.90    1.09
   7   5  -8    4.44    1.19
  -7  -5   8    7.03    1.18
   7  -5  -8    1.77    1.23
  -7   5   8    4.56    1.20
   5   5  -8   -0.37    1.11
   5  -5  -8   -0.06    1.13
  -5  -5   8    0.71    1.09
   5  -5  -8    0.74    1.06
  -5   5   8    1.91    1.13
   3  -5  -8    1.74    1.06
   3   5  -8    1.99    1.06
   3  -5  -8    1.70    1.07
  -3   5   8    2.07    1.11
  -3  -5   8    1.74    1.13
   1  -5  -8    2.94    1.13
  -1  -5   8    3.80    1.05
  -1   5   8    4.43    1.15
   1  -5  -8    3.46    1.12
   1   5  -8    2.99    0.99
  -1  -5  -8    3.20    1.10
  -1  -5  -8    0.63    1.11
   1  -5   8    1.12    1.09
  -1   5  -8   -0.55    1.09
   1   5   8   -0.22    1.29
  -3  -5  -8   -0.91    1.11
  -3  -5  -8    0.68    1.23
   3   5   8    0.66    1.18
  -3   5  -8    1.55    1.11
   3  -5   8    1.13    1.06
  -5   5  -8   15.08    1.15
  -5  -5  -8   11.79    1.31
   5   5   8   11.40    1.36
   5  -5   8   13.04    1.24
  -5  -5  -8   12.69    1.22
  -7  -5  -8   11.20    1.13
  -7  -5  -8    9.84    1.18
   7  -5   8   13.28    1.23
  -7   5  -8   13.21    1.22
   7   5   8   11.34    1.31
   9   5   8   13.21    1.18
  -9  -5  -8   18.37    1.16
   9  -5   8   17.34    1.24
  -9   5  -8   14.64    1.25
  -9  -5  -8   11.66    1.20
 -11  -5  -8    1.23    1.09
  11   5   8    2.00    1.10
 -11  -5  -8    2.32    1.07
  11  -5   8    2.90    1.17
 -11   5  -8    1.58    1.15
  13   5   8   -0.53    1.37
 -13  -5  -8    0.43    1.21
  13  -5   8    0.74    1.22
 -13   5  -8    2.48    1.29
 -13  -5  -8    1.54    1.07
 -15  -5  -8   -0.48    1.36
  15   5   8    0.08    1.29
  15  -5   8    0.11    1.28
 -15   5  -8    0.14    1.15
 -15  -5  -8    0.34    1.20
 -17  -5  -8    5.98    1.26
  17   5   8    5.10    1.39
  17  -5   8    4.21    1.36
 -17   5  -8    7.01    1.23
 -17  -5  -8    5.95    1.50
  41  -1  -9    0.20    1.62
  41  -1  -9   -0.70    1.21
  41   1  -9    1.04    1.16
  41   1  -9   -0.16    1.17
  39   1  -9   -0.43    1.08
  39   1  -9    1.52    1.07
  39  -1  -9    2.63    1.12
  39  -1  -9    1.02    1.59
  37   1  -9    2.92    1.07
  37   1  -9    2.39    1.08
  37  -1  -9    3.91    1.12
  37  -1  -9    4.29    1.51
  35   1  -9    1.30    1.10
  35   1  -9    1.49    1.04
  35  -1  -9    1.71    1.00
  35  -1  -9    1.74    1.36
  33   1  -9   10.89    1.04
  33   1  -9   11.42    1.09
  33  -1  -9   11.37    1.47
  33  -1  -9    9.84    1.04
  31   1  -9    1.24    0.95
  31   1  -9   -0.36    0.96
  31  -1  -9    1.29    0.99
  31  -1  -9    0.87    1.20
  29   1  -9    5.63    0.98
  29  -1  -9    7.29    1.34
  29  -1  -9    6.34    1.02
  27   1  -9    6.39    1.00
  27  -1  -9    4.76    1.02
  27  -1  -9    7.03    1.31
  25  -1  -9    7.69    1.03
  25   1  -9    8.22    0.93
  25  -1  -9   10.97    1.39
 -23  -1   9    6.67    1.66
  23  -1  -9    6.00    1.03
  23   1  -9    8.08    0.97
  23  -1  -9    7.37    1.14
 -21  -1   9   14.15    1.61
  21  -1  -9   15.59    1.14
  21   1  -9   16.34    1.08
  21  -1  -9   15.41    1.42
  19  -1  -9    7.75    1.27
  19  -1  -9    7.46    1.07
  19   1  -9    8.12    1.14
 -19  -1   9    6.96    1.30
  17  -1  -9    6.03    0.96
  17   1  -9    7.64    1.10
  17  -1  -9    8.01    1.29
 -15   1   9    5.91    0.98
  15   1  -9    6.72    0.95
  15  -1  -9    7.12    1.00
  15  -1  -9    6.13    0.98
 -13   1   9   46.98    1.47
 -13  -1   9   55.95    1.65
  13  -1  -9   56.95    1.62
  13  -1  -9   56.38    1.49
  13   1  -9   54.99    1.38
 -11   1   9   10.73    1.08
 -11  -1   9   12.91    1.14
 -11   1   9   11.87    1.08
  11  -1  -9   12.03    1.28
  11   1  -9   14.41    1.11
  11  -1  -9   13.11    1.04
  -9   1   9   14.91    1.14
  -9   1   9   14.52    1.18
   9  -1  -9   14.56    1.22
   9   1  -9   17.39    1.17
  -7   1   9   19.97    1.27
   7   1  -9   22.02    1.22
  -7   1   9   23.53    1.55
  -7  -1   9   25.14    1.36
   7  -1  -9   25.85    1.23
  -5   1   9   12.91    1.14
   5  -1  -9   16.16    1.65
  -5   1   9   15.73    1.50
   5  -1  -9   16.30    1.18
   5   1  -9   14.91    1.20
  -5  -1   9   16.02    1.31
   3  -1  -9   10.64    1.11
   3  -1  -9    9.48    1.71
  -3   1   9   12.02    1.62
  -3  -1   9    9.96    1.31
   3   1  -9   10.33    1.51
  -3   1   9    9.46    0.86
   1  -1  -9   13.13    1.09
   1   1  -9   13.46    1.57
  -1   1   9   12.02    1.82
  -1  -1   9   12.13    1.40
   1  -1  -9   11.07    2.02
  -1   1   9   11.18    1.11
   1  -1   9   27.67    1.77
   1   1   9   27.45    1.21
  -1  -1  -9   29.72    2.42
   1   1   9   26.95    2.31
  -1  -1  -9   29.46    1.23
  -1   1  -9   29.12    1.65
   3   1   9    5.24    1.90
  -3   1  -9    7.59    1.35
   3  -1   9    7.30    1.66
   3   1   9    6.54    1.04
   5   1   9   40.04    2.70
   5  -1   9   40.43    1.95
  -5   1  -9   37.58    1.68
   5   1   9   32.17    1.21
  -7   1  -9    4.90    1.42
   7  -1   9    4.15    1.42
   7   1   9    4.27    1.66
   7   1   9    4.22    1.08
   9   1   9   11.09    1.51
   9  -1   9   12.65    1.52
  -9   1  -9   15.21    1.38
   9   1   9   11.67    1.04
  11   1   9   14.39    1.41
 -11   1  -9   15.48    1.37
  11   1   9   12.50    1.37
  11   1   9   13.64    1.19
  11  -1   9   14.31    1.41
  13   1   9   28.93    1.67
 -13   1  -9   32.29    1.54
  13   1   9   29.73    1.28
  13   1   9   27.71    1.52
  13  -1   9   31.03    1.56
  15   1   9   13.23    1.44
  15   1   9   14.03    1.31
  15  -1   9   14.62    1.47
  15   1   9   13.14    1.40
 -15   1  -9   14.11    1.42
  17   1   9    4.86    1.29
  17   1   9    4.83    1.26
  17  -1   9    5.28    1.31
  17   1   9    5.12    1.19
  19   1   9    2.61    1.21
  19   1   9    2.03    1.23
  19   1   9    2.36    1.21
  19  -1   9    3.75    1.26
  21   1   9    9.76    1.33
  21   1   9   10.47    1.36
  21  -1   9   11.14    1.38
  21   1   9    9.94    1.14
  23   1   9   -0.20    0.94
  23   1   9    0.14    1.16
  23  -1   9    0.96    1.17
  23   1   9    0.47    1.02
  25   1   9    6.05    1.10
  25   1   9    6.46    1.01
  25   1   9    5.79    1.17
  25  -1   9    7.19    1.26
  27   1   9    0.48    1.12
  27   1   9    0.63    1.32
  27  -1   9    0.17    1.06
  27   1   9    2.10    1.22
  29   1   9    3.39    1.22
  29   1   9    5.23    1.24
  29  -1   9    4.74    1.34
  29   1   9    3.06    1.27
  31   1   9    0.27    1.20
  31   1   9    0.86    1.30
  31  -1   9    1.82    1.33
  31   1   9    0.06    1.17
  33   1   9    0.27    1.22
  33   1   9    0.24    1.09
  33  -1   9    0.30    1.32
  33   1   9    0.46    1.38
  40   2  -9    0.02    1.23
  40   2  -9    1.73    1.20
  40  -2  -9    2.65    1.24
  40  -2  -9    2.46    1.54
  38  -2  -9    2.10    1.36
  38   2  -9    0.36    1.13
  38  -2  -9    1.03    1.20
  36   2  -9    0.67    1.10
  36  -2  -9    3.49    1.02
  36  -2  -9    3.33    1.47
  34  -2  -9    5.03    1.39
  34   2  -9    4.09    1.03
  34  -2  -9    5.40    1.05
  32   2  -9    1.96    1.02
  32  -2  -9    3.49    1.08
  32  -2  -9    2.84    1.08
  30  -2  -9    7.48    1.04
  30  -2  -9   10.55    1.27
  30   2  -9    7.98    0.96
  28  -2  -9    9.92    1.26
  28  -2  -9    5.04    1.11
  28   2  -9    9.01    0.96
  26  -2  -9    0.93    1.20
  26  -2  -9   -1.07    0.99
 -26   2   9   -0.46    0.98
  26   2  -9    1.26    0.93
  24  -2  -9   18.07    1.39
 -24   2   9   15.47    1.20
  24  -2  -9   13.14    1.12
  24   2  -9   14.59    1.20
 -24  -2   9   15.04    1.91
  22  -2  -9    0.30    1.03
  22  -2  -9    0.12    1.00
  22   2  -9    1.79    0.86
 -22   2   9    1.13    1.02
 -22  -2   9   -0.15    1.41
  20  -2  -9    4.46    1.20
 -20   2   9    4.78    1.02
  20   2  -9    5.85    0.98
  20  -2  -9    5.46    1.09
 -20  -2   9    5.82    1.41
 -18   2   9    7.22    1.11
  18   2  -9    5.84    1.05
  18  -2  -9    6.82    1.35
  18  -2  -9    6.05    1.28
  16  -2  -9   28.20    1.35
 -16   2   9   28.15    1.27
  16   2  -9   26.50    1.16
 -16  -2   9   27.20    1.16
  16  -2  -9   25.48    1.27
  14   2  -9   10.69    1.04
 -14  -2   9    9.90    1.17
 -14   2   9   10.95    1.13
  14  -2  -9    9.85    1.26
  14  -2  -9    9.54    1.04
 -12  -2   9   26.30    1.17
 -12   2   9   26.40    1.38
  12   2  -9   25.34    1.18
  12  -2  -9   25.88    1.25
  12  -2  -9   22.79    1.13
 -10   2   9   53.74    1.59
 -10  -2   9   56.55    1.43
  10  -2  -9   52.19    1.33
  10  -2  -9   54.49    1.54
  10   2  -9   58.13    1.41
  -8  -2   9   17.73    1.13
  -8   2   9   14.36    1.20
   8   2  -9   17.40    1.27
   8  -2  -9   18.46    1.44
   8  -2  -9   17.94    1.15
  -6   2   9   16.48    1.17
  -6  -2   9   25.25    1.21
  -6   2   9   24.08    1.45
   6   2  -9   26.13    1.28
   6  -2  -9   20.56    1.14
   4  -2  -9   10.47    1.02
  -4   2   9    9.98    0.90
   4   2  -9   10.11    1.14
  -4  -2   9   11.63    1.10
  -4   2   9   15.50    1.43
  -2   2   9   39.67    1.27
   2   2  -9   43.55    1.50
  -2  -2   9   43.64    1.42
   2  -2  -9   45.98    1.27
  -2   2   9   46.35    1.71
   0  -2   9    8.95    1.41
   0   2   9   12.96    1.11
   0   2  -9   10.31    1.17
   0   2   9   14.47    1.44
   0  -2  -9    7.47    1.05
  -2  -2  -9   84.52    1.51
  -2   2  -9   90.35    1.85
   2  -2   9  102.49    2.25
   2   2   9   79.18    1.51
   2   2   9   89.89    2.25
   4   2   9    5.74    1.16
   4   2   9    9.07    2.02
   4  -2   9   14.36    1.33
  -4   2  -9   13.34    1.39
  -4  -2  -9    9.69    1.02
   6   2   9   10.56    1.03
   6   2   9   12.29    1.56
   6  -2   9   14.86    1.33
  -6   2  -9   12.59    1.24
  -6  -2  -9   11.05    0.99
   8   2   9   10.29    1.20
   8  -2   9   15.68    1.32
  -8  -2  -9   13.72    1.08
   8   2   9   14.03    1.52
  -8   2  -9   13.57    1.21
  10   2   9   11.46    1.11
  10  -2   9   11.34    1.26
 -10   2  -9   12.60    1.36
  10   2   9   10.40    1.53
  12   2   9    6.09    1.07
  12  -2   9    6.49    1.35
 -12   2  -9    6.07    1.14
  12   2   9    5.91    1.38
  14  -2   9   -0.22    1.10
 -14   2  -9    0.41    1.19
  14   2   9   -0.08    1.27
  14   2   9    1.05    1.01
  16  -2   9    8.04    1.26
  16   2   9    8.69    1.25
 -16   2  -9    9.63    1.10
  16   2   9    7.26    1.32
  18   2   9   -0.05    1.16
  18   2   9    0.27    1.23
 -18   2  -9   -0.74    1.13
  18  -2   9    0.03    1.03
  20   2   9    6.20    1.27
  20   2   9    5.20    1.19
 -20   2  -9    5.95    1.09
  20  -2   9    7.29    1.26
  22   2   9    4.70    1.28
  22   2   9    5.45    1.15
  22  -2   9    5.77    1.12
 -22   2  -9    6.25    1.11
  24  -2   9    4.78    1.18
  24   2   9    3.24    1.18
 -24   2  -9    3.37    1.03
  24   2   9    3.16    1.01
  24   2   9    2.59    1.09
  26   2   9    6.12    1.38
  26   2   9    5.59    1.22
  26   2   9    4.11    1.21
  26  -2   9    8.00    1.11
  28   2   9    2.16    1.32
  28   2   9    2.10    1.19
  28   2   9    2.40    1.41
  28  -2   9    2.25    1.12
  30  -2   9   -0.21    1.35
  30   2   9   -1.50    1.21
  30   2   9    0.79    1.29
  30   2   9    0.86    1.39
  32   2   9    0.85    1.42
  32  -2   9    1.01    1.28
  32   2   9    2.08    1.11
  32   2   9    1.38    1.26
  37  -3  -9    1.38    1.38
  37   3  -9    1.34    1.18
  37  -3  -9    1.91    1.22
  35   3  -9    0.76    1.09
  35  -3  -9    0.51    1.17
  35  -3  -9    1.59    1.36
  33  -3  -9    7.19    1.17
 -33   3   9    6.44    1.16
  33   3  -9    5.67    1.10
  33  -3  -9    3.76    1.13
  31  -3  -9   12.08    1.37
 -31   3   9   10.83    1.16
  31   3  -9   10.14    1.16
  31  -3  -9    8.32    1.28
  29  -3  -9    5.75    1.17
 -29   3   9    6.79    1.13
  29   3  -9    4.58    1.07
  29  -3  -9    5.76    1.13
  27  -3  -9    0.85    1.11
 -27   3   9    0.59    1.00
  27   3  -9    3.60    1.04
  27  -3  -9    2.25    1.06
  25  -3  -9   15.40    1.21
  25   3  -9   13.44    1.05
 -25   3   9   16.09    1.19
  25  -3  -9   12.53    1.19
 -25  -3   9   15.13    1.95
  23  -3  -9   30.52    1.43
  23   3  -9   27.75    1.22
 -23   3   9   32.19    1.29
  23  -3  -9   27.97    1.30
  21  -3  -9   33.56    1.29
  21   3  -9   32.22    1.28
 -21   3   9   32.76    1.25
 -21  -3   9   35.96    1.24
  21  -3  -9   31.88    1.26
  19  -3  -9   13.12    1.21
 -19  -3   9   12.78    1.12
 -19   3   9   13.67    1.21
  19   3  -9   14.03    1.09
  19  -3  -9   12.52    1.28
  17  -3  -9    5.46    1.05
  17  -3  -9    6.08    1.07
 -17  -3   9    6.02    1.04
 -17   3   9    6.57    1.06
  17   3  -9    6.48    1.10
  15  -3  -9   31.10    1.17
 -15   3   9   29.37    1.26
  15   3  -9   27.15    1.18
 -15  -3   9   31.06    1.21
  15  -3  -9   29.50    1.41
  13  -3  -9   27.01    1.23
  13  -3  -9   24.11    1.08
 -13   3   9   22.80    1.36
 -13  -3   9   24.91    1.18
  13   3  -9   25.85    1.21
  11  -3  -9   14.76    1.11
  11  -3  -9   17.64    1.23
 -11  -3   9   17.18    1.18
 -11   3   9   17.36    1.20
  11   3  -9   19.57    1.19
   9  -3  -9   26.29    1.16
   9  -3  -9   33.12    1.41
   9   3  -9   38.49    1.38
  -9   3   9   27.07    1.52
  -9  -3   9   34.33    1.33
   7  -3  -9   22.80    1.07
   7  -3  -9   24.30    1.44
   7   3  -9   26.44    1.33
  -7   3   9   23.34    1.34
  -7  -3   9   28.30    1.30
   5   3  -9   21.36    1.42
  -5  -3   9   21.90    1.29
   5  -3  -9   19.35    1.34
  -5   3   9   22.61    1.57
   5  -3  -9   21.37    1.07
   3   3  -9   13.92    1.30
  -3  -3   9   16.52    1.30
   3  -3  -9   12.89    1.49
  -3   3   9   14.60    1.54
   3  -3  -9   14.55    1.06
  -1  -3   9   15.07    1.57
   1   3  -9   12.18    1.20
   1  -3  -9   10.20    1.05
  -1   3   9   13.05    1.49
   1  -3  -9   11.44    1.39
  -1  -3  -9   51.27    1.69
   1   3   9   66.42    1.94
  -1  -3  -9   48.93    1.31
   1  -3   9   55.30    1.56
  -1   3  -9   57.01    1.55
  -3  -3  -9   19.79    1.31
   3   3   9   30.40    1.85
  -3  -3  -9   19.91    1.20
   3  -3   9   23.99    1.31
  -3   3  -9   23.07    1.29
  -5  -3  -9   19.87    1.05
  -5  -3  -9   23.15    1.22
   5  -3   9   23.23    1.27
  -5   3  -9   24.52    1.42
   5   3   9   22.11    1.63
   7   3   9   13.01    1.16
   7   3   9   18.21    1.48
  -7  -3  -9   19.73    1.39
   7  -3   9   18.62    1.44
  -7   3  -9   14.81    1.23
  -7  -3  -9   12.28    1.12
   9   3   9    5.84    1.08
   9   3   9    4.68    1.52
  -9  -3  -9    6.43    1.26
   9  -3   9    6.54    1.35
  -9   3  -9    6.28    1.25
  -9  -3  -9    5.02    1.07
 -11  -3  -9   17.14    1.36
  11   3   9   15.11    1.26
  11  -3   9   20.64    1.23
  11   3   9   14.99    1.29
 -11   3  -9   19.12    1.30
 -11  -3  -9   18.00    1.17
 -13  -3  -9   29.44    1.32
  13   3   9   24.69    1.32
  13  -3   9   26.91    1.34
  13   3   9   24.54    1.42
 -13   3  -9   23.63    1.40
 -13  -3  -9   26.86    1.27
  15   3   9   15.87    1.13
 -15  -3  -9   14.66    1.16
  15  -3   9   18.49    1.27
 -15   3  -9   14.49    1.22
  15   3   9   18.14    1.37
 -15  -3  -9   13.34    1.33
  17  -3   9    8.43    1.15
  17   3   9    6.26    1.13
 -17   3  -9    7.32    1.25
  17   3   9    7.02    1.09
  19  -3   9    3.57    1.14
  19   3   9    2.68    1.15
 -19   3  -9    1.77    1.20
  19   3   9    2.98    1.15
  21  -3   9    9.35    1.14
  21   3   9    8.55    1.11
  21   3   9    7.38    1.22
 -21   3  -9    8.68    1.12
  23  -3   9    6.11    1.28
  23   3   9    7.99    1.26
  23   3   9    6.44    1.49
 -23   3  -9    8.76    1.10
  25  -3   9    0.82    1.11
  25   3   9    2.83    1.22
 -25   3  -9    2.96    1.07
  25   3   9    2.69    1.33
  27   3   9    0.70    1.34
 -27   3  -9    1.00    1.32
  27  -3   9    0.53    1.20
  27   3   9   -0.11    1.17
  32  -4  -9    1.10    1.22
 -32   4   9    0.82    1.25
  32  -4  -9    0.91    1.29
  32   4  -9    1.28    1.29
  30  -4  -9    1.19    1.09
 -30   4   9   -0.55    1.13
  30  -4  -9   -0.68    1.19
  30   4  -9    0.27    1.11
  28  -4  -9    0.80    1.18
 -28  -4   9    1.10    2.05
  28  -4  -9    1.71    1.12
 -28   4   9    2.01    1.12
  28   4  -9    2.04    1.13
  26  -4  -9    0.78    1.17
 -26   4   9    1.54    1.16
 -26  -4   9    0.35    1.18
  26   4  -9    1.96    1.16
  26  -4  -9    1.51    1.14
 -24   4   9    1.73    1.19
  24   4  -9    2.75    1.04
 -24  -4   9    3.33    1.10
  24  -4  -9    3.08    1.09
  24  -4  -9    4.24    1.16
  22  -4  -9   -0.49    1.06
 -22  -4   9    0.52    1.03
 -22   4   9   -0.04    1.01
  22  -4  -9    0.40    1.01
  22   4  -9    0.06    1.03
  20  -4  -9    2.47    1.11
 -20   4   9    2.17    1.04
 -20  -4   9    3.84    1.05
  20   4  -9    4.85    1.06
  20  -4  -9    2.08    1.07
  18  -4  -9    3.06    1.07
 -18   4   9    4.09    1.12
  18  -4  -9    2.55    1.14
  18   4  -9    2.04    1.05
 -18  -4   9    2.35    1.03
  16  -4  -9    0.70    1.01
  16  -4  -9    0.83    1.07
 -16   4   9   -0.30    1.12
  16   4  -9    1.70    1.00
 -16  -4   9    0.97    1.00
  14  -4  -9   -1.72    0.89
 -14  -4   9   -1.12    1.08
 -14   4   9    1.07    1.03
  14   4  -9    0.37    1.03
  14  -4  -9   -1.08    1.13
  12  -4  -9    0.62    0.98
  12  -4  -9    1.43    1.10
  12   4  -9    3.21    1.06
 -12  -4   9    2.71    1.03
 -12   4   9    0.75    1.19
  10  -4  -9    6.88    0.99
  10  -4  -9   10.66    1.20
  10   4  -9   11.21    1.10
 -10   4   9    7.43    1.17
 -10  -4   9   12.79    1.29
   8  -4  -9    4.63    1.00
   8   4  -9    7.35    1.13
   8  -4  -9    5.53    1.14
  -8  -4   9    6.77    1.16
  -8   4   9    3.82    1.19
   6   4  -9    1.16    1.13
  -6  -4   9    4.26    1.19
   6  -4  -9    2.00    1.29
  -6   4   9    1.90    1.33
   6  -4  -9    2.23    1.10
   4  -4  -9   15.87    1.08
   4   4  -9   21.14    1.25
  -4  -4   9   25.11    1.38
   4  -4  -9   21.83    1.21
  -4   4   9   23.67    1.42
   2  -4  -9    0.89    0.94
   2   4  -9    2.83    1.13
  -2  -4   9    4.63    1.16
   2  -4  -9    3.87    1.09
  -2   4   9    3.51    1.31
   0  -4   9    9.24    1.27
   0  -4  -9   10.18    0.99
   0   4   9   10.95    1.23
   0  -4  -9    8.09    1.08
   0   4  -9   11.03    1.14
  -2   4  -9   19.28    1.22
  -2  -4  -9   16.61    1.17
   2  -4   9   18.98    1.18
  -2  -4  -9   12.95    1.06
   2   4   9   15.59    1.29
  -4   4  -9    3.75    1.06
  -4  -4  -9    1.19    1.10
  -4  -4  -9    1.37    1.00
   4  -4   9    2.86    1.21
   4   4   9    3.25    1.14
  -6   4  -9    1.01    1.05
   6   4   9    1.27    1.28
  -6  -4  -9    0.98    1.06
   6  -4   9    0.05    1.06
  -6  -4  -9    0.73    1.06
   8   4   9    1.30    1.13
  -8  -4  -9    1.14    1.04
   8  -4   9    0.85    1.08
  -8   4  -9    1.39    1.18
  -8  -4  -9    1.25    1.24
  10   4   9    3.95    1.33
 -10  -4  -9    3.28    1.05
  10  -4   9    2.15    1.10
 -10   4  -9    2.48    1.10
 -10  -4  -9    1.62    1.13
  12   4   9    2.70    1.19
  12  -4   9    1.52    1.15
 -12  -4  -9    0.99    1.11
 -12   4  -9    0.97    1.09
 -12  -4  -9    2.63    1.06
 -14  -4  -9    0.54    1.19
  14  -4   9   -0.13    1.14
  14   4   9    0.92    1.15
 -14   4  -9    0.53    1.03
 -14  -4  -9   -1.04    1.09
 -16  -4  -9    1.29    1.11
  16  -4   9    2.01    1.14
  16   4   9    2.36    1.20
 -16   4  -9    0.31    1.08
 -16  -4  -9    2.47    1.18
 -18  -4  -9    1.49    1.09
  18  -4   9    3.12    1.15
  18   4   9    1.12    1.44
 -18  -4  -9    1.59    1.18
 -18   4  -9    1.62    1.06
  20  -4   9    1.29    1.34
 -20   4  -9    0.52    1.11
  20   4   9   -0.17    1.40
  22  -4   9    0.28    1.19
 -22   4  -9   -0.28    1.04
  22   4   9   -0.63    1.32
  24  -4   9    0.64    1.25
 -24   4  -9    1.15    1.34
  24   4   9    1.89    1.39
  23  -5  -9    1.90    1.29
  23  -5  -9    1.88    1.26
 -23  -5   9    2.96    1.33
 -23   5   9    3.19    1.25
  23   5  -9    2.97    1.30
  21  -5  -9    4.84    1.27
  21  -5  -9    2.87    1.15
 -21  -5   9    3.99    1.22
 -21   5   9    3.90    1.16
  21   5  -9    3.21    1.12
  19  -5  -9    5.68    1.24
  19  -5  -9    3.97    1.29
 -19   5   9    7.73    1.21
  19   5  -9    6.16    1.19
 -19  -5   9    6.03    1.23
  17  -5  -9    3.71    1.14
  17  -5  -9    3.16    1.25
  17   5  -9    2.16    1.21
 -17   5   9    2.58    1.15
 -17  -5   9    2.57    1.19
  15  -5  -9    4.05    1.17
  15  -5  -9    2.25    1.18
  15   5  -9    3.76    1.20
 -15   5   9    4.04    1.19
 -15  -5   9    4.43    1.23
 -13  -5   9    1.28    1.18
  13  -5  -9   -0.30    1.12
  13   5  -9    1.02    1.17
  13  -5  -9    0.90    1.13
 -13   5   9    0.47    1.15
  11  -5  -9   -0.28    1.02
  11   5  -9   -0.79    1.28
  11  -5  -9   -0.33    1.11
 -11   5   9    1.10    1.19
 -11  -5   9    1.46    1.22
   9  -5  -9    0.70    1.06
   9   5  -9    1.96    1.23
   9  -5  -9    0.01    1.08
  -9   5   9    0.69    1.25
  -9  -5   9   -1.56    1.23
   7  -5  -9   -0.18    1.07
   7   5  -9    0.27    1.27
  -7  -5   9    0.28    1.14
   7  -5  -9   -1.00    1.21
  -7   5   9   -0.05    1.22
   5  -5  -9    0.63    1.11
   5   5  -9    1.29    1.16
  -5  -5   9    3.29    1.16
  -5   5   9    2.09    1.24
   5  -5  -9    2.75    1.09
   3  -5  -9   -0.92    1.11
   3   5  -9    2.16    1.13
  -3  -5   9    1.64    1.09
  -3   5   9    2.76    1.27
   3  -5  -9    0.47    1.14
   1  -5  -9    0.50    1.12
   1   5  -9    1.94    0.98
  -1  -5   9    0.41    1.13
  -1   5   9    0.35    1.31
   1  -5  -9   -0.61    1.06
   1  -5   9    2.36    1.20
  -1  -5  -9    1.31    1.03
   1   5   9    2.26    1.11
  -1   5  -9    1.76    1.11
  -1  -5  -9    0.94    1.12
   3  -5   9   -1.85    1.08
  -3  -5  -9   -0.57    1.05
   3   5   9    0.34    1.09
  -3   5  -9    0.00    1.19
  -3  -5  -9    1.74    1.15
  -5   5  -9    1.00    1.10
  -5  -5  -9   -0.30    1.02
   5  -5   9    0.53    1.07
   5   5   9    0.65    1.03
  -5  -5  -9   -0.63    1.23
  -7  -5  -9    4.08    1.07
  -7   5  -9    3.26    1.16
   7  -5   9    5.77    1.15
   7   5   9    2.87    1.27
  -7  -5  -9    3.70    1.14
   9   5   9    2.12    1.35
  -9  -5  -9    1.63    1.31
  -9   5  -9    2.27    1.16
   9  -5   9    2.68    1.14
  -9  -5  -9    1.25    1.25
  11   5   9    5.72    1.20
 -11  -5  -9    8.28    1.40
 -11  -5  -9    5.30    1.12
  11  -5   9    3.88    1.14
 -11   5  -9    5.30    1.18
  13   5   9    3.17    1.45
  13  -5   9    1.26    1.15
 -13  -5  -9    2.61    1.39
 -13   5  -9    2.15    1.21
 -13  -5  -9    4.04    1.13
 -15  -5  -9    0.76    1.48
 -15  -5  -9    1.46    1.21
  15   5   9    2.25    1.33
  15  -5   9    3.60    1.20
 -15   5  -9    0.95    1.17
  40   0 -10    8.73    1.23
  40   0 -10    9.18    1.12
  38   0 -10    1.75    1.11
  38   0 -10    1.16    1.16
  36   0 -10    1.24    1.10
  36   0 -10    2.31    1.10
  34   0 -10    5.89    1.05
  34   0 -10    6.55    1.05
  32   0 -10    0.12    0.99
  30   0 -10   15.16    1.10
  28   0 -10    6.91    1.05
  26   0 -10   23.28    1.13
  24   0 -10   -0.09    0.96
  22   0 -10    0.88    1.02
  20   0 -10   20.60    1.43
 -18   0  10   22.48    1.31
  18   0 -10   22.59    1.17
 -16   0  10   20.16    1.22
  16   0 -10   18.93    1.26
  14   0 -10   30.82    1.34
  14   0 -10   29.66    1.40
 -14   0  10   30.85    1.28
  12   0 -10    0.42    1.31
 -12   0  10   -0.78    1.00
 -10   0  10   11.50    1.08
  10   0 -10   14.04    1.35
  -8   0  10   19.61    1.27
   8   0 -10   20.29    1.48
   6   0 -10   71.70    2.33
   6   0 -10   76.55    2.43
  -6   0  10   68.43    1.55
   4   0 -10  120.18    3.67
   4   0 -10  145.71    3.90
  -4   0  10  151.81    2.08
  -2   0  10    6.27    1.45
   0   0  10   12.03    1.09
   2   0  10   17.94    1.11
   4   0  10   70.83    1.43
   6   0  10   71.42    4.66
   6   0  10   82.51    5.31
   6   0  10   81.94    1.47
   8   0  10    2.09    1.64
   8   0  10    1.99    0.91
   8   0  10    2.25    1.59
  10   0  10    1.77    1.53
  10   0  10    0.98    0.88
  10   0  10    1.56    1.47
  12   0  10    1.00    1.39
  12   0  10    1.49    1.31
  14   0  10    0.85    1.41
  14   0  10    1.37    1.29
  16   0  10   12.06    1.52
  16   0  10   13.24    1.51
  18   0  10   11.48    1.14
  18   0  10   10.82    1.31
  18   0  10   12.98    1.36
  20   0  10   15.94    1.19
  20   0  10   15.41    1.36
  20   0  10   12.99    1.39
  22   0  10    0.10    1.14
  22   0  10    0.04    1.03
  22   0  10    2.90    1.12
  24   0  10   -1.02    1.16
  24   0  10    0.34    1.15
  24   0  10    0.83    0.97
  26   0  10    6.38    1.18
  26   0  10    6.40    1.47
  26   0  10    6.76    1.29
  28   0  10    1.04    1.30
  28   0  10    0.09    1.18
  28   0  10    0.66    1.17
  30   0  10   15.87    1.49
  30   0  10   12.96    1.29
  30   0  10    8.92    1.33
  32   0  10    0.33    1.12
  32   0  10    1.33    1.12
  32   0  10    0.32    1.08
  41   1 -10    0.33    1.21
  41  -1 -10    1.48    1.25
  41   1 -10   -0.12    1.06
  41  -1 -10    0.56    1.67
  39   1 -10    0.28    1.20
  39  -1 -10   -0.97    1.16
  39  -1 -10   -0.28    1.60
  39   1 -10   -0.22    1.13
  37  -1 -10    6.55    1.34
  37   1 -10    3.55    1.15
  37  -1 -10    5.18    1.13
  37   1 -10    4.30    1.14
  35   1 -10    3.52    1.08
  35   1 -10    4.38    1.10
  35  -1 -10    3.31    1.14
  35  -1 -10    4.77    1.42
  33   1 -10   -0.08    1.03
  33  -1 -10    1.34    1.32
  33  -1 -10    1.14    1.03
  33   1 -10    2.38    0.94
  31   1 -10    0.51    0.98
  31   1 -10    0.35    0.99
  31  -1 -10    0.91    1.00
  31  -1 -10    1.40    1.20
  29   1 -10    2.25    1.03
  29   1 -10    1.26    1.02
  29  -1 -10    0.69    0.98
  29  -1 -10    3.04    1.25
  27  -1 -10    7.86    1.05
  27   1 -10    8.25    1.05
  27  -1 -10   10.20    1.37
  25  -1 -10   18.09    1.13
  25  -1 -10   20.30    1.43
  25   1 -10   17.39    1.18
 -23  -1  10    3.15    1.42
  23  -1 -10    3.56    1.00
  23   1 -10    3.31    0.98
  23  -1 -10    2.63    1.22
 -21  -1  10   33.05    1.67
  21  -1 -10   37.54    1.37
  21  -1 -10   32.57    1.35
  21   1 -10   34.02    1.25
  19  -1 -10   42.11    1.47
  19  -1 -10   49.66    1.46
  19   1 -10   49.90    1.37
  17   1 -10   63.66    1.60
  17  -1 -10   59.06    1.52
  17  -1 -10   64.98    1.50
  15   1 -10   -1.38    1.16
 -15   1  10   -0.58    0.98
  15  -1 -10    0.59    1.00
 -15  -1  10   -0.34    1.34
  15  -1 -10   -0.78    1.09
 -13  -1  10    0.06    1.20
 -13   1  10    0.74    0.93
  13  -1 -10   -0.51    0.96
  13  -1 -10    0.40    0.93
  13   1 -10   -0.06    0.97
  11  -1 -10   51.78    1.38
 -11   1  10   46.55    1.34
  11   1 -10   50.03    1.44
 -11  -1  10   52.79    1.57
  -9   1  10  111.26    1.74
   9  -1 -10  111.80    1.85
   9   1 -10  110.83    2.10
  -7  -1  10    7.94    1.27
  -7   1  10   -4.86    1.25
   7  -1 -10    9.63    1.46
   7  -1 -10   11.65    1.29
   7   1 -10    5.27    1.31
   5  -1 -10    8.73    1.66
  -5   1  10    8.83    1.57
   5   1 -10    9.56    1.41
  -5  -1  10   11.76    1.36
   5  -1 -10   11.41    1.07
  -5   1  10    9.39    1.08
   3  -1 -10   22.32    1.17
  -3   1  10   21.93    1.94
   3   1 -10   21.74    1.62
   3  -1 -10   20.79    2.03
  -3  -1  10   22.90    1.50
  -3   1  10   18.73    1.19
   1   1 -10   39.79    1.94
  -1   1  10   39.27    2.70
   1  -1 -10   35.54    2.68
  -1   1  10   39.01    1.30
   1  -1 -10   38.30    1.29
  -1  -1  10   38.65    1.73
   1  -1  10   -0.47    1.47
  -1   1 -10   -0.80    1.40
   1   1  10   -2.64    1.03
   3   1  10    0.82    0.94
  -3   1 -10    1.05    1.21
   3  -1  10   -0.14    1.42
   5   1  10    5.77    0.94
   5   1  10    5.77    2.06
  -5   1 -10    6.40    1.39
   5  -1  10    7.60    1.72
   5   1  10    6.28    2.20
   7   1  10   23.67    1.21
   7   1  10   26.54    2.15
   7  -1  10   27.15    1.88
  -7   1 -10   28.17    1.58
   7   1  10   25.79    2.36
   9  -1  10   14.37    1.46
   9   1  10   12.58    1.64
   9   1  10   14.10    1.74
  -9   1 -10   14.68    1.51
   9   1  10   12.77    1.15
  11  -1  10    0.15    1.22
  11   1  10    0.68    1.36
 -11   1 -10    0.64    1.18
  11   1  10    0.28    1.32
  11   1  10    0.52    0.91
 -13   1 -10   10.40    1.39
  13   1  10   10.12    1.53
  13   1  10    9.35    1.34
  13   1  10    9.77    1.07
  13  -1  10   10.89    1.43
  15   1  10   17.49    1.09
  15   1  10   14.87    1.47
  15   1  10   14.38    1.47
  15  -1  10   16.15    1.42
  17  -1  10   28.50    1.54
  17   1  10   24.28    1.51
  17   1  10   23.17    1.51
  17   1  10   22.09    1.27
  19   1  10    7.33    1.20
  19  -1  10    7.64    1.13
  19   1  10    6.54    1.18
  19   1  10    6.28    1.06
  21   1  10   -0.53    1.17
  21   1  10   -1.16    0.99
  21   1  10   -0.01    1.17
  21  -1  10   -0.43    0.98
  23   1  10   11.58    1.21
  23   1  10   11.89    1.33
  23   1  10   14.21    1.31
  23  -1  10   14.66    1.31
  25   1  10   11.35    1.42
  25   1  10   15.50    1.41
  25  -1  10   13.68    1.43
  25   1  10   17.32    1.29
  27   1  10   -0.89    1.25
  27   1  10    0.04    1.34
  27  -1  10    0.53    1.16
  27   1  10   -0.50    1.09
  29   1  10   -0.20    1.30
  29   1  10    0.55    1.13
  29  -1  10    1.59    1.43
  29   1  10   -0.26    1.31
  31   1  10   -0.90    1.32
  31   1  10    0.71    1.32
  31  -1  10    0.75    1.29
  31   1  10   -0.71    1.27
  38  -2 -10   -0.81    1.14
  38  -2 -10   -0.01    1.18
  38   2 -10    0.09    1.18
  36  -2 -10    1.15    1.12
  36   2 -10    1.51    1.11
  36  -2 -10    0.97    1.37
  34   2 -10    0.10    1.04
  34  -2 -10    1.31    1.09
  34  -2 -10    0.98    1.17
  32  -2 -10    1.55    1.02
  32   2 -10    1.31    1.00
  32  -2 -10    1.25    1.34
  30   2 -10   -0.14    0.98
  30  -2 -10    0.66    1.06
  30  -2 -10    0.20    1.07
  28  -2 -10    2.47    1.04
  28  -2 -10    2.44    1.12
  28   2 -10    2.01    0.98
 -26  -2  10   -0.05    1.75
  26  -2 -10   -0.39    1.03
  26   2 -10    0.55    0.94
  26  -2 -10    0.24    1.05
 -24   2  10    4.74    1.07
  24  -2 -10    4.90    1.04
  24  -2 -10    6.19    1.06
  24   2 -10    4.25    1.01
 -24  -2  10    4.70    1.42
 -22   2  10    2.88    1.06
  22  -2 -10    3.00    1.06
  22   2 -10    1.89    1.00
 -22  -2  10    2.01    1.41
  22  -2 -10    2.81    1.24
 -20   2  10    6.95    1.08
  20   2 -10    8.41    1.10
  20  -2 -10    6.98    1.08
 -20  -2  10    7.37    1.35
  20  -2 -10    6.32    1.09
 -18   2  10    1.89    1.04
  18   2 -10    2.04    1.00
  18  -2 -10    1.51    1.27
  18  -2 -10    0.98    1.05
  16  -2 -10    2.65    0.99
  16   2 -10    4.11    1.10
 -16   2  10    2.52    1.34
  16  -2 -10    1.79    1.29
 -16  -2  10    2.60    1.23
  14   2 -10    5.27    1.28
 -14   2  10    6.56    1.31
 -14  -2  10    6.71    1.11
  14  -2 -10    7.03    0.99
  14  -2 -10    5.69    1.16
  12  -2 -10   -0.46    1.28
 -12   2  10    0.13    1.24
 -12  -2  10    1.46    1.06
  12  -2 -10    0.26    0.93
  12   2 -10    0.61    1.06
 -10   2  10    6.33    1.27
  10  -2 -10    5.35    0.90
  10   2 -10    5.98    1.11
  10  -2 -10    5.22    1.29
 -10  -2  10    6.61    1.30
   8  -2 -10    4.83    0.98
  -8   2  10    2.80    0.97
  -8   2  10    4.83    1.40
  -8  -2  10   11.40    1.14
   8   2 -10    6.10    1.29
  -6  -2  10    4.18    1.32
  -6   2  10    2.45    0.95
  -6   2  10    2.09    1.25
   6   2 -10    2.24    1.13
   6  -2 -10    2.31    0.91
  -4   2  10    0.51    0.94
   4   2 -10    2.18    1.41
  -4   2  10    2.45    1.26
  -4  -2  10    1.84    1.10
   4  -2 -10    0.82    0.87
   2   2 -10    8.99    1.41
  -2   2  10    8.23    1.00
   2  -2 -10    8.44    0.97
  -2  -2  10    8.37    1.16
  -2   2  10    8.31    1.33
   0  -2 -10   28.60    1.59
   0   2  10   28.68    1.16
   0  -2  10   31.58    1.62
   0   2 -10   34.30    1.66
   0   2  10   30.73    1.62
   0  -2 -10   31.26    1.12
   2   2  10    5.81    0.98
  -2  -2 -10    0.02    1.31
   2  -2  10   -0.14    1.23
  -2  -2 -10   -0.15    0.89
   2   2  10   -0.71    1.53
  -2   2 -10    0.57    1.31
   4   2  10   -0.09    0.89
  -4  -2 -10    1.10    1.27
   4  -2  10   -0.09    1.55
  -4   2 -10    1.58    1.28
  -4  -2 -10    1.01    0.88
   4   2  10   -0.08    1.37
   6   2  10   15.24    1.01
  -6  -2 -10   20.61    1.40
   6   2  10   19.93    1.67
   6  -2  10   20.80    1.62
  -6   2 -10   22.03    1.29
  -6  -2 -10   20.47    1.02
   8   2  10    0.81    1.44
   8   2  10   -0.08    0.91
   8  -2  10    1.75    1.35
  -8   2 -10    1.07    1.06
  -8  -2 -10    1.37    1.19
  -8  -2 -10    1.74    0.90
  10   2  10    0.13    0.99
  10  -2  10    0.75    1.46
  10   2  10   -0.30    1.41
 -10   2 -10    0.30    1.27
  12   2  10   -0.13    1.01
  12  -2  10   -0.16    1.10
 -12   2 -10    0.26    1.17
  12   2  10    1.15    1.31
  14   2  10   -0.79    1.09
  14  -2  10   -0.25    1.22
 -14   2 -10    0.38    1.28
  14   2  10    0.07    1.24
  16  -2  10   -0.20    1.07
 -16   2 -10    0.22    1.03
  16   2  10   -0.01    1.08
  16   2  10   -0.44    1.18
  18   2  10    0.08    1.00
  18   2  10    0.26    1.19
 -18   2 -10   -0.81    1.14
  18  -2  10    0.53    1.05
  20   2  10    3.41    1.19
 -20   2 -10    4.17    1.02
  20   2  10    4.70    1.10
  20  -2  10    5.41    1.17
  22   2  10    1.74    1.30
  22   2  10    2.04    1.26
 -22   2 -10    1.86    1.15
  22  -2  10    2.40    1.19
  22   2  10   -0.20    1.07
  24   2  10    0.97    1.20
 -24   2 -10    1.10    1.08
  24   2  10    1.09    1.31
  24   2  10    1.37    1.26
  24  -2  10    1.63    1.14
  26   2  10    0.82    1.16
  26   2  10    1.99    1.31
  26   2  10    0.75    1.40
  26  -2  10    0.68    1.24
  28   2  10    0.11    1.12
  28   2  10    0.00    1.34
  28   2  10   -0.24    1.41
  28  -2  10    4.01    1.15
  30   2  10   -0.19    1.16
  30   2  10    0.52    1.15
  30   2  10    1.29    1.29
  30  -2  10    0.70    1.21
  35  -3 -10    2.28    1.43
  35   3 -10    1.29    1.20
  35  -3 -10    3.20    1.16
  33  -3 -10    0.23    1.15
 -33   3  10   -0.62    1.09
  33   3 -10   -0.37    1.06
  33  -3 -10    0.03    1.09
  31  -3 -10    0.93    1.20
 -31   3  10   -0.01    1.14
  31   3 -10    1.05    1.07
  31  -3 -10    0.56    1.13
  29  -3 -10    5.11    1.17
 -29   3  10    4.12    1.09
  29   3 -10    1.75    1.13
  29  -3 -10    3.23    1.15
  27  -3 -10    4.30    1.16
 -27   3  10    4.79    1.01
  27   3 -10    2.75    1.08
  27  -3 -10    1.80    1.03
 -27  -3  10    3.51    2.11
  25  -3 -10   -0.67    1.09
  25   3 -10    0.54    0.94
 -25   3  10    0.03    1.04
  25  -3 -10   -0.57    1.06
 -25  -3  10   -0.11    1.59
  23  -3 -10    5.76    1.31
  23   3 -10    5.84    1.12
 -23   3  10    5.72    1.09
  23  -3 -10    4.36    1.14
  21  -3 -10   12.98    1.16
  21   3 -10   13.23    1.20
  21  -3 -10   14.71    1.13
 -21   3  10   13.10    1.11
 -21  -3  10   10.16    1.09
  19  -3 -10   19.41    1.14
 -19   3  10   18.41    1.21
 -19  -3  10   18.16    1.13
  19   3 -10   19.16    1.13
  19  -3 -10   16.90    1.20
 -17   3  10   24.14    1.30
  17   3 -10   22.66    1.16
 -17  -3  10   27.46    1.15
  17  -3 -10   25.06    1.21
  17  -3 -10   23.54    1.30
  15  -3 -10    0.51    0.96
 -15  -3  10    0.40    0.99
 -15   3  10    0.08    1.04
  15  -3 -10   -1.43    1.25
  15   3 -10    1.04    1.02
  13  -3 -10    2.86    0.91
  13  -3 -10    3.35    1.07
 -13   3  10    2.17    1.07
 -13  -3  10    1.91    1.02
  13   3 -10    2.49    1.04
  11  -3 -10    4.66    0.98
  11  -3 -10    5.71    1.30
 -11  -3  10    5.42    1.02
 -11   3  10    5.20    1.15
  11   3 -10    7.77    1.04
   9  -3 -10    2.73    1.45
   9   3 -10    0.73    1.27
  -9   3  10    3.24    1.11
   9  -3 -10    2.37    0.99
  -9  -3  10    2.34    1.03
   7  -3 -10   -0.66    1.14
   7   3 -10    0.95    1.07
  -7   3  10    0.74    1.10
  -7  -3  10    4.47    1.07
   7  -3 -10   -0.84    0.97
   5  -3 -10   -0.52    0.99
   5   3 -10   -0.08    1.32
   5  -3 -10   -0.03    1.09
  -5  -3  10    1.45    1.06
  -5   3  10   -0.09    1.34
   3   3 -10    6.71    1.15
  -3  -3  10    7.42    1.15
   3  -3 -10    6.12    1.37
  -3   3  10    5.70    1.39
   3  -3 -10    7.46    1.01
   1   3 -10   26.57    1.29
  -1  -3  10   23.85    1.59
  -1   3  10   26.75    1.60
   1  -3 -10   24.98    1.51
   1  -3 -10   22.27    1.15
  -1  -3 -10    0.64    1.25
  -1   3 -10    0.39    1.14
   1   3  10    1.64    1.54
  -1  -3 -10    2.50    1.10
   1  -3  10    1.74    1.27
   3   3  10    2.18    0.92
   3  -3  10   -0.04    1.36
  -3   3 -10    0.02    1.36
  -3  -3 -10   -0.02    0.86
   3   3  10    0.27    1.31
   5   3  10   15.68    1.58
   5   3  10   13.38    1.12
   5  -3  10   16.39    1.25
  -5   3 -10   15.80    1.22
  -5  -3 -10   16.68    1.11
  -7  -3 -10   10.53    1.16
   7   3  10    9.24    1.50
   7   3  10    7.16    1.11
   7  -3  10    8.50    1.13
  -7   3 -10    8.88    1.08
   9   3  10    1.93    1.05
   9   3  10    1.49    1.47
   9  -3  10    1.22    1.18
  -9   3 -10    2.21    1.04
  -9  -3 -10    0.35    1.02
  11   3  10   -0.35    1.06
  11   3  10    0.37    1.37
  11  -3  10   -0.43    1.33
 -11   3 -10    0.50    0.98
 -11  -3 -10    0.46    1.15
 -13  -3 -10    6.69    1.08
  13   3  10    4.78    1.07
  13  -3  10    5.57    1.39
  13   3  10    3.77    1.15
 -13   3 -10    4.51    1.08
 -13  -3 -10    7.99    1.03
  15   3  10    4.26    1.09
  15  -3  10    8.16    1.41
 -15   3 -10    8.12    1.28
  15   3  10    5.24    1.25
  17   3  10    1.76    1.20
  17  -3  10    2.43    1.12
 -17   3 -10    3.05    1.05
  17   3  10    0.88    1.21
  19   3  10    0.01    1.22
  19  -3  10   -1.08    1.31
 -19   3 -10    0.92    1.08
  19   3  10   -0.03    1.11
  21  -3  10    1.52    1.30
  21   3  10    0.87    1.26
 -21   3 -10   -0.91    1.05
  21   3  10    0.77    1.34
  23  -3  10   -0.35    1.30
  23   3  10   -0.35    1.18
 -23   3 -10   -0.26    1.19
  23   3  10   -0.08    1.40
  25  -3  10    1.27    1.38
  25   3  10    0.98    1.30
  25   3  10   -0.63    1.33
 -25   3 -10    1.23    1.18
  27  -3  10    0.19    1.35
  27   3  10   -0.90    1.28
 -27   3 -10    0.51    1.27
  27   3  10    0.76    1.32
  30  -4 -10    1.06    1.09
 -30   4  10    1.04    1.15
  30  -4 -10    1.98    1.16
  30   4 -10   -0.18    1.16
  28  -4 -10   -0.69    1.11
  28  -4 -10   -0.18    1.29
 -28   4  10   -0.95    1.14
  28   4 -10    1.12    1.19
 -26   4  10   -0.74    1.13
  26  -4 -10   -0.12    1.28
  26   4 -10   -1.70    1.10
  26  -4 -10   -0.43    1.18
  24  -4 -10    2.69    1.18
 -24   4  10    3.30    1.09
 -24  -4  10    2.13    1.12
  24   4 -10    2.94    1.11
  24  -4 -10    2.02    1.12
  22  -4 -10    0.70    1.08
  22  -4 -10    1.84    1.16
 -22  -4  10    2.65    1.12
 -22   4  10    0.48    1.06
  22   4 -10    1.76    1.12
  20  -4 -10   -1.19    1.21
 -20   4  10    1.15    1.08
 -20  -4  10    0.72    1.01
  20   4 -10    0.64    1.07
  20  -4 -10   -0.56    1.12
  18  -4 -10    7.87    1.13
 -18  -4  10    7.41    1.06
  18  -4 -10    7.09    1.18
 -18   4  10    9.48    1.13
  18   4 -10    8.54    1.09
  16  -4 -10    0.32    1.03
  16  -4 -10   -0.32    1.07
 -16   4  10   -0.20    1.02
  16   4 -10    1.13    1.04
 -16  -4  10   -0.01    1.03
  14  -4 -10   -0.34    0.87
  14  -4 -10   -0.18    1.09
 -14  -4  10   -2.08    1.12
  14   4 -10   -0.24    1.12
 -14   4  10    1.46    1.17
  12  -4 -10    1.63    0.89
 -12  -4  10    1.19    1.09
  12  -4 -10    0.40    1.35
  12   4 -10    2.37    1.09
 -12   4  10    0.40    1.08
  10  -4 -10    2.89    0.95
  10   4 -10    3.40    1.15
  10  -4 -10    1.77    1.10
 -10   4  10    5.85    1.11
 -10  -4  10    5.25    1.14
   8   4 -10    7.58    1.26
   8  -4 -10    7.04    1.28
  -8   4  10    8.60    1.35
  -8  -4  10   11.41    1.22
   8  -4 -10    7.17    0.93
   6  -4 -10    7.70    1.01
   6   4 -10    8.69    1.20
  -6  -4  10    8.89    1.24
   6  -4 -10    8.36    1.16
  -6   4  10    9.47    1.18
   4   4 -10    0.52    1.09
  -4  -4  10    1.84    1.18
   4  -4 -10    0.28    1.33
  -4   4  10    1.49    1.22
   4  -4 -10    1.19    0.93
  -2  -4  10   -0.95    1.14
  -2   4  10    0.81    1.43
   2  -4 -10    0.25    1.26
   2   4 -10   -0.48    1.06
   2  -4 -10   -0.66    0.88
   0  -4 -10    8.57    1.27
   0  -4  10    8.80    1.16
   0   4  10   10.08    1.54
   0   4 -10    9.04    1.11
   0  -4 -10    9.77    1.05
  -2  -4 -10   -0.34    1.02
   2  -4  10   -0.16    1.09
   2   4  10   -0.04    1.40
  -2   4 -10    0.96    1.24
  -2  -4 -10    0.32    0.97
  -4   4 -10    0.77    1.09
   4  -4  10    0.04    1.08
  -4  -4 -10   -0.24    1.02
  -4  -4 -10   -0.23    0.98
   4   4  10    1.20    1.30
   6   4  10    2.97    1.07
  -6  -4 -10    1.57    1.19
   6  -4  10    3.05    1.09
  -6   4 -10    3.12    1.25
  -6  -4 -10    2.95    1.05
  -8  -4 -10    3.51    1.24
   8   4  10    3.42    1.27
   8  -4  10    4.67    1.08
  -8   4 -10    3.45    1.08
  -8  -4 -10    2.56    1.06
  10   4  10    2.50    1.29
 -10  -4 -10    4.00    1.24
  10  -4  10    2.89    1.18
 -10   4 -10    3.01    1.11
 -10  -4 -10    2.92    1.06
  12   4  10   -0.06    1.43
  12  -4  10    0.51    1.16
 -12   4 -10    1.05    1.09
 -12  -4 -10    1.41    1.08
 -12  -4 -10    0.18    1.25
 -14  -4 -10    4.37    1.06
  14   4  10   -0.77    1.62
  14  -4  10    3.40    1.10
 -14   4 -10    2.67    1.06
 -14  -4 -10    3.64    1.20
  16   4  10    0.38    1.38
  16  -4  10    0.24    1.22
 -16   4 -10   -0.52    1.02
 -16  -4 -10   -0.20    1.17
 -16  -4 -10   -0.39    1.04
  18  -4  10   -0.60    1.12
  18   4  10   -0.03    1.24
 -18   4 -10    0.23    1.00
  20  -4  10   -0.55    1.47
 -20   4 -10    1.07    1.15
  20   4  10   -0.41    1.38
  22  -4  10    0.54    1.32
 -22   4 -10    0.90    1.35
  22   4  10    0.20    1.35
  21  -5 -10    2.44    1.37
  21  -5 -10    5.07    1.29
 -21   5  10    4.64    1.23
 -21  -5  10    5.54    1.30
  21   5 -10    5.30    1.27
  19  -5 -10    1.99    1.24
  19  -5 -10    1.60    1.27
 -19   5  10    3.43    1.16
  19   5 -10    2.25    1.23
 -19  -5  10    1.09    1.27
  17  -5 -10    1.84    1.21
  17  -5 -10    3.69    1.39
  17   5 -10    0.94    1.11
 -17   5  10    2.75    1.16
 -17  -5  10    3.30    1.21
  15  -5 -10    2.92    1.25
  15   5 -10    0.68    1.21
  15  -5 -10    0.65    1.18
 -15  -5  10    0.25    1.21
 -15   5  10    3.18    1.14
  13  -5 -10    0.82    1.15
 -13  -5  10    3.28    1.27
  13   5 -10    2.33    1.26
  13  -5 -10    2.40    1.19
 -13   5  10    3.53    1.22
  11  -5 -10   11.10    1.11
  11   5 -10    9.31    1.36
  11  -5 -10    9.64    1.21
 -11   5  10   10.03    1.37
 -11  -5  10   12.45    1.38
   9  -5 -10   13.16    1.14
   9   5 -10   15.16    1.33
   9  -5 -10   12.29    1.20
  -9   5  10   13.41    1.50
  -9  -5  10   17.96    1.44
   7   5 -10    5.77    1.32
   7  -5 -10    6.58    1.14
  -7  -5  10    8.80    1.36
  -7   5  10    9.48    1.59
   7  -5 -10    5.17    1.11
   5   5 -10    2.09    1.14
  -5  -5  10    1.75    1.25
  -5   5  10    2.17    1.29
   5  -5 -10   -0.75    1.24
   5  -5 -10    0.51    1.09
  -3  -5  10    0.38    1.30
  -3   5  10    1.66    1.35
   3   5 -10    0.54    1.06
   3  -5 -10   -0.19    1.14
   3  -5 -10   -0.22    1.16
   1  -5 -10   10.78    1.29
  -1  -5  10   10.87    1.18
  -1   5  10   10.23    1.22
   1   5 -10    8.49    1.13
   1  -5 -10    9.41    1.25
   1  -5  10   -1.70    1.14
  -1  -5 -10    0.02    1.23
   1   5  10    1.01    1.14
  -1   5 -10    1.41    1.11
  -1  -5 -10    1.68    1.14
  -3  -5 -10    2.13    1.36
  -3   5 -10    5.09    1.24
   3   5  10    0.91    1.27
  -3  -5 -10    1.93    1.20
   3  -5  10    3.21    1.13
  -5  -5 -10    5.56    1.21
   5  -5  10    5.07    1.30
   5   5  10    6.54    1.42
  -5  -5 -10    4.18    1.33
  -5   5 -10    6.88    1.18
   7  -5  10    5.93    1.15
  -7   5 -10    4.95    1.18
  -7  -5 -10    5.62    1.17
  -7  -5 -10    5.10    1.21
   7   5  10    5.60    1.38
   9   5  10    3.55    1.39
  -9  -5 -10    3.75    1.22
  -9   5 -10    5.35    1.30
   9  -5  10    4.09    1.11
  -9  -5 -10    2.65    1.11
  11   5  10    0.23    1.19
 -11  -5 -10    0.27    1.07
 -11  -5 -10    2.13    1.44
 -11   5 -10    0.46    1.16
  11  -5  10    0.74    1.15
  13   5  10    3.56    1.58
 -13   5 -10    5.34    1.31
  13  -5  10    5.16    1.15
 -13  -5 -10    5.32    1.46
 -13  -5 -10    4.79    1.21
  39  -1 -11    0.07    1.65
  39   1 -11    0.61    1.14
  39  -1 -11   -0.89    1.14
  39   1 -11    0.67    1.14
  37   1 -11   -0.57    1.10
  37  -1 -11    0.63    1.10
  37   1 -11   -0.41    1.03
  37  -1 -11    0.67    1.35
  35  -1 -11    3.13    1.35
  35   1 -11    1.20    1.10
  35  -1 -11   -0.85    1.10
  35   1 -11    1.03    1.10
  33   1 -11    0.56    1.07
  33  -1 -11    2.54    1.05
  33  -1 -11    3.83    1.27
  33   1 -11    1.34    1.06
  31   1 -11    1.36    1.10
  31  -1 -11    1.18    1.22
  31  -1 -11    0.81    1.10
  31   1 -11    1.68    1.06
  29   1 -11    2.65    1.04
  29  -1 -11    2.14    1.07
  29  -1 -11    2.93    1.13
  29   1 -11    3.20    1.02
  27  -1 -11   -0.38    1.01
  27   1 -11    0.83    0.96
  27  -1 -11    0.48    1.23
 -25  -1  11   53.67    2.06
  25  -1 -11   53.36    1.66
  25   1 -11   58.22    1.38
  25  -1 -11   62.81    1.67
 -23  -1  11   27.94    1.77
  23  -1 -11   33.21    1.35
  23  -1 -11   32.52    1.26
  23   1 -11   33.49    1.24
  21  -1 -11    4.89    1.08
  21   1 -11    5.39    1.16
  21  -1 -11    6.39    1.38
  19   1 -11   11.72    1.11
  19  -1 -11   12.27    1.20
  19  -1 -11   10.52    1.18
  17   1 -11    2.06    1.06
 -17   1  11    1.28    1.14
  17  -1 -11    1.25    1.32
  17  -1 -11    2.05    1.10
 -17  -1  11    1.48    1.09
 -15   1  11   37.67    1.39
  15  -1 -11   41.63    1.47
  15  -1 -11   39.21    1.36
 -15  -1  11   40.52    1.45
  15   1 -11   40.91    1.40
  13  -1 -11    4.59    0.98
 -13   1  11    2.99    0.98
  13   1 -11    3.04    1.06
 -13  -1  11    4.41    1.21
 -11   1  11    1.45    0.98
 -11  -1  11    1.22    1.01
  11   1 -11    1.83    1.06
  11  -1 -11    1.86    0.98
   9   1 -11   24.84    1.46
  -9   1  11   22.65    1.14
   9  -1 -11   25.90    1.15
  -9  -1  11   27.17    1.12
  -7   1  11    5.54    1.07
   7   1 -11    8.88    1.35
   7  -1 -11    8.74    1.02
   7  -1 -11    9.86    1.38
   5  -1 -11    5.37    1.66
   5  -1 -11    5.01    0.93
   5   1 -11    5.28    1.50
  -5   1  11    4.68    0.99
  -5  -1  11    4.99    1.28
   3   1 -11   11.13    1.73
  -3  -1  11   10.81    1.50
   3  -1 -11   11.02    2.09
   3  -1 -11    9.71    1.01
  -3   1  11   10.54    1.01
  -1  -1  11   12.63    1.49
  -1   1  11   10.96    0.96
   1   1 -11   12.92    1.41
  -1   1 -11    3.63    1.52
   1  -1  11    3.86    1.50
   1   1  11    3.54    0.95
   3  -1  11    2.08    1.55
  -3   1 -11    2.02    1.42
   3   1  11    1.99    0.91
  -5   1 -11   24.27    1.72
   5   1  11   21.43    1.08
   5  -1  11   23.06    1.84
   7   1  11    1.64    2.54
  -7   1 -11    1.56    1.37
   7   1  11    1.77    2.17
   7  -1  11    2.42    1.80
   7   1  11    1.62    0.89
  -9   1 -11   20.80    1.62
   9  -1  11   22.97    1.89
   9   1  11   20.50    2.13
   9   1  11   19.98    2.20
   9   1  11   22.25    1.10
  11  -1  11   12.91    1.47
 -11   1 -11   13.42    1.36
  11   1  11   12.58    1.03
  11   1  11   13.47    1.72
  11   1  11   11.85    1.74
  13  -1  11   17.52    1.50
  13   1  11   13.02    1.58
  13   1  11   15.60    1.62
  13   1  11   14.99    1.15
  15   1  11   24.09    1.28
  15   1  11   26.46    1.61
  15   1  11   27.82    1.59
  15  -1  11   28.79    1.55
  17   1  11    0.09    1.23
  17   1  11   -0.02    1.12
  17   1  11   -0.09    1.19
  17  -1  11   -0.08    1.28
  19  -1  11    1.53    1.17
  19   1  11    1.71    1.30
  19   1  11    1.12    1.29
  19   1  11    1.77    1.15
  21   1  11    0.39    1.30
  21   1  11    0.46    1.32
  21  -1  11    0.28    1.06
  21   1  11    0.43    1.01
  23   1  11    1.54    1.16
  23  -1  11    0.40    1.31
  23   1  11    0.42    1.27
  23   1  11    0.71    1.14
  25   1  11    1.04    1.28
  25  -1  11    2.10    1.28
  25   1  11    0.61    1.05
  25   1  11    1.12    1.32
  27   1  11    1.00    1.28
  27  -1  11    0.84    1.31
  27   1  11    0.82    1.11
  27   1  11    0.44    1.27
  29   1  11   -1.34    1.41
  29  -1  11    1.99    1.41
  29   1  11   -0.94    1.29
  29   1  11    0.14    1.11
  38   2 -11    2.59    1.19
  38  -2 -11    4.52    1.17
  38   2 -11    0.65    1.21
  38  -2 -11    4.93    1.23
  36   2 -11    1.35    1.14
  36  -2 -11   -0.51    1.11
  36  -2 -11    2.12    1.23
  34  -2 -11    0.33    1.14
  34   2 -11    1.61    1.07
  34  -2 -11    2.16    1.19
  32  -2 -11    3.11    1.09
  32   2 -11    2.81    1.10
  32  -2 -11    3.42    1.38
  30   2 -11    4.53    1.00
  30  -2 -11    3.40    1.02
  30  -2 -11    4.72    1.05
  28   2 -11    7.59    1.10
  28  -2 -11    6.93    1.14
  28  -2 -11    8.09    1.18
 -26  -2  11    0.77    1.58
  26  -2 -11    2.21    1.19
  26   2 -11    0.93    1.13
  26  -2 -11    1.45    1.08
  24  -2 -11    2.30    1.05
  24   2 -11    3.69    0.96
 -24  -2  11    2.39    1.30
  24  -2 -11    1.97    1.22
 -22   2  11   -0.17    1.04
  22   2 -11    0.11    0.96
  22  -2 -11    0.91    1.06
  22  -2 -11    0.65    1.06
 -22  -2  11    0.18    1.22
 -20   2  11    6.08    1.09
  20   2 -11    5.38    1.03
  20  -2 -11    5.51    1.11
  20  -2 -11    7.06    1.23
 -18   2  11   10.98    1.29
  18   2 -11   14.10    1.10
  18  -2 -11   14.26    1.20
  18  -2 -11   14.12    1.08
  16   2 -11    2.24    1.05
 -16   2  11    1.71    1.05
  16  -2 -11    2.64    1.01
  16  -2 -11    2.44    1.05
  14   2 -11   10.52    1.31
  14  -2 -11    8.49    1.37
 -14   2  11   10.52    1.32
 -14  -2  11   10.83    1.38
  14  -2 -11    7.15    1.11
  12  -2 -11    1.48    0.91
 -12  -2  11    2.37    1.11
 -12   2  11    1.87    1.25
  12   2 -11    1.76    1.11
  12  -2 -11    1.74    1.10
 -10   2  11    3.88    0.94
 -10  -2  11    3.74    1.27
  10  -2 -11    4.67    0.89
 -10   2  11    4.38    1.32
  10   2 -11    5.88    1.11
  -8   2  11   26.07    1.15
  -8   2  11   30.88    1.54
  -8  -2  11   32.28    1.35
   8   2 -11   34.99    1.41
   8  -2 -11   30.01    1.09
  -6   2  11    5.81    0.97
  -6  -2  11    3.51    1.25
  -6   2  11    7.87    1.35
   6   2 -11    3.27    1.44
   6  -2 -11    4.92    0.96
  -4  -2  11    3.40    1.26
  -4   2  11    3.54    0.92
   4   2 -11    4.39    1.25
  -4   2  11    4.37    1.23
   4  -2 -11    4.18    1.36
   4  -2 -11    4.38    0.89
   2  -2 -11   33.68    1.11
  -2   2  11   27.72    1.11
   2   2 -11   37.26    1.49
  -2  -2  11   36.25    1.41
  -2   2  11   35.95    1.64
   2  -2 -11   34.41    1.65
   0   2  11    5.08    0.96
   0  -2 -11    0.66    1.30
   0  -2  11    2.76    1.13
   0   2  11    1.53    1.43
   0  -2 -11    0.32    0.91
   0   2 -11    2.60    1.12
   2   2  11    1.41    0.94
   2   2  11    0.71    1.26
  -2  -2 -11    1.78    1.18
  -2  -2 -11    2.15    0.91
  -2   2 -11    1.99    1.25
   2  -2  11    2.09    1.41
   4   2  11   11.76    1.07
   4  -2  11   16.25    1.75
  -4  -2 -11   14.07    1.49
  -4   2 -11   17.19    1.42
  -4  -2 -11   12.82    1.04
   4   2  11   12.81    1.67
   6   2  11    2.67    1.08
   6   2  11    5.93    1.96
  -6  -2 -11    4.74    1.38
  -6   2 -11    4.46    1.33
   6  -2  11    5.38    1.50
  -6  -2 -11    3.39    0.84
   8   2  11    8.03    1.10
   8   2  11    8.83    1.77
   8  -2  11   10.06    1.56
  -8   2 -11    9.23    1.38
  10   2  11    5.39    1.06
  10   2  11    5.92    1.57
  10  -2  11    8.58    1.46
 -10   2 -11    6.89    1.27
  12   2  11   -0.16    1.00
  12  -2  11   -0.57    1.34
 -12   2 -11    0.38    1.25
  12   2  11    0.38    1.45
  14   2  11    1.60    1.21
  14  -2  11    1.94    1.34
 -14   2 -11    2.38    1.22
  14   2  11    2.31    1.21
  16   2  11    2.65    1.39
  16  -2  11    2.49    1.26
 -16   2 -11    4.06    1.17
  16   2  11    1.69    1.04
  18   2  11    8.76    1.11
  18  -2  11   11.44    1.30
 -18   2 -11   10.14    1.24
  18   2  11    9.05    1.37
  20  -2  11    6.67    1.11
  20   2  11    7.38    1.27
 -20   2 -11    9.51    1.22
  20   2  11    5.16    1.11
  20   2  11    7.95    1.28
  22   2  11   -0.23    1.17
  22   2  11    1.25    1.27
 -22   2 -11    2.28    1.32
  22   2  11    1.57    1.33
  22  -2  11    2.39    1.20
  24   2  11    1.34    1.12
  24   2  11    0.33    1.30
  24   2  11   -0.11    1.30
  24  -2  11   -0.75    1.37
  26   2  11    1.56    1.40
  26   2  11    1.85    1.40
  26   2  11    2.88    1.30
  26  -2  11    1.03    1.35
  28   2  11    1.78    1.32
  28   2  11    1.86    1.36
  28   2  11    3.25    1.36
  28  -2  11    2.18    1.31
  35  -3 -11    2.14    1.24
  35   3 -11    0.57    1.20
  35  -3 -11   -0.16    1.16
  33  -3 -11    2.02    1.35
  33   3 -11    0.48    1.15
  33  -3 -11    2.11    1.13
  31  -3 -11    7.06    1.11
 -31   3  11    5.23    1.16
  31   3 -11    3.74    1.17
  31  -3 -11    3.03    1.25
  29  -3 -11    6.92    1.09
 -29  -3  11    4.49    2.79
 -29   3  11    4.78    1.11
  29   3 -11    6.10    1.14
  29  -3 -11    4.00    1.19
  27   3 -11    1.95    1.09
 -27   3  11    5.63    1.04
  27  -3 -11    4.48    1.08
 -27  -3  11    4.79    1.78
  27  -3 -11    6.06    1.12
  25  -3 -11   23.71    1.27
  25   3 -11   20.27    1.18
 -25   3  11   24.08    1.24
  25  -3 -11   21.93    1.28
 -25  -3  11   22.61    1.86
  23   3 -11   21.58    1.19
  23  -3 -11   24.51    1.27
 -23   3  11   20.49    1.23
  23  -3 -11   16.01    1.24
  21   3 -11   20.83    1.20
  21  -3 -11   21.57    1.23
  21  -3 -11   18.13    1.21
 -21   3  11   19.50    1.21
 -21  -3  11   19.69    1.22
  19  -3 -11   11.11    1.19
 -19   3  11   13.42    1.17
  19  -3 -11   12.23    1.31
  19   3 -11   12.44    1.17
 -19  -3  11   13.36    1.18
  17  -3 -11   11.32    1.06
 -17  -3  11   11.12    1.24
 -17   3  11   10.46    1.31
  17   3 -11   13.31    1.12
  17  -3 -11    9.99    1.34
  15  -3 -11   27.33    1.35
 -15  -3  11   32.98    1.27
 -15   3  11   30.14    1.45
  15   3 -11   26.89    1.25
  15  -3 -11   31.84    1.20
  13  -3 -11   69.47    1.67
 -13   3  11   71.95    1.53
  13   3 -11   76.81    1.66
 -13  -3  11   69.48    1.60
  13  -3 -11   58.42    1.38
  11  -3 -11   17.53    1.45
 -11  -3  11   24.86    1.24
 -11   3  11   22.25    1.28
  11   3 -11   23.66    1.28
  11  -3 -11   17.95    1.19
  -9  -3  11    3.22    1.10
   9  -3 -11    2.48    1.41
   9   3 -11    3.93    1.14
  -9   3  11    3.10    1.09
   9  -3 -11    0.71    1.00
  -7  -3  11    9.89    1.12
   7   3 -11    9.45    1.16
   7  -3 -11    9.99    1.16
  -7   3  11    9.93    1.20
   7  -3 -11    8.82    1.05
   5   3 -11    2.66    1.09
   5  -3 -11    0.55    1.34
  -5   3  11    0.20    1.22
  -5  -3  11    1.05    1.07
   5  -3 -11    0.34    0.92
   3   3 -11    8.37    1.34
  -3  -3  11    6.99    1.35
  -3   3  11    4.88    1.26
   3  -3 -11    5.41    1.11
   1   3 -11    6.26    1.12
  -1  -3  11    6.88    1.20
   1  -3 -11    5.20    0.97
  -1   3  11    6.33    1.39
   1  -3  11   41.30    1.71
   1   3  11   23.36    1.21
  -1  -3 -11   30.74    1.16
   1   3  11   35.22    1.65
  -1   3 -11   37.78    1.52
   3   3  11   72.23    1.54
  -3   3 -11  100.56    1.91
  -3  -3 -11   91.15    1.52
   3  -3  11  103.96    1.91
   3   3  11  112.37    2.51
   5   3  11   14.01    1.15
  -5   3 -11   16.88    1.16
   5  -3  11   16.68    1.23
  -5  -3 -11   13.17    1.09
   5   3  11   16.51    1.75
   7   3  11    4.67    1.44
   7   3  11    6.23    1.05
   7  -3  11    6.92    1.15
  -7   3 -11    8.53    1.34
  -7  -3 -11    5.25    0.96
   9   3  11   15.10    1.24
   9   3  11   22.91    1.55
   9  -3  11   20.32    1.27
  -9   3 -11   21.08    1.25
  -9  -3 -11   19.89    1.21
  11   3  11   16.11    1.24
  11   3  11   23.07    1.54
  11  -3  11   24.70    1.47
 -11   3 -11   22.88    1.24
 -11  -3 -11   22.36    1.23
  13   3  11   13.03    1.23
  13   3  11   19.10    1.47
  13  -3  11   17.38    1.31
 -13   3 -11   14.93    1.23
  15   3  11   11.12    1.26
  15  -3  11   13.11    1.23
  15   3  11   11.67    1.45
 -15   3 -11   11.60    1.29
  17   3  11    6.90    1.13
  17  -3  11    8.40    1.43
 -17   3 -11    8.40    1.25
  17   3  11    7.57    1.38
  19   3  11    6.21    1.10
  19  -3  11   12.38    1.32
 -19   3 -11   11.10    1.36
  19   3  11    8.33    1.42
  21   3  11    3.28    1.28
  21  -3  11    2.13    1.31
 -21   3 -11    0.48    1.42
  21   3  11    1.41    1.44
  23   3  11    1.59    1.13
  23  -3  11    0.74    1.35
 -23   3 -11    0.71    1.13
  23   3  11    0.64    1.32
  25  -3  11    0.53    1.26
  25   3  11    0.99    1.29
 -25   3 -11    1.08    1.38
  25   3  11    0.01    1.45
  30  -4 -11    1.75    1.11
 -30  -4  11    0.33    2.79
  30   4 -11    0.13    1.22
 -30   4  11    0.72    1.22
  30  -4 -11    0.08    1.25
 -30  -4  11    0.48    2.64
  28  -4 -11    2.08    1.08
 -28   4  11    1.01    1.13
  28  -4 -11    0.58    1.10
 -28  -4  11    0.07    1.82
  28   4 -11    0.88    1.18
  26  -4 -11    4.62    1.23
  26  -4 -11    3.22    1.12
 -26   4  11    3.55    1.13
  26   4 -11    3.72    1.13
  24  -4 -11   -0.16    1.17
  24  -4 -11    0.01    1.08
 -24   4  11    0.75    1.05
 -24  -4  11    1.00    1.05
  24   4 -11    1.61    1.13
  22  -4 -11    0.39    1.06
  22  -4 -11   -0.42    1.23
 -22   4  11   -0.13    1.08
 -22  -4  11    1.96    1.15
  22   4 -11   -0.46    1.04
  20  -4 -11   14.37    1.26
  20  -4 -11   12.17    1.34
 -20   4  11   11.10    1.16
  20   4 -11   10.88    1.21
 -20  -4  11   12.12    1.20
  18  -4 -11    5.43    1.12
  18  -4 -11    4.94    1.12
 -18  -4  11    5.92    1.10
 -18   4  11    7.42    1.27
  18   4 -11    7.12    1.06
  16  -4 -11    0.09    1.00
  16  -4 -11    2.15    1.14
 -16   4  11    1.27    1.16
  16   4 -11    1.82    1.05
 -16  -4  11    0.66    1.04
  14  -4 -11    0.49    0.97
  14  -4 -11    2.92    1.06
  14   4 -11    1.16    1.12
 -14   4  11    0.78    1.19
 -14  -4  11    1.78    1.06
  12  -4 -11    1.48    0.85
 -12  -4  11    0.99    1.26
  12  -4 -11    2.35    1.11
  12   4 -11    0.45    1.14
 -12   4  11    0.69    1.21
  10  -4 -11    7.88    0.92
  10   4 -11    9.97    1.27
  10  -4 -11    5.65    1.32
 -10   4  11    5.92    1.12
 -10  -4  11    8.42    1.15
   8   4 -11    3.72    1.17
   8  -4 -11    3.56    1.15
  -8   4  11    4.51    1.16
  -8  -4  11    5.32    1.15
   8  -4 -11    2.61    0.92
   6   4 -11    6.71    1.13
  -6  -4  11    6.12    1.22
   6  -4 -11    5.20    1.30
  -6   4  11    3.82    1.13
   6  -4 -11    2.23    1.07
   4   4 -11   12.88    1.15
  -4  -4  11   13.01    1.28
  -4   4  11   11.41    1.42
   4  -4 -11   10.20    1.31
   4  -4 -11    9.31    0.95
   2   4 -11    4.95    1.12
  -2  -4  11    6.16    1.45
  -2   4  11    6.51    1.23
   2  -4 -11    3.53    1.25
   2  -4 -11    4.65    0.95
   0  -4 -11    5.85    1.05
   0  -4  11    8.20    1.18
   0   4  11    7.74    1.48
   0  -4 -11    6.18    1.06
   0   4 -11    8.05    1.28
   2  -4  11    0.75    1.25
  -2  -4 -11    1.60    1.04
   2   4  11    2.23    1.39
  -2   4 -11    1.96    1.13
  -2  -4 -11    2.47    0.99
   4   4  11    0.86    1.31
  -4   4 -11    1.49    1.21
  -4  -4 -11    0.43    1.19
  -4  -4 -11    2.24    0.99
   4  -4  11    2.31    1.23
   6  -4  11    3.28    1.07
  -6   4 -11    2.48    1.06
  -6  -4 -11    3.18    1.21
  -6  -4 -11    2.40    1.07
   6   4  11    0.46    1.30
   8   4  11    1.90    1.19
  -8  -4 -11    3.58    1.17
  -8   4 -11    3.21    1.12
   8  -4  11    3.70    1.13
  -8  -4 -11    2.24    1.05
 -10  -4 -11    5.13    1.11
  10   4  11    8.35    1.56
 -10  -4 -11    7.99    1.20
  10  -4  11    8.94    1.13
 -10   4 -11    7.29    1.29
  12   4  11    0.43    1.39
 -12  -4 -11   -0.81    1.17
 -12   4 -11    0.82    1.02
  12  -4  11    0.58    1.24
 -12  -4 -11    0.67    1.07
  14   4  11    2.20    1.44
 -14  -4 -11    0.37    1.40
  14  -4  11    1.13    1.16
 -14   4 -11    1.12    1.05
 -14  -4 -11    1.94    1.20
 -16  -4 -11    2.40    1.31
  16   4  11    1.38    1.50
  16  -4  11    1.18    1.38
 -16   4 -11    1.32    1.14
 -16  -4 -11    1.02    1.05
  18   4  11    0.12    1.39
  18  -4  11   -0.01    1.42
 -18   4 -11   -0.01    1.30
  20  -4  11   -0.52    1.49
  20   4  11    0.20    1.37
 -20   4 -11   -0.54    1.40
  21  -5 -11    2.81    1.33
  21  -5 -11    4.22    1.26
 -21   5  11    4.98    1.23
  21   5 -11    6.92    1.32
 -21  -5  11    8.70    1.36
  19  -5 -11    0.84    1.27
 -19  -5  11   -1.70    1.21
  19  -5 -11    0.28    1.17
 -19   5  11   -0.30    1.08
  19   5 -11    0.04    1.18
  17  -5 -11   -0.14    1.14
  17   5 -11   -0.15    1.28
 -17   5  11   -0.01    1.23
 -17  -5  11    0.78    1.19
  17  -5 -11    0.47    1.26
  15  -5 -11    0.69    1.14
  15   5 -11    1.06    1.25
  15  -5 -11    0.58    1.14
 -15  -5  11   -0.08    1.19
 -15   5  11   -0.70    1.10
  13  -5 -11    0.89    1.20
  13   5 -11    0.76    1.29
 -13  -5  11   -0.10    1.37
  13  -5 -11    0.93    1.10
 -13   5  11    0.91    1.11
  11  -5 -11    4.95    1.20
 -11  -5  11    4.13    1.39
  11   5 -11    4.30    1.45
  11  -5 -11    1.48    1.11
 -11   5  11    4.67    1.30
   9  -5 -11    0.53    1.08
   9   5 -11   -0.23    1.07
  -9   5  11    0.86    1.34
   9  -5 -11    0.77    1.19
  -9  -5  11   -0.21    1.30
   7   5 -11    3.61    1.25
  -7   5  11    3.34    1.52
  -7  -5  11    4.65    1.25
   7  -5 -11    2.79    1.09
   7  -5 -11    5.10    1.21
   5   5 -11    6.45    1.19
  -5  -5  11    6.74    1.25
  -5   5  11    7.99    1.71
   5  -5 -11    4.32    1.14
   5  -5 -11    6.94    1.13
  -3  -5  11    2.09    1.17
  -3   5  11    1.95    1.68
   3  -5 -11    0.71    1.10
   3  -5 -11    1.70    1.18
   3   5 -11    1.87    1.14
   1  -5 -11    0.27    1.10
  -1  -5  11    1.39    1.13
  -1   5  11    0.46    1.48
   1   5 -11   -0.63    1.17
   1  -5 -11   -0.22    1.04
   1  -5  11    0.82    1.29
  -1  -5 -11    2.62    1.14
  -1  -5 -11    1.57    1.03
   1   5  11    2.67    1.42
  -1   5 -11    2.35    1.14
   3  -5  11   -0.15    1.10
  -3   5 -11    0.12    1.10
  -3  -5 -11   -0.45    1.29
   3   5  11    0.49    1.47
  -3  -5 -11    0.47    1.14
  -5  -5 -11    1.34    1.30
  -5   5 -11    0.52    1.08
   5   5  11    0.37    1.36
  -5  -5 -11   -0.88    1.24
   5  -5  11   -0.33    1.07
  -7  -5 -11    0.86    1.18
  -7   5 -11    0.85    1.12
   7  -5  11    1.21    1.24
  -7  -5 -11    2.54    1.16
   7   5  11    1.00    1.38
   9  -5  11    0.86    1.18
  -9  -5 -11   -0.40    1.18
  -9   5 -11   -0.68    1.35
   9   5  11    1.39    1.20
  -9  -5 -11   -1.77    1.16
  11   5  11    2.11    1.41
 -11  -5 -11    3.82    1.47
 -11   5 -11    2.02    1.17
  11  -5  11    2.00    1.26
 -11  -5 -11    2.58    1.13
  40   0 -12    0.73    1.19
  40   0 -12   -0.14    1.22
  38   0 -12   -2.15    1.14
  38   0 -12    0.59    1.09
  36   0 -12    3.50    1.13
  36   0 -12    3.38    1.16
  34   0 -12    6.03    1.12
  34   0 -12    5.53    1.07
  32   0 -12    8.45    1.06
  32   0 -12    5.71    1.04
  30   0 -12    1.23    1.04
  30   0 -12    0.37    1.02
  28   0 -12   24.21    1.32
  28   0 -12   19.92    1.30
  26   0 -12    2.80    1.03
  26   0 -12    3.07    1.15
  24   0 -12   31.27    1.29
  24   0 -12   36.30    1.35
 -22   0  12    5.88    1.36
  22   0 -12    5.94    1.22
  22   0 -12    6.65    1.08
 -20   0  12    3.64    1.12
  20   0 -12    2.02    1.12
  20   0 -12    3.19    1.08
 -18   0  12   17.48    1.24
  18   0 -12   14.86    1.21
  18   0 -12   16.67    1.19
 -16   0  12   -0.43    1.14
  16   0 -12   -1.48    1.29
  16   0 -12   -0.90    1.07
  14   0 -12    0.38    1.17
 -14   0  12    0.30    1.29
  12   0 -12   14.28    1.40
 -12   0  12   15.28    1.23
  10   0 -12    6.63    1.33
  10   0 -12    7.03    1.30
 -10   0  12    5.52    1.03
   8   0 -12    1.87    1.32
  -8   0  12    1.45    1.00
   8   0 -12    1.73    1.34
   6   0 -12    6.78    1.61
   6   0 -12    7.47    1.61
  -6   0  12    5.51    0.97
   4   0 -12    8.99    2.80
   4   0 -12    9.67    2.56
  -4   0  12   10.98    0.99
  -2   0  12   -0.15    0.88
   0   0  12   11.19    0.98
   2   0  12   30.41    1.12
   4   0  12   30.96    1.09
   6   0  12   12.27    0.97
   8   0  12    7.98    0.99
  10   0  12   34.56    2.63
  10   0  12   38.25    2.94
  10   0  12   38.45    1.20
  12   0  12   -1.00    0.94
  12   0  12    0.19    1.57
  12   0  12   -0.31    1.63
  14   0  12    1.16    1.41
  14   0  12    1.25    1.02
  14   0  12    1.66    1.54
  16   0  12   -0.03    1.22
  16   0  12    0.57    1.27
  16   0  12   -1.05    0.98
  18   0  12   -0.31    1.19
  18   0  12    0.14    1.35
  18   0  12   -1.39    1.09
  20   0  12   -0.21    1.06
  20   0  12    0.90    1.29
  20   0  12   -0.18    1.41
  22   0  12    3.28    1.37
  22   0  12    4.67    1.35
  22   0  12    5.19    1.06
  24   0  12    2.51    1.35
  24   0  12    2.85    1.42
  24   0  12    2.87    1.06
  26   0  12    0.75    1.10
  26   0  12    0.80    1.24
  26   0  12    1.46    1.31
  28   0  12    0.05    1.33
  28   0  12    0.44    1.23
  28   0  12    0.81    1.31
  39   1 -12   -1.68    1.04
  39  -1 -12    0.07    1.14
  39   1 -12    0.75    1.17
  39  -1 -12    1.01    1.66
  37   1 -12    1.32    1.11
  37  -1 -12   -0.25    1.16
  37   1 -12    0.76    1.01
  37  -1 -12    0.75    1.45
  35   1 -12   -0.64    1.11
  35  -1 -12    0.46    1.14
  35   1 -12   -0.73    1.19
  35  -1 -12    0.08    1.29
  33   1 -12    1.90    1.02
  33  -1 -12    1.04    1.00
  33   1 -12    1.65    0.99
  33  -1 -12    0.63    1.25
  31   1 -12   12.54    1.12
  31  -1 -12    8.86    1.12
  31   1 -12    9.94    1.07
  31  -1 -12   12.08    1.37
  29   1 -12   10.00    1.12
  29  -1 -12   11.34    1.14
  29   1 -12   12.48    1.10
  29  -1 -12   13.44    1.21
  27  -1 -12    4.06    1.26
 -27  -1  12    3.26    1.47
  27   1 -12    3.30    1.08
  27  -1 -12    2.09    1.04
  27   1 -12    3.82    1.05
 -25  -1  12   -0.15    1.16
  25  -1 -12    0.44    1.20
  25   1 -12    0.89    1.06
  25  -1 -12    0.95    1.15
  23   1 -12    5.68    1.07
  23  -1 -12    4.13    1.07
  23  -1 -12    5.99    1.03
  21   1 -12    5.88    1.19
  21  -1 -12    4.30    1.16
  21  -1 -12    6.13    1.28
 -19   1  12    7.27    1.29
  19   1 -12    7.40    1.30
  19  -1 -12    5.89    1.33
  19  -1 -12    7.03    1.08
 -17   1  12   12.37    1.21
  17  -1 -12   16.56    1.16
  17   1 -12   15.18    1.19
  17  -1 -12   15.65    1.36
 -17  -1  12   16.34    1.25
 -15  -1  12    1.80    1.30
 -15   1  12    1.27    1.08
  15  -1 -12    2.34    1.22
  15   1 -12    0.89    1.29
  15  -1 -12    1.83    1.07
 -13  -1  12   13.47    1.40
 -13   1  12   11.71    1.20
  13   1 -12   13.41    1.21
  13  -1 -12   12.34    1.05
 -11   1  12    6.26    0.99
  11   1 -12    7.52    1.35
  11  -1 -12    7.30    1.03
 -11  -1  12    6.64    1.12
   9   1 -12    5.71    1.27
  -9   1  12    3.05    0.94
   9  -1 -12    4.76    1.27
  -9  -1  12    7.35    1.14
   9  -1 -12    5.19    0.97
  -7   1  12   -0.82    0.95
   7   1 -12    1.35    1.23
   7  -1 -12    1.26    1.42
   7  -1 -12    2.03    0.93
   5  -1 -12   25.19    2.07
   5   1 -12   25.56    1.66
  -5   1  12   21.35    1.11
  -3   1  12   15.81    1.04
   3   1 -12   14.96    1.68
   3  -1 -12   13.68    2.73
  -3  -1  12   14.65    1.43
  -1  -1  12    4.21    1.57
  -1   1  12    6.81    0.94
   1   1 -12    4.81    1.49
   1  -1  12    1.69    1.51
  -1   1 -12    1.15    1.50
   1   1  12    0.52    0.88
  -3   1 -12   12.10    1.68
   3  -1  12   11.08    1.70
   3   1  12    8.44    0.97
   5  -1  12    3.70    1.60
  -5   1 -12    3.21    1.50
   5   1  12    5.24    0.92
  -7   1 -12    0.19    1.35
   7  -1  12    0.04    1.75
   7   1  12   -1.24    0.88
  -9   1 -12    5.85    1.42
   9   1  12    7.70    3.61
   9  -1  12    5.92    1.81
   9   1  12    6.15    2.55
   9   1  12    4.05    0.93
  11  -1  12   20.71    1.85
  11   1  12   21.41    2.10
  11   1  12   18.61    2.21
  11   1  12   16.87    1.15
  13  -1  12    0.40    1.42
  13   1  12   -0.10    1.56
  13   1  12    0.26    0.98
  13   1  12   -0.15    1.50
  15  -1  12    1.24    1.29
  15   1  12    1.39    1.46
  15   1  12    2.28    1.39
  15   1  12    1.95    1.05
  17   1  12   -0.69    1.38
  17   1  12    0.90    1.37
  17   1  12   -0.06    1.06
  17  -1  12    1.25    1.37
  19   1  12    1.20    1.34
  19   1  12   -0.07    1.30
  19   1  12    0.02    1.06
  19  -1  12    0.07    1.30
  21   1  12    1.99    1.40
  21   1  12    0.32    1.41
  21  -1  12    1.73    1.29
  21   1  12    0.22    1.24
  23   1  12    0.86    1.26
  23   1  12    1.94    1.27
  23  -1  12    2.34    1.33
  23   1  12    1.23    1.04
  25   1  12    3.62    1.38
  25   1  12    2.54    1.26
  25  -1  12    3.15    1.33
  25   1  12    1.20    1.06
  27   1  12    0.56    1.32
  27   1  12    0.54    1.33
  27  -1  12    1.56    1.29
  27   1  12   -0.40    1.32
  29  -1  12    1.87    1.42
  29   1  12    1.98    1.55
  29   1  12    1.68    1.57
  29   1  12    0.55    1.41
  38   2 -12    1.25    1.20
  38  -2 -12    2.43    1.20
  38  -2 -12    0.54    1.40
  38   2 -12   -1.36    1.24
  36  -2 -12    0.91    1.11
  36   2 -12    0.40    1.05
  36  -2 -12   -0.51    1.33
  34  -2 -12   -1.96    1.13
  34  -2 -12    0.75    1.16
  34   2 -12    0.76    1.10
  32  -2 -12    3.02    1.06
  32   2 -12    0.34    1.11
  32  -2 -12    0.29    1.40
  30  -2 -12    9.94    1.12
  30  -2 -12    8.63    1.09
  30   2 -12   11.10    1.06
 -28  -2  12   -0.61    1.82
  28  -2 -12    0.34    1.23
  28  -2 -12   -0.17    1.03
  28   2 -12   -0.05    0.99
 -26  -2  12   13.80    1.68
  26  -2 -12   16.23    1.19
  26  -2 -12   13.09    1.32
  26   2 -12   17.21    1.14
  24   2 -12   14.65    1.23
  24  -2 -12   13.70    1.16
 -24  -2  12   15.38    1.56
  24  -2 -12   17.09    1.19
  22  -2 -12   16.31    1.19
  22   2 -12   15.45    1.16
  22  -2 -12   14.36    1.40
 -22  -2  12   15.44    1.35
  20  -2 -12    1.61    1.25
 -20   2  12   -0.91    0.99
  20   2 -12   -0.17    1.06
  20  -2 -12    0.55    1.15
 -18   2  12    3.85    1.05
  18   2 -12    2.52    1.23
  18  -2 -12    2.00    1.07
  18  -2 -12    3.14    1.04
  16  -2 -12    1.21    1.00
  16   2 -12    1.29    1.02
 -16   2  12    1.20    1.04
  16  -2 -12    2.16    1.22
  14   2 -12    0.78    1.09
 -14   2  12    0.20    1.23
 -14  -2  12   -0.08    1.26
  14  -2 -12   -0.89    1.26
  14  -2 -12    0.88    0.90
 -12   2  12    1.09    0.91
 -12   2  12    1.23    1.22
 -12  -2  12    0.65    1.09
  12   2 -12    1.68    1.09
  12  -2 -12    2.48    0.92
 -10   2  12   -0.89    0.91
 -10   2  12    0.21    1.29
 -10  -2  12    0.45    1.02
  10   2 -12    0.55    1.32
  10  -2 -12    0.64    0.89
  -8   2  12    9.69    0.99
  -8   2  12   14.38    1.43
   8   2 -12   13.67    1.46
   8  -2 -12   11.88    0.98
  -8  -2  12   12.97    1.32
  -6   2  12   11.32    1.07
   6  -2 -12   11.92    1.60
  -6   2  12   14.66    1.47
   6   2 -12   13.73    1.48
  -6  -2  12   13.41    1.19
   6  -2 -12   13.49    0.97
  -4  -2  12    3.71    1.11
  -4   2  12    4.08    0.94
   4  -2 -12    3.01    1.04
   4   2 -12    3.32    1.39
  -4   2  12    3.64    1.34
   4  -2 -12    3.00    1.37
  -2   2  12    0.90    0.94
   2   2 -12   -0.37    1.40
  -2   2  12    0.55    1.38
  -2  -2  12    0.49    1.33
   2  -2 -12   -0.25    0.90
   2  -2 -12    0.33    1.35
   0   2  12    0.44    0.99
   0  -2  12    0.25    1.30
   0  -2 -12    0.39    1.43
   0   2  12   -0.58    1.41
   0  -2 -12   -0.09    0.95
   0   2 -12    0.25    1.26
   2   2  12    3.49    1.01
   2  -2  12    5.74    1.38
  -2  -2 -12    4.89    1.40
   2   2  12    4.80    1.58
  -2  -2 -12    4.00    1.01
  -2   2 -12    4.41    1.29
  -4  -2 -12   24.56    1.22
   4   2  12   21.50    1.13
  -4   2 -12   26.87    1.51
   4   2  12   25.23    1.93
  -4  -2 -12   26.05    1.78
   4  -2  12   27.02    1.72
   6   2  12   -0.14    0.94
  -6   2 -12   -0.19    1.23
   6  -2  12   -1.16    1.78
   6   2  12   -0.18    1.59
   8   2  12   25.27    2.81
   8   2  12   13.88    1.14
  -8   2 -12   16.18    1.41
   8  -2  12   17.99    1.59
  10   2  12    3.44    1.66
 -10   2 -12    3.56    1.23
  10   2  12    3.04    1.04
  10  -2  12    2.71    1.38
  12  -2  12   -0.39    1.26
 -12   2 -12    1.34    1.22
  12   2  12   -0.19    1.47
  12   2  12    0.80    1.07
  14   2  12   -0.22    1.08
  14  -2  12    1.94    1.33
 -14   2 -12    1.40    1.17
  14   2  12    0.61    1.49
  16   2  12    0.17    1.13
  16   2  12   -0.67    1.30
  16  -2  12   -0.48    1.25
 -16   2 -12    0.09    1.02
  16   2  12   -0.26    1.39
  18  -2  12    0.53    1.12
  18   2  12    0.07    1.35
 -18   2 -12    0.22    1.23
  18   2  12    0.56    1.40
  18   2  12    0.88    1.06
  20   2  12   -0.21    1.11
  20  -2  12    0.98    1.36
 -20   2 -12    0.96    1.24
  20   2  12    1.37    1.28
  20   2  12    1.02    1.33
  22  -2  12   -1.51    1.37
  22   2  12    0.62    1.32
  22   2  12   -0.67    1.12
  22   2  12    0.00    1.29
  24   2  12   -0.76    1.28
  24   2  12    1.55    1.11
  24  -2  12    1.32    1.48
  24   2  12   -0.51    1.30
  26   2  12   -1.09    1.38
  26   2  12   -0.85    1.42
  26   2  12   -0.15    1.40
  26  -2  12   -0.88    1.20
  33   3 -12   -1.63    1.11
  33  -3 -12   -1.45    1.10
  33  -3 -12   -1.82    1.19
  31   3 -12   -0.47    1.11
  31  -3 -12    0.83    1.08
  31  -3 -12    1.26    1.16
 -29  -3  12   -0.13    1.96
 -29   3  12    2.38    1.05
  29   3 -12    0.38    1.10
  29  -3 -12    0.47    1.08
  29  -3 -12    1.20    1.16
  27   3 -12    0.45    1.01
 -27   3  12    0.03    1.00
  27  -3 -12    1.86    1.13
 -27  -3  12   -0.19    1.66
  27  -3 -12   -0.50    1.21
  25   3 -12   -0.86    1.00
 -25   3  12   -0.55    1.10
  25  -3 -12    0.67    1.01
 -25  -3  12    0.23    1.51
  25  -3 -12   -1.12    1.08
  23   3 -12   -0.64    1.04
 -23   3  12    1.19    1.00
 -23  -3  12    0.20    1.38
  23  -3 -12    1.29    1.06
  23  -3 -12    2.41    1.11
  21  -3 -12   12.49    1.16
 -21   3  12   12.83    1.16
  21   3 -12   14.27    1.16
  21  -3 -12   12.59    1.27
 -19   3  12    1.17    1.21
 -19  -3  12    0.90    1.09
  19   3 -12   -0.07    1.02
  19  -3 -12   -0.98    1.23
  19  -3 -12   -1.13    1.11
  17   3 -12    1.69    1.19
 -17  -3  12    2.33    1.02
 -17   3  12    2.64    1.10
  17  -3 -12    1.69    1.26
  17  -3 -12    2.67    0.97
  15  -3 -12    3.17    1.23
 -15   3  12    1.90    1.02
 -15  -3  12    1.08    1.10
  15   3 -12    1.00    1.07
  15  -3 -12    1.19    0.94
  13  -3 -12    0.06    1.29
 -13  -3  12    0.82    1.07
 -13   3  12    0.32    0.97
  13   3 -12    0.79    1.33
  13  -3 -12   -0.10    0.85
  11  -3 -12    0.15    1.04
 -11   3  12    1.27    1.20
  11   3 -12   -0.13    1.29
 -11  -3  12    1.18    1.07
  11  -3 -12    0.05    0.92
  -9  -3  12    5.22    1.04
   9  -3 -12    3.66    1.41
   9   3 -12    4.10    1.14
  -9   3  12    3.22    1.25
   9  -3 -12    2.64    0.95
   7   3 -12    0.29    1.09
   7  -3 -12    1.00    1.38
  -7   3  12    1.13    1.34
   7  -3 -12    1.68    0.99
  -7  -3  12    2.08    1.01
   5   3 -12    0.43    1.05
  -5   3  12    1.40    1.28
  -5  -3  12    1.98    1.01
   5  -3 -12    2.35    0.94
   3   3 -12    1.77    1.26
  -3  -3  12    3.85    1.07
  -3   3  12    3.16    1.20
   3  -3 -12    1.51    0.96
  -1   3  12    0.57    0.97
  -1  -3  12    0.46    1.33
   1  -3 -12    0.39    0.94
  -1   3  12    1.62    1.29
   1   3 -12    1.05    1.02
   1   3  12    1.15    0.87
   1  -3  12   -0.16    1.36
   1   3  12    0.94    1.28
  -1  -3 -12   -0.03    0.86
  -1   3 -12    0.62    1.26
   3   3  12    1.10    0.89
   3   3  12   -0.26    1.31
  -3   3 -12    0.77    1.26
  -3  -3 -12    0.40    0.88
   3  -3  12   -0.24    1.39
   5   3  12    4.25    0.99
  -5  -3 -12    6.00    1.30
  -5   3 -12    6.96    1.08
  -5  -3 -12    5.31    0.96
   5  -3  12    7.10    1.39
   5   3  12    6.68    1.87
   7   3  12    6.25    1.18
  -7   3 -12    6.68    1.25
   7  -3  12    6.65    1.33
  -7  -3 -12    7.26    1.04
  -7  -3 -12    7.47    1.38
   7   3  12    7.83    1.63
  -9  -3 -12    0.62    1.20
   9   3  12    0.51    1.40
   9   3  12    0.40    1.07
  -9  -3 -12    0.88    1.07
  -9   3 -12    0.37    0.97
   9  -3  12    0.08    1.06
  11   3  12   -0.31    1.12
  11   3  12   -0.05    1.45
 -11   3 -12    0.42    1.00
  11  -3  12    1.09    1.18
 -11  -3 -12    0.93    1.35
  13   3  12    0.21    1.06
  13   3  12   -0.27    1.43
  13  -3  12   -0.71    1.18
 -13   3 -12    0.02    1.03
  15   3  12    0.48    1.14
  15   3  12    1.10    1.39
  15  -3  12   -0.24    1.20
 -15   3 -12    1.29    1.32
  17   3  12    1.99    1.04
  17  -3  12    0.82    1.45
 -17   3 -12    1.24    1.34
  17   3  12    0.45    1.41
  19   3  12    0.27    1.16
  19  -3  12    0.51    1.31
 -19   3 -12    0.13    1.34
  19   3  12    0.51    1.41
  21   3  12    0.28    1.32
  21  -3  12   -0.11    1.27
 -21   3 -12   -0.63    1.36
  21   3  12   -0.17    1.30
  23   3  12    0.09    1.16
  23  -3  12    1.28    1.19
 -23   3 -12    1.31    1.10
  23   3  12    0.47    1.53
  28  -4 -12    1.47    1.17
 -28  -4  12    0.18    1.82
 -28   4  12    0.24    1.31
  28   4 -12   -0.11    1.15
  28  -4 -12    0.70    1.32
  26  -4 -12    3.45    1.21
  26   4 -12    3.95    1.18
 -26   4  12    5.95    1.13
  26  -4 -12    3.58    1.12
  24  -4 -12    3.46    1.27
 -24  -4  12    2.21    1.22
 -24   4  12    2.63    1.07
  24   4 -12    4.05    1.19
  24  -4 -12    1.64    1.17
  22  -4 -12    2.42    1.16
  22  -4 -12    2.24    1.11
 -22  -4  12    2.35    1.17
 -22   4  12    1.49    1.15
  22   4 -12    2.03    1.17
  20  -4 -12    1.22    1.16
 -20  -4  12    1.75    1.13
  20  -4 -12    4.12    1.19
 -20   4  12    3.28    1.08
  20   4 -12    3.58    1.12
  18  -4 -12    1.51    1.13
  18  -4 -12    1.36    1.14
 -18   4  12    0.51    1.11
 -18  -4  12    1.73    1.12
  18   4 -12    0.42    1.28
  16  -4 -12   10.23    1.23
 -16   4  12    9.85    1.30
  16   4 -12   10.55    1.14
 -16  -4  12   10.91    1.09
  16  -4 -12    9.36    1.13
  14  -4 -12    6.95    1.36
 -14   4  12    9.00    1.12
  14   4 -12   10.32    1.21
 -14  -4  12   10.21    1.18
  14  -4 -12    7.64    1.12
  12  -4 -12   -0.51    1.08
 -12  -4  12    0.18    1.09
  12   4 -12    0.72    1.14
 -12   4  12    0.58    1.04
  12  -4 -12    2.01    0.98
 -10  -4  12    8.32    1.24
  10   4 -12   10.15    1.26
  10  -4 -12    8.06    1.15
 -10   4  12    8.35    1.30
  10  -4 -12    7.71    0.97
   8   4 -12    9.72    1.38
   8  -4 -12    9.14    1.33
  -8   4  12   10.43    1.33
  -8  -4  12   11.60    1.41
   8  -4 -12    8.63    1.01
   6   4 -12   18.92    1.38
  -6   4  12   19.36    1.30
  -6  -4  12   21.26    1.32
   6  -4 -12   17.16    1.36
   6  -4 -12   15.07    1.07
   4   4 -12    4.10    1.30
  -4  -4  12    1.25    1.31
  -4   4  12    3.22    1.33
   4  -4 -12    5.13    1.25
   4  -4 -12    4.08    0.91
  -2  -4  12   11.04    1.54
  -2   4  12   10.19    1.44
   2  -4 -12   10.69    1.05
   2  -4 -12    8.50    1.26
   2   4 -12   11.35    1.13
   0  -4 -12   12.03    1.12
   0  -4  12   12.48    1.31
   0   4  12   14.24    1.51
   0  -4 -12    9.03    1.15
   0   4 -12   12.36    1.19
   2  -4  12    5.18    1.16
   2   4  12    7.03    1.93
  -2  -4 -12    7.09    1.35
  -2   4 -12    6.93    1.29
  -2  -4 -12    6.44    1.08
  -4  -4 -12    2.26    1.10
  -4   4 -12    1.81    1.12
   4   4  12    0.07    1.71
  -4  -4 -12    0.56    1.11
   4  -4  12    2.17    1.31
  -6  -4 -12    1.35    1.38
  -6   4 -12    1.23    1.27
  -6  -4 -12   -0.49    1.17
   6   4  12    1.02    1.29
   6  -4  12    2.28    1.26
  -8  -4 -12    1.97    1.28
  -8   4 -12    3.66    1.09
  -8  -4 -12    1.46    1.06
   8   4  12    1.70    1.42
   8  -4  12    2.61    1.24
  10   4  12    6.38    1.45
 -10   4 -12    8.15    1.15
  10  -4  12    9.18    1.33
 -10  -4 -12    8.52    1.21
 -10  -4 -12    8.32    1.16
  12   4  12    3.85    1.57
 -12   4 -12    2.42    1.32
  12  -4  12    2.57    1.36
 -12  -4 -12    3.09    1.08
 -12  -4 -12    3.64    1.35
 -14  -4 -12    0.26    1.03
  14   4  12    1.29    1.54
 -14  -4 -12    0.95    1.42
 -14   4 -12    1.69    1.28
  14  -4  12    2.33    1.20
  16   4  12    1.48    1.53
 -16   4 -12   -0.65    1.37
  16  -4  12   -0.29    1.28
  18   4  12    1.06    1.55
 -18   4 -12    4.20    1.42
  18  -4  12    2.63    1.35
  17  -5 -12   -1.13    1.28
  17  -5 -12    0.60    1.38
  17   5 -12    1.23    1.30
 -17   5  12    1.07    1.22
 -17  -5  12   -0.20    1.31
  15  -5 -12   -0.24    1.18
  15   5 -12    0.37    1.23
  15  -5 -12   -0.30    1.25
 -15   5  12   -0.28    1.26
 -15  -5  12    0.58    1.33
  13   5 -12    3.53    1.25
 -13  -5  12    3.52    1.24
  13  -5 -12    2.38    1.26
 -13   5  12    4.04    1.26
  13  -5 -12    2.85    1.11
 -11  -5  12    0.48    1.33
  11   5 -12    2.66    1.36
 -11   5  12    1.65    1.51
  11  -5 -12    0.24    1.45
  11  -5 -12   -0.43    1.03
   9   5 -12   -0.68    1.23
  -9   5  12   -0.82    1.52
   9  -5 -12   -0.90    1.17
  -9  -5  12    0.88    1.32
   9  -5 -12   -1.06    1.13
   7   5 -12    0.33    1.13
  -7   5  12   -0.02    1.59
  -7  -5  12   -2.07    1.36
   7  -5 -12   -0.19    1.33
   7  -5 -12   -0.14    1.10
   5  -5 -12    5.15    1.36
   5   5 -12    6.70    1.18
  -5  -5  12    6.83    1.28
  -5   5  12    8.74    1.59
   5  -5 -12    6.64    1.19
   3  -5 -12    7.60    1.22
  -3  -5  12    8.78    1.34
  -3   5  12   14.45    1.66
   3  -5 -12    8.70    1.26
   3   5 -12    9.00    1.16
   1  -5 -12    1.16    1.16
  -1  -5  12    3.93    1.10
   1   5 -12    3.50    1.10
  -1   5  12    4.41    1.46
   1  -5 -12    2.74    1.26
  -1   5 -12    7.23    1.23
   1  -5  12    5.04    1.17
  -1  -5 -12    6.22    1.18
   1   5  12    4.50    1.37
  -1  -5 -12    5.68    1.23
   3  -5  12    1.53    1.29
  -3  -5 -12   -0.26    1.40
  -3   5 -12    0.17    1.09
  -3  -5 -12   -0.92    1.16
   3   5  12    1.22    1.28
   5  -5  12    3.76    1.22
  -5   5 -12    2.38    1.36
  -5  -5 -12    4.27    1.34
   5   5  12    3.75    1.25
  -5  -5 -12    1.71    1.18
  -7  -5 -12    1.84    1.31
  -7   5 -12    2.29    1.40
  -7  -5 -12    1.68    1.28
   7   5  12    1.56    1.38
   7  -5  12    1.37    1.39
  39   1 -13   -0.06    1.18
  39  -1 -13    0.55    1.58
  39  -1 -13   -1.35    1.17
  39   1 -13    2.40    1.14
  37   1 -13   -0.40    1.28
  37  -1 -13   -1.72    1.12
  37   1 -13    0.47    1.15
  37  -1 -13    0.63    1.40
  35   1 -13    0.54    1.15
  35  -1 -13    0.51    1.14
  35   1 -13    1.26    1.14
  35  -1 -13   -1.01    1.22
  33   1 -13    1.99    1.06
  33  -1 -13   -0.10    1.05
  33   1 -13    1.73    1.05
  33  -1 -13    0.96    1.29
  31   1 -13    1.51    1.09
  31  -1 -13    0.37    1.07
  31   1 -13    0.39    1.01
  31  -1 -13    0.07    1.08
  29   1 -13    1.84    1.12
  29  -1 -13    0.04    1.03
  29   1 -13    1.15    1.11
  29  -1 -13   -0.12    1.19
 -27  -1  13    1.69    1.45
  27   1 -13    0.23    1.00
  27  -1 -13    1.28    1.03
  27   1 -13   -0.13    1.13
  27  -1 -13    0.98    1.00
 -25  -1  13    4.37    1.25
  25   1 -13    5.26    1.21
  25  -1 -13    3.19    1.01
  25  -1 -13    4.56    1.09
  23   1 -13    3.83    1.04
  23  -1 -13    2.23    1.25
  23  -1 -13    3.31    1.24
  21   1 -13    1.63    1.14
  21  -1 -13    1.71    1.01
  21  -1 -13    0.33    1.18
 -19   1  13   -0.67    1.26
  19  -1 -13    0.23    1.19
  19  -1 -13    0.97    1.04
 -19  -1  13    1.05    1.29
  19   1 -13    0.81    1.02
 -17   1  13    7.40    1.11
  17  -1 -13    6.86    1.24
  17  -1 -13    8.42    1.06
  17   1 -13    7.74    1.11
 -17  -1  13    9.73    1.14
 -15   1  13    3.15    1.09
  15   1 -13    8.34    1.34
  15  -1 -13    6.41    1.05
 -15  -1  13    1.95    1.17
 -13   1  13    0.10    1.02
  13   1 -13    3.50    1.08
  13  -1 -13   -0.22    1.02
 -13  -1  13   -0.51    1.17
 -11   1  13    1.55    0.94
  11   1 -13    3.31    1.29
  11  -1 -13    1.79    1.45
  11  -1 -13    3.03    0.95
 -11  -1  13    1.83    1.16
  -9   1  13    9.00    1.01
   9  -1 -13   11.21    0.97
  -9  -1  13    9.80    1.16
   9  -1 -13    9.82    1.56
   9   1 -13   11.36    1.34
   7  -1 -13   38.81    2.16
   7   1 -13   40.50    1.83
  -7  -1  13   43.18    1.27
  -7   1  13   35.63    1.25
   5   1 -13   24.33    1.87
   5  -1 -13   19.64    2.66
   5  -1 -13   21.12    2.40
  -5   1  13   16.76    1.18
   3   1 -13    6.80    1.52
  -3   1  13    8.48    0.98
   1   1 -13    4.43    1.56
  -1  -1  13    5.85    1.54
  -1   1  13    5.37    0.92
   1  -1  13   10.72    1.69
  -1   1 -13   11.36    1.71
   1   1  13    8.20    0.97
   3  -1  13   16.93    1.90
  -3   1 -13   18.02    1.96
   3   1  13   16.02    1.08
  -5   1 -13    7.59    1.77
   5  -1  13    7.27    1.73
   5   1  13    4.67    1.04
   7  -1  13    0.48    1.58
  -7   1 -13    1.46    1.54
   7   1  13    1.96    1.04
   9  -1  13    2.85    1.92
   9   1  13    1.48    0.94
  11  -1  13    1.99    1.60
  11   1  13    0.81    1.00
  13  -1  13    1.47    1.55
  13   1  13    0.34    1.89
  13   1  13   -0.04    2.15
  13   1  13   -1.06    1.03
  15  -1  13    2.07    1.58
  15   1  13    1.93    1.74
  15   1  13    1.13    1.68
  15   1  13    0.93    1.07
  17  -1  13    5.10    1.47
  17   1  13    3.43    1.60
  17   1  13    5.38    1.72
  17   1  13    3.71    1.12
  19  -1  13    5.96    1.62
  19   1  13    5.68    1.09
  19   1  13    3.02    1.63
  19   1  13    4.30    1.62
  21   1  13    0.75    1.46
  21   1  13    0.97    1.51
  21   1  13   -0.28    1.04
  21  -1  13    0.97    1.40
  23   1  13    0.38    1.00
  23   1  13    0.09    1.38
  23   1  13    0.52    1.47
  23  -1  13    0.47    1.25
  25   1  13    0.65    1.43
  25   1  13   -0.28    1.55
  25   1  13    1.36    1.29
  25  -1  13    0.91    1.32
  27   1  13    0.27    1.62
  27   1  13    1.10    1.58
  27  -1  13    0.96    1.41
  27   1  13    1.10    1.22
  36  -2 -13    5.30    1.37
  36   2 -13    4.83    1.19
  36  -2 -13    7.99    1.51
  34   2 -13   -0.57    1.12
  34  -2 -13   -0.99    1.08
  34  -2 -13   -0.11    1.33
  32  -2 -13    4.96    1.09
  32   2 -13    5.64    1.11
  32  -2 -13    5.91    1.24
 -30  -2  13    3.73    1.85
  30  -2 -13    3.16    1.01
  30   2 -13    4.70    1.11
  30  -2 -13    4.82    1.09
 -28  -2  13   11.81    1.80
  28  -2 -13   11.22    1.34
  28   2 -13   15.08    1.14
  28  -2 -13   12.33    1.14
  26   2 -13    1.65    1.38
  26  -2 -13    8.43    1.27
  26  -2 -13   10.16    1.17
 -26  -2  13    3.23    1.74
  24   2 -13   15.78    1.18
  24  -2 -13    7.30    1.23
  24  -2 -13   14.14    1.24
 -24  -2  13    6.22    1.50
  22   2 -13   22.74    1.19
  22  -2 -13   18.39    1.31
  22  -2 -13   20.13    1.29
  20   2 -13   23.16    1.39
  20  -2 -13   25.95    1.28
  20  -2 -13   26.65    1.25
 -18   2  13   19.80    1.22
  18   2 -13   19.94    1.42
 -18  -2  13   19.24    1.45
  18  -2 -13   13.13    1.25
  18  -2 -13   18.38    1.19
  16   2 -13    1.46    1.00
 -16   2  13    0.38    1.08
 -16  -2  13   -0.50    1.03
  16  -2 -13    2.37    1.02
  16  -2 -13    0.46    1.20
 -14   2  13   47.42    1.62
  14  -2 -13   35.80    1.70
  14  -2 -13   39.85    1.34
  14   2 -13   54.11    1.45
 -12   2  13   17.07    1.18
 -12   2  13   22.41    1.54
  12   2 -13   25.43    1.44
 -12  -2  13   27.95    1.30
  12  -2 -13   25.76    1.16
 -10   2  13   20.40    1.22
 -10   2  13   37.20    1.70
 -10  -2  13   42.71    1.63
  10   2 -13   38.47    1.56
  10  -2 -13   34.24    1.26
  -8   2  13    1.07    1.17
   8  -2 -13   10.72    1.56
  -8   2  13    9.29    1.50
  -8  -2  13   13.97    1.40
   8   2 -13   14.33    1.50
   8  -2 -13    8.09    1.10
  -6   2  13   12.30    1.16
   6   2 -13   25.90    1.66
  -6   2  13   23.23    1.72
   6  -2 -13   21.94    1.75
  -6  -2  13   23.41    1.42
   6  -2 -13   18.41    1.17
  -4   2  13   22.11    1.17
   4   2 -13   23.08    1.39
  -4  -2  13   23.33    1.52
  -4   2  13   23.40    1.73
   4  -2 -13   21.72    1.87
   4  -2 -13   22.82    1.12
   2   2 -13   36.67    1.61
  -2   2  13   19.95    1.28
   2  -2 -13   37.04    1.87
  -2   2  13   38.57    2.10
   2  -2 -13   31.50    1.23
  -2  -2  13   35.84    1.62
   0   2  13   10.48    1.11
   0  -2 -13   14.43    1.08
   0   2  13   13.91    1.91
   0  -2  13   19.74    1.49
   0   2 -13   20.57    1.45
   0  -2 -13   16.21    1.70
   2   2  13   20.66    1.24
   2  -2  13   45.15    1.77
  -2  -2 -13   46.80    2.16
   2   2  13   41.26    2.19
  -2   2 -13   48.30    1.70
  -2  -2 -13   33.71    1.25
   4   2  13    3.96    1.02
   4  -2  13    2.72    1.48
   4   2  13    2.16    1.74
  -4   2 -13    3.88    1.26
   6   2  13   14.53    1.08
  -6   2 -13   22.18    1.39
   6   2  13   20.87    1.90
   6  -2  13   25.85    1.81
   8   2  13    1.42    1.05
  -8   2 -13   13.71    1.27
   8  -2  13   18.24    1.76
   8   2  13   12.84    1.94
  10   2  13   11.02    1.11
  10   2  13   15.32    2.54
 -10   2 -13   13.55    1.44
  10  -2  13    6.77    1.68
  12   2  13   20.56    1.27
  12   2  13   26.68    2.17
 -12   2 -13   25.77    1.54
  12  -2  13   26.59    1.66
  14   2  13   18.00    1.29
  14   2  13   19.48    1.87
 -14   2 -13   23.00    1.50
  14   2  13   21.92    1.95
  14  -2  13   22.03    1.66
  16   2  13   11.33    1.81
  16   2  13   11.87    1.20
 -16   2 -13   15.05    1.35
  16  -2  13   16.55    1.49
  16   2  13   13.24    1.85
  18   2  13    0.80    1.08
 -18   2 -13    0.87    1.26
  18  -2  13    3.44    1.31
  18   2  13    0.38    1.36
  18   2  13   -0.20    1.46
  20   2  13    1.42    1.05
  20  -2  13    3.03    1.50
  20   2  13    0.11    1.44
  20   2  13   -0.15    1.50
  22  -2  13    2.63    1.32
  22   2  13    4.32    1.46
  22   2  13    2.17    1.51
  22   2  13    0.68    1.24
  24   2  13    1.73    1.27
  24  -2  13    6.38    1.47
  24   2  13    5.11    1.61
  24   2  13   -0.18    1.56
  33   3 -13    0.55    1.17
  33  -3 -13    0.24    1.15
  33  -3 -13    0.87    1.41
 -31  -3  13    2.35    2.83
  31   3 -13    3.34    1.17
  31  -3 -13    2.12    1.14
  31  -3 -13    4.13    1.28
  29   3 -13   -0.83    1.14
  29  -3 -13    0.16    1.07
  29  -3 -13   -0.77    1.05
 -29  -3  13    0.08    1.80
  27   3 -13   -1.15    1.15
 -27   3  13   -0.53    1.19
  27  -3 -13    0.69    1.14
 -27  -3  13    0.12    1.60
  27  -3 -13    1.53    1.03
  25   3 -13    0.14    1.05
 -25   3  13   -0.84    1.20
  25  -3 -13    1.00    1.06
 -25  -3  13   -0.18    1.40
  25  -3 -13   -1.24    1.02
  23   3 -13    0.73    1.03
 -23   3  13    1.31    1.04
  23  -3 -13    0.41    1.07
 -23  -3  13    0.23    1.32
  23  -3 -13    1.94    1.14
  21  -3 -13    2.77    1.22
 -21   3  13    2.77    1.05
  21   3 -13    2.65    1.07
  21  -3 -13    2.36    1.04
 -19   3  13    4.38    1.07
 -19  -3  13    4.15    1.04
  19   3 -13    3.69    1.03
  19  -3 -13    3.78    1.09
  19  -3 -13    4.16    1.03
  17  -3 -13    8.34    1.25
 -17   3  13    5.66    1.22
  17   3 -13    5.34    1.10
  17  -3 -13    8.14    1.11
 -17  -3  13    6.88    1.19
 -15  -3  13    8.53    1.32
  15  -3 -13    3.16    1.12
  15  -3 -13    7.12    0.95
 -15   3  13    6.45    1.07
  15   3 -13   10.18    1.34
  13  -3 -13    2.07    1.28
 -13  -3  13    1.69    1.03
 -13   3  13    0.45    1.03
  13   3 -13    1.37    1.13
  13  -3 -13    1.22    1.06
 -11  -3  13    2.75    1.10
  11  -3 -13    2.71    1.33
 -11   3  13    2.39    1.04
  11   3 -13    2.48    1.33
  11  -3 -13    1.30    0.90
   9   3 -13    3.01    1.07
   9  -3 -13    2.51    1.25
  -9   3  13    2.73    1.22
  -9  -3  13    3.35    1.07
   9  -3 -13    2.20    0.89
  -7  -3  13   11.24    1.30
   7   3 -13   11.03    1.22
  -7   3  13    7.70    1.31
   7  -3 -13    4.80    1.02
   5   3 -13   10.52    1.21
  -5   3  13   10.56    1.33
   5  -3 -13    7.12    1.00
  -5  -3  13    9.99    1.36
   3   3 -13    1.78    1.34
  -3   3  13   -1.36    0.97
  -3   3  13    1.76    1.25
  -3  -3  13    0.88    1.31
   3  -3 -13   -0.17    0.94
  -1   3  13    0.32    0.95
   1  -3 -13    1.40    1.19
  -1  -3  13    1.73    1.25
  -1   3  13    0.42    1.30
   1  -3 -13    0.36    0.91
   1   3 -13    1.08    1.06
   1   3  13    2.20    0.86
   1  -3  13    4.23    1.30
  -1  -3 -13    3.61    1.33
   1   3  13    3.57    1.28
  -1  -3 -13    3.88    0.90
  -1   3 -13    4.39    1.07
  -3  -3 -13   15.79    1.54
   3  -3  13   18.77    1.39
   3   3  13   10.27    1.11
   3   3  13   13.41    1.62
  -3   3 -13   16.07    1.31
  -3  -3 -13   12.95    1.06
  -5  -3 -13    1.24    1.08
   5   3  13    0.63    1.01
  -5  -3 -13    2.85    1.26
  -5   3 -13    3.32    1.21
   5   3  13    0.81    1.58
   5  -3  13    1.50    1.29
   7   3  13   -0.22    1.09
   7  -3  13    0.61    1.11
  -7  -3 -13    1.35    1.29
  -7   3 -13    2.55    1.01
  -7  -3 -13    0.90    0.98
   7   3  13    1.74    1.90
  -9  -3 -13    3.83    1.45
   9   3  13    3.65    1.07
  -9   3 -13    1.92    1.19
   9  -3  13    2.52    1.11
  -9  -3 -13    1.99    1.00
   9   3  13    3.46    1.75
  11   3  13   -0.07    1.50
  11   3  13   -0.47    1.01
 -11   3 -13    0.84    1.23
  11  -3  13   -0.08    1.43
  13   3  13    0.86    1.02
  13   3  13   -0.37    1.47
 -13   3 -13   -0.51    1.28
  13  -3  13   -0.63    1.45
  15   3  13   -0.41    1.07
  15   3  13   -0.01    1.53
 -15   3 -13    1.58    1.34
  15  -3  13    0.67    1.46
  17   3  13    0.13    1.04
  17   3  13   -0.20    1.51
 -17   3 -13   -0.95    1.14
  17  -3  13    0.23    1.50
  19   3  13    1.68    1.11
 -19   3 -13    2.54    1.16
  19  -3  13    2.82    1.26
  19   3  13    0.72    1.51
  21   3  13   -0.38    1.18
 -21   3 -13    1.53    1.27
  21  -3  13    0.74    1.29
  21   3  13   -0.16    1.58
 -26   4  13    1.22    1.13
  26   4 -13    2.84    1.20
  26  -4 -13    0.39    1.12
  26  -4 -13    1.06    1.23
  24  -4 -13    0.55    1.07
 -24   4  13   -0.23    1.06
  24   4 -13   -0.10    1.13
  24  -4 -13    0.91    1.15
  22  -4 -13    0.04    1.08
 -22   4  13    1.37    1.19
 -22  -4  13    0.86    1.09
  22   4 -13    2.83    1.10
  22  -4 -13   -0.62    1.14
  20  -4 -13   -0.13    1.05
 -20   4  13    0.07    1.03
 -20  -4  13    1.00    1.09
  20   4 -13    0.21    1.11
  20  -4 -13    0.60    1.16
  18  -4 -13   -0.43    1.21
 -18   4  13    1.92    1.20
  18   4 -13    1.34    1.10
 -18  -4  13    0.97    1.15
  18  -4 -13   -0.14    1.11
  16  -4 -13   -0.54    1.08
 -16  -4  13   -0.60    1.19
 -16   4  13   -0.80    1.02
  16   4 -13    0.40    1.18
  16  -4 -13    0.73    1.09
  14  -4 -13    1.16    1.13
 -14   4  13    2.73    1.02
  14   4 -13    2.84    1.31
 -14  -4  13    3.30    1.09
  14  -4 -13    1.17    1.09
  12   4 -13   10.11    1.22
  12  -4 -13    7.13    1.21
 -12   4  13    8.24    1.12
 -12  -4  13   10.91    1.31
  12  -4 -13    7.58    1.14
  10   4 -13    4.20    1.37
 -10  -4  13    6.21    1.31
  10  -4 -13    4.26    1.17
 -10   4  13    4.03    1.29
  10  -4 -13    3.06    1.00
   8   4 -13    1.70    1.15
  -8   4  13    2.06    1.12
   8  -4 -13    1.21    1.30
   8  -4 -13    1.60    1.07
  -8  -4  13    2.63    1.16
   6   4 -13    1.66    1.10
   6  -4 -13   -0.10    0.95
  -6   4  13    3.48    1.14
   6  -4 -13    1.23    1.35
  -6  -4  13    0.08    1.14
   4   4 -13    0.62    1.07
  -4   4  13    0.00    1.39
  -4  -4  13    1.88    1.19
   4  -4 -13    1.84    1.11
   4  -4 -13    1.29    1.10
   2  -4 -13    3.56    1.43
  -2  -4  13    4.03    1.50
  -2   4  13    4.02    1.21
   2  -4 -13    0.90    1.05
   2   4 -13    3.10    1.18
   0  -4 -13    5.16    1.29
   0  -4  13    6.14    1.56
   0   4  13    6.13    1.58
   0  -4 -13    1.77    1.06
   0   4 -13    3.98    1.12
   2  -4  13    1.66    1.22
   2   4  13    0.66    1.69
  -2   4 -13    1.35    1.28
  -2  -4 -13   -0.64    1.10
   4  -4  13   -1.07    1.22
  -4   4 -13    0.90    1.11
   4   4  13   -0.79    1.89
  -4  -4 -13   -0.08    1.10
  -6   4 -13    1.34    1.34
  -6  -4 -13    0.99    1.12
   6   4  13    0.59    1.68
   6  -4  13    0.68    1.22
  -8   4 -13    2.37    1.30
  -8  -4 -13    0.69    1.18
   8  -4  13    3.17    1.22
   8   4  13    2.94    1.48
 -10   4 -13    0.92    1.13
  10  -4  13   -0.36    1.19
 -10  -4 -13   -0.90    1.12
  10   4  13    0.98    1.41
  12   4  13   -0.38    1.34
 -12   4 -13    0.99    1.14
  12  -4  13   -0.98    1.33
 -12  -4 -13   -0.40    1.08
  14   4  13    0.13    1.47
 -14   4 -13    0.51    1.36
  14  -4  13    1.79    1.40
  15   5 -13    1.75    1.32
 -15   5  13    1.28    1.27
  15  -5 -13    2.48    1.46
 -15  -5  13   -0.06    1.26
  15  -5 -13   -1.87    1.26
  13   5 -13    1.76    1.22
 -13  -5  13   -0.12    1.28
 -13   5  13    0.60    1.34
  13  -5 -13    0.46    1.29
  13  -5 -13   -1.19    1.30
  11   5 -13   -0.48    1.09
 -11  -5  13   -0.25    1.19
 -11   5  13   -0.09    1.49
  11  -5 -13    0.45    1.23
  11  -5 -13   -2.36    1.25
  -9  -5  13    1.26    1.35
   9   5 -13    0.15    1.09
  -9   5  13   -0.65    1.32
   9  -5 -13    0.49    1.40
   9  -5 -13    0.63    1.20
   7   5 -13   -0.67    1.15
  -7   5  13    0.51    1.38
   7  -5 -13   -2.08    1.37
  -7  -5  13   -1.39    1.31
   7  -5 -13    1.39    1.17
   5   5 -13    1.68    1.11
  -5   5  13    1.80    1.64
  -5  -5  13    1.99    1.31
   5  -5 -13    0.63    1.19
   5  -5 -13    0.42    1.31
   3  -5 -13   -0.26    1.13
  -3  -5  13    0.09    1.24
  -3   5  13    0.92    1.72
   3  -5 -13   -0.26    1.24
   3   5 -13    1.94    1.14
   1  -5 -13   -0.20    1.15
  -1  -5  13   -1.08    1.46
  -1   5  13   -0.74    1.90
   1   5 -13    1.54    1.19
   1  -5 -13   -0.28    1.07
   1  -5  13    0.59    1.29
  -1  -5 -13    1.52    1.31
   1   5  13    1.04    1.57
  -1   5 -13    0.52    1.23
  -1  -5 -13    0.05    1.23
   3  -5  13    2.04    1.43
  -3  -5 -13    2.50    1.33
   3   5  13    0.48    1.47
  -3  -5 -13   -1.69    1.22
  -3   5 -13   -0.21    1.33
  38   0 -14   -0.01    1.19
  38   0 -14   -0.75    1.14
  36   0 -14    5.92    1.15
  36   0 -14    6.20    1.16
  34   0 -14    7.72    1.26
  34   0 -14    8.87    1.14
  32   0 -14    8.86    1.10
  32   0 -14    7.87    1.09
  30   0 -14    1.44    1.06
  30   0 -14    0.81    1.14
  28   0 -14    6.57    1.05
  28   0 -14    7.05    1.06
  26   0 -14    8.79    1.24
  26   0 -14   10.07    1.16
 -24   0  14   97.47    2.05
  24   0 -14  109.39    1.93
  24   0 -14  111.69    1.94
 -22   0  14   -0.67    1.11
  22   0 -14   -3.84    1.41
  22   0 -14   -1.38    1.19
 -20   0  14   37.87    1.41
  20   0 -14   28.14    1.53
  20   0 -14   35.90    1.60
 -18   0  14   23.54    1.30
  18   0 -14   21.14    1.29
  18   0 -14   20.47    1.32
  16   0 -14   85.48    1.99
 -16   0  14   82.46    1.65
  14   0 -14   24.28    1.60
 -14   0  14   22.29    1.35
  12   0 -14    0.83    1.37
  12   0 -14    0.17    1.33
 -12   0  14   -0.11    1.09
  10   0 -14   27.48    1.75
  10   0 -14   25.36    1.69
 -10   0  14   24.93    1.19
   8   0 -14   84.40    2.67
   8   0 -14   86.53    2.77
  -8   0  14   79.48    1.60
   6   0 -14    5.55    2.44
   6   0 -14    5.24    2.33
  -6   0  14   14.66    1.03
  -4   0  14   -3.86    1.19
  -2   0  14    1.95    0.99
   0   0  14    9.97    1.04
   2   0  14   -1.90    1.00
   4   0  14   15.68    1.35
   6   0  14   22.86    1.19
   8   0  14   20.75    1.23
  10   0  14   66.30    1.36
  12   0  14   -0.33    1.35
  14   0  14    0.51    2.63
  14   0  14    0.19    2.22
  14   0  14    0.96    0.99
  16   0  14    0.24    1.98
  16   0  14   -1.36    1.00
  16   0  14   -0.44    1.86
  18   0  14    6.75    1.89
  18   0  14   10.37    1.09
  18   0  14   11.30    1.95
  20   0  14    5.08    1.64
  20   0  14    5.42    1.20
  20   0  14    6.22    1.91
  22   0  14    0.40    1.62
  22   0  14    0.61    1.12
  22   0  14    1.30    1.75
  24   0  14    0.04    1.65
  24   0  14    0.48    1.65
  24   0  14    1.21    1.23
  26   0  14    1.99    1.63
  26   0  14    4.03    1.84
  26   0  14    1.50    1.32
  37   1 -14    1.81    1.09
  37   1 -14   -1.26    1.15
  37  -1 -14   -0.29    1.15
  35   1 -14    0.23    1.09
  35  -1 -14    0.75    1.07
  35   1 -14    0.25    1.09
  35  -1 -14   -0.13    1.38
  33   1 -14   -2.12    1.20
  33  -1 -14   -0.15    1.03
  33   1 -14   -0.47    1.02
  33  -1 -14   -0.46    1.12
  31  -1 -14    1.84    1.25
  31   1 -14    1.05    1.02
  31   1 -14    1.47    1.00
  31  -1 -14    2.08    1.07
  29  -1 -14    3.75    1.23
 -29  -1  14    3.57    1.40
  29   1 -14    2.80    1.07
  29   1 -14    2.05    1.22
  29  -1 -14    2.55    1.07
  27  -1 -14    1.07    1.15
 -27  -1  14    0.54    1.27
  27   1 -14    0.13    1.15
  27   1 -14   -0.54    0.99
  27  -1 -14   -0.06    1.17
  25   1 -14    4.72    1.07
  25   1 -14    4.66    1.25
  25  -1 -14    4.41    1.04
  25  -1 -14    3.56    1.22
  23   1 -14    0.04    1.01
  23  -1 -14    0.11    1.01
  23  -1 -14    0.62    1.20
 -21   1  14   -0.74    1.05
  21  -1 -14   -0.18    1.16
  21  -1 -14    0.53    1.00
  21   1 -14   -0.43    0.97
 -21  -1  14    0.04    1.03
 -19   1  14    0.57    1.07
  19  -1 -14    0.86    1.00
  19  -1 -14    1.86    1.22
 -19  -1  14    1.17    1.22
  19   1 -14    0.00    1.17
 -17   1  14    0.69    1.10
  17   1 -14    0.19    1.18
  17  -1 -14   -0.28    1.10
 -17  -1  14    0.44    1.22
 -15   1  14    3.35    1.06
  15   1 -14    3.81    1.20
  15  -1 -14    3.70    1.02
 -15  -1  14    4.30    1.05
 -13   1  14    7.79    1.09
  13   1 -14    9.32    1.40
  13  -1 -14    9.06    1.40
  13  -1 -14    9.84    1.10
 -13  -1  14   10.03    1.08
 -11   1  14    1.19    1.08
  11  -1 -14    0.79    1.44
 -11  -1  14   -0.61    1.04
  11   1 -14    0.76    1.21
  -9   1  14    0.25    0.96
   9   1 -14    1.23    1.34
  -9  -1  14    0.05    1.04
   9  -1 -14    0.37    1.40
   7  -1 -14    9.47    1.98
   7   1 -14   10.52    1.55
  -7  -1  14    9.98    1.05
   7  -1 -14    9.74    1.77
  -7   1  14    8.08    1.01
   5   1 -14    1.34    1.53
  -5  -1  14    1.11    0.93
  -5   1  14    2.56    1.07
   3   1 -14   14.79    1.76
  -3   1  14   12.06    1.02
   1   1 -14   10.01    1.80
  -1   1  14    9.25    1.00
  -1   1 -14    1.01    1.76
   1   1  14    0.22    0.99
   3  -1  14    1.36    1.88
  -3   1 -14    2.36    1.83
   3   1  14    0.98    0.99
   5  -1  14    2.30    1.97
   5   1  14    2.61    0.92
   7  -1  14    2.19    1.74
   7   1  14    3.04    0.88
   9  -1  14    0.11    1.75
   9   1  14   -0.43    0.86
  11  -1  14    0.07    2.15
  11   1  14    1.39    0.96
  13  -1  14    0.61    1.95
  13   1  14    0.73    1.00
  15  -1  14    1.65    1.74
  15   1  14    0.83    2.41
  15   1  14    1.02    2.16
  15   1  14    0.58    1.01
  17  -1  14   -0.33    1.62
  17   1  14   -0.45    1.79
  17   1  14   -0.43    1.82
  17   1  14   -0.42    1.03
  19   1  14   -0.21    1.67
  19  -1  14    0.69    1.39
  19   1  14    0.99    1.67
  19   1  14    0.52    1.06
  21  -1  14    1.16    1.41
  21   1  14   -0.24    1.57
  21   1  14    0.16    1.62
  21   1  14   -0.15    1.04
  23  -1  14   -0.07    1.61
  23   1  14    0.39    1.02
  23   1  14    0.72    1.64
  23   1  14    0.64    1.60
  25   1  14    0.53    1.50
  25   1  14   -0.77    1.65
  25   1  14    0.64    1.18
  25  -1  14    0.52    1.73
  36   2 -14    1.25    1.14
  36  -2 -14    0.51    1.30
  36   2 -14    1.45    1.16
  36  -2 -14    1.07    1.19
  34  -2 -14   -0.59    1.05
  34   2 -14    1.76    1.10
  34  -2 -14    0.10    1.29
  32  -2 -14    0.74    1.34
  32  -2 -14    1.31    1.07
  32   2 -14    0.24    1.14
 -30  -2  14   -0.12    1.56
  30  -2 -14    0.10    1.31
  30  -2 -14   -1.25    1.06
  30   2 -14   -0.30    1.19
 -28  -2  14   -0.53    1.48
  28   2 -14   -0.31    1.02
  28  -2 -14   -0.43    1.08
  28  -2 -14    0.08    1.06
  26   2 -14    0.40    1.06
  26  -2 -14   -0.49    1.07
  26  -2 -14   -0.21    1.16
 -26  -2  14    0.72    1.33
  24   2 -14   -0.67    0.99
  24  -2 -14   -1.56    1.26
  24  -2 -14    1.04    1.20
 -24  -2  14   -0.33    1.29
  22   2 -14    0.69    1.01
  22  -2 -14   -0.81    1.21
  22  -2 -14    0.89    1.08
  20   2 -14   -0.14    1.18
  20  -2 -14    0.77    1.00
 -20  -2  14    0.28    1.11
  20  -2 -14    0.86    1.22
  18   2 -14    3.59    1.03
  18  -2 -14    1.70    1.24
 -18  -2  14    3.74    1.04
  18  -2 -14    1.41    1.09
  16  -2 -14   -1.04    1.28
  16  -2 -14    1.45    0.98
 -16  -2  14    0.90    1.04
  16   2 -14   -1.16    1.19
 -14   2  14    2.21    1.05
  14   2 -14    1.89    1.27
  14  -2 -14    0.30    1.00
 -12   2  14    2.78    1.10
 -12   2  14    1.71    1.22
  12   2 -14    2.18    1.29
  12  -2 -14    1.07    1.00
 -10   2  14    1.66    0.93
  10  -2 -14    1.27    1.36
 -10   2  14    0.57    1.34
 -10  -2  14    0.30    1.20
  10   2 -14    1.95    1.06
  10  -2 -14    0.85    0.87
  -8  -2  14    1.38    1.26
   8  -2 -14   -0.26    0.93
  -8   2  14    0.37    0.96
  -8   2  14    0.00    1.28
   8  -2 -14    0.49    1.35
   8   2 -14    0.16    1.37
  -6   2  14    0.81    0.96
  -6  -2  14   -0.48    1.20
  -6   2  14    0.31    1.27
   6   2 -14   -0.14    1.35
   6  -2 -14    0.68    1.38
   6  -2 -14   -0.58    0.95
  -4   2  14    6.52    1.04
   4   2 -14    9.10    1.40
  -4   2  14    7.99    1.60
  -4  -2  14    8.55    1.26
   4  -2 -14    8.49    0.98
   4  -2 -14    6.58    1.57
  -2   2  14    0.44    0.94
  -2  -2  14    1.02    1.18
  -2   2  14    0.34    1.60
   2  -2 -14    0.23    1.49
   2  -2 -14    0.63    0.96
   2   2 -14    1.15    1.24
   0   2  14    0.42    1.00
   0   2  14    1.98    1.78
   0  -2 -14    3.00    0.91
   0   2 -14    1.66    1.38
   0  -2  14    3.67    1.33
   0  -2 -14    2.28    1.71
   2   2  14   -0.05    0.91
   2   2  14    0.25    2.06
   2  -2  14    0.43    1.16
  -2   2 -14    0.79    1.26
   4   2  14    3.68    0.88
   4  -2  14    4.12    1.35
   4   2  14    4.06    2.44
  -4   2 -14    4.11    1.28
   6   2  14   -0.31    0.94
   6  -2  14    0.25    1.48
  -6   2 -14    1.09    1.14
   6   2  14    1.19    2.45
   8   2  14    0.34    0.97
   8   2  14    0.19    2.11
  -8   2 -14    1.23    1.18
   8   2  14    0.75    2.27
   8  -2  14    1.12    1.55
  10   2  14   -1.16    0.99
  10   2  14    0.23    1.87
 -10   2 -14   -0.88    1.27
  10  -2  14    0.29    1.76
  10   2  14    0.05    2.10
  12   2  14    0.57    1.04
  12   2  14    0.56    2.27
  12   2  14    0.44    1.82
 -12   2 -14   -0.26    1.41
  12  -2  14   -0.23    1.54
  14   2  14    0.86    0.98
  14   2  14    0.89    2.08
 -14   2 -14    0.75    1.28
  14   2  14    0.91    1.75
  14  -2  14   -0.25    1.48
  16   2  14    0.14    1.01
 -16   2 -14    0.49    1.28
  16   2  14    0.59    1.59
  16   2  14    1.55    1.88
  16  -2  14    0.83    1.41
  18   2  14    2.34    1.09
  18  -2  14    4.82    1.50
  18   2  14    3.74    1.73
  18   2  14    2.37    1.84
  20   2  14    0.46    1.04
  20  -2  14    1.72    1.46
  20   2  14    1.32    1.70
  20   2  14    1.94    1.87
  22   2  14    0.70    1.22
  22  -2  14   -0.12    1.48
  22   2  14    0.02    1.55
  22   2  14    0.77    1.66
 -31  -3  14    0.78    1.97
  31   3 -14    0.55    1.15
  31  -3 -14    0.06    1.09
  31  -3 -14    0.90    1.25
  29  -3 -14    0.77    1.02
  29   3 -14    2.23    1.24
  29  -3 -14    1.01    1.23
 -29  -3  14    1.07    1.78
  27   3 -14    1.69    1.09
  27  -3 -14    1.21    1.19
 -27  -3  14    2.28    1.50
  27  -3 -14    2.00    1.23
  25   3 -14    0.65    1.05
 -25   3  14   -0.14    1.13
 -25  -3  14    1.48    1.26
  25  -3 -14    0.17    1.14
  25  -3 -14    0.55    1.07
  23  -3 -14    0.54    1.08
 -23   3  14   -0.30    1.15
  23  -3 -14   -0.93    1.15
  23   3 -14    0.55    1.06
 -21   3  14    0.02    1.17
  21   3 -14    0.16    1.08
  21  -3 -14    0.87    1.01
  21  -3 -14    0.52    1.14
 -19   3  14    0.44    1.17
  19   3 -14    0.85    1.08
  19  -3 -14    0.55    1.04
  19  -3 -14    2.57    1.06
  17  -3 -14    0.61    1.18
 -17   3  14    1.20    1.00
 -17  -3  14   -0.59    1.03
  17   3 -14    1.41    1.05
  17  -3 -14    1.14    1.01
  15  -3 -14    1.56    1.14
 -15  -3  14    3.51    1.07
 -15   3  14    1.34    0.97
  15   3 -14    3.24    1.31
  15  -3 -14    2.35    0.99
  13  -3 -14    5.23    1.25
 -13   3  14    5.85    1.20
  13   3 -14    5.89    1.35
 -13  -3  14    7.05    1.16
  13  -3 -14    5.12    1.06
 -11  -3  14   -0.26    1.04
 -11   3  14   -0.33    1.12
  11   3 -14   -0.56    1.30
  11  -3 -14   -0.40    0.85
   9   3 -14    0.40    1.09
  -9   3  14    0.63    1.10
  -9  -3  14    1.19    1.15
   9  -3 -14    0.24    0.88
   7   3 -14    0.41    1.27
  -7  -3  14   -0.14    1.04
  -7   3  14    0.20    1.20
   7  -3 -14   -0.39    0.89
  -5  -3  14    3.77    1.04
   5   3 -14    3.84    1.30
  -5   3  14    1.03    0.88
  -5   3  14    4.24    1.28
   5  -3 -14    3.30    1.31
   5  -3 -14    2.23    0.91
   3   3 -14    1.00    1.08
   3  -3 -14    0.97    1.24
  -3   3  14    2.17    0.91
  -3   3  14    1.10    1.29
  -3  -3  14    0.38    1.17
   3  -3 -14   -0.58    0.87
  -1   3  14   -0.08    0.87
   1  -3 -14   -0.39    1.30
  -1   3  14   -0.07    1.30
  -1  -3  14    0.37    1.15
   1  -3 -14    0.26    0.89
   1   3 -14    0.04    1.21
   1   3  14    1.62    1.10
   1  -3  14    0.88    1.25
   1   3  14    2.42    1.63
  -1  -3 -14    2.95    1.46
  -1  -3 -14    3.40    0.96
  -1   3 -14    5.18    1.24
   3   3  14    1.98    0.99
   3  -3  14    1.58    1.38
  -3  -3 -14    2.74    1.55
  -3  -3 -14    1.22    1.05
   3   3  14    1.64    1.57
  -3   3 -14    2.16    1.16
   5  -3  14    1.98    1.67
   5   3  14    3.22    1.11
  -5  -3 -14    1.20    1.41
  -5   3 -14    2.68    1.07
   5   3  14    1.37    1.64
  -5  -3 -14    1.56    1.00
   7   3  14    4.62    1.11
   7   3  14    5.99    1.73
  -7  -3 -14    5.86    1.50
  -7   3 -14    5.50    1.37
  -7  -3 -14    6.29    1.06
   7  -3  14    7.67    1.84
   9   3  14    1.08    1.03
  -9   3 -14    0.32    1.24
   9  -3  14    1.62    1.52
   9   3  14    1.51    1.84
  11   3  14   -0.11    1.04
 -11   3 -14    0.80    1.19
  11  -3  14    0.21    1.16
  11   3  14    0.88    1.78
  13   3  14    0.69    1.50
  13   3  14   -0.16    1.04
 -13   3 -14   -0.08    1.30
  13  -3  14    1.40    1.40
  15   3  14    1.04    1.09
  15   3  14    0.22    1.68
 -15   3 -14    0.86    1.32
  15  -3  14    0.08    1.43
  17   3  14    0.08    1.05
  17   3  14    0.50    1.70
 -17   3 -14    0.71    1.42
  17  -3  14    0.41    1.28
  19   3  14    0.18    1.18
  19   3  14   -0.24    1.78
 -19   3 -14    0.64    1.40
  19  -3  14   -0.25    1.58
  24  -4 -14    3.36    1.44
 -24   4  14    6.27    1.24
  24   4 -14    6.20    1.19
  24  -4 -14    6.43    1.25
  22  -4 -14   -1.43    1.41
 -22   4  14   -0.21    1.35
 -22  -4  14   -1.60    1.12
  22   4 -14   -0.84    1.13
  22  -4 -14    0.14    1.19
 -20  -4  14   -0.35    1.25
  20  -4 -14    3.16    1.21
 -20   4  14    1.26    1.16
  20   4 -14    0.58    1.27
  20  -4 -14    0.26    1.11
 -18  -4  14    6.99    1.16
  18  -4 -14    5.57    1.29
 -18   4  14    7.42    1.21
  18   4 -14    7.05    1.25
  18  -4 -14    6.88    1.12
  16  -4 -14   12.78    1.52
 -16   4  14   12.92    1.43
 -16  -4  14   14.13    1.16
  16   4 -14   10.17    1.20
  16  -4 -14   10.87    1.21
  14  -4 -14    5.62    1.29
  14   4 -14    8.73    1.16
 -14   4  14    7.78    1.27
 -14  -4  14    8.58    1.14
  14  -4 -14    6.28    1.16
  12   4 -14    2.61    1.20
 -12   4  14    0.96    1.22
  12  -4 -14    2.00    1.26
  12  -4 -14    1.33    1.08
 -12  -4  14    1.60    1.08
  10   4 -14    1.61    1.15
 -10  -4  14    0.89    1.21
 -10   4  14    0.78    1.35
  10  -4 -14   -0.17    1.52
  10  -4 -14    0.96    1.02
  -8  -4  14    2.74    1.06
   8   4 -14    1.77    1.11
  -8   4  14    2.17    1.36
   8  -4 -14    1.34    1.21
   8  -4 -14    2.70    0.96
   6   4 -14    3.24    1.14
  -6   4  14    1.81    1.36
   6  -4 -14    3.68    1.30
  -6  -4  14    3.52    1.20
   6  -4 -14    3.38    1.06
   4   4 -14   -0.20    1.07
  -4   4  14    0.10    1.34
  -4  -4  14    1.60    1.20
   4  -4 -14   -0.48    1.14
  -2  -4  14    3.01    1.34
  -2   4  14    1.34    1.41
   2  -4 -14    3.23    1.08
   2   4 -14    3.50    1.33
   0  -4  14    7.86    1.82
   0   4  14    7.46    1.48
   0   4 -14    7.22    1.24
   0  -4 -14    3.73    1.21
   2  -4  14    5.35    1.99
   2   4  14    6.38    1.65
  -2   4 -14    6.29    1.42
  -2  -4 -14    5.78    1.18
   4  -4  14    1.64    1.63
  -4   4 -14    3.45    1.43
   4   4  14   -1.90    1.80
  -4  -4 -14   -0.26    1.15
   6  -4  14   11.86    1.56
  -6  -4 -14    7.29    1.25
  -6   4 -14   13.29    1.49
   6   4  14   15.81    2.07
  -8  -4 -14    7.30    1.18
  -8  -4 -14    5.13    1.31
  -8   4 -14    6.68    1.35
   8   4  14    5.69    1.77
   8  -4  14    4.42    1.52
 -10   4 -14    6.24    1.28
 -10  -4 -14    8.81    1.60
  10  -4  14    7.49    1.45
 -10  -4 -14    7.45    1.18
  10   4  14    6.89    1.70
 -12   4 -14    1.10    1.28
 -12  -4 -14    2.79    1.40
  12  -4  14    2.94    1.19
  12   4  14    0.85    1.75
  35   1 -15   -0.08    1.09
  35   1 -15    0.64    1.04
  35  -1 -15    1.31    1.20
  33   1 -15   -0.51    1.06
  33   1 -15    0.88    1.12
  33  -1 -15    1.11    1.03
  31   1 -15    0.86    1.16
  31   1 -15    0.67    1.13
  31  -1 -15   -0.46    1.15
  31  -1 -15    0.43    1.15
 -29  -1  15    0.80    1.28
  29   1 -15    1.89    1.07
  29   1 -15   -0.13    1.04
  29  -1 -15    0.81    1.18
  29  -1 -15   -1.18    1.29
  27   1 -15    3.35    1.16
  27   1 -15    2.57    1.01
  27  -1 -15    1.76    1.09
  27  -1 -15    1.38    1.16
  25   1 -15    3.11    1.04
  25   1 -15    2.53    1.20
  25  -1 -15    1.27    1.06
  25  -1 -15    1.11    1.20
 -23  -1  15   -0.09    1.04
  23   1 -15    0.34    1.18
  23  -1 -15    1.07    1.00
  23  -1 -15    1.03    1.25
  23   1 -15    0.34    1.18
 -21   1  15    1.46    1.07
  21   1 -15    0.30    1.01
  21  -1 -15    0.63    1.22
  21  -1 -15    2.85    1.07
  21   1 -15    2.36    1.18
 -21  -1  15    2.61    1.20
  19  -1 -15   -1.30    1.04
 -19   1  15   -1.24    1.06
  19  -1 -15   -0.44    1.22
  19   1 -15    0.87    1.22
 -19  -1  15    0.23    1.21
 -17   1  15    0.71    1.10
  17   1 -15    0.87    1.06
 -17  -1  15   -0.46    1.04
 -15   1  15    2.15    1.03
  15   1 -15    1.96    1.21
 -15  -1  15    2.01    1.05
 -13   1  15    0.17    1.10
  13   1 -15    1.69    1.24
  13  -1 -15    0.87    1.37
 -13  -1  15    0.54    1.09
 -11   1  15   -1.27    0.97
  11  -1 -15   -0.55    1.31
  11   1 -15    0.40    1.22
 -11  -1  15   -0.02    1.09
  11  -1 -15   -0.31    1.26
  -9   1  15   -1.52    0.98
   9  -1 -15    0.94    1.52
   9   1 -15    0.81    1.44
  -9  -1  15   -0.52    1.01
   9  -1 -15    0.04    1.45
   7   1 -15    1.00    1.47
   7  -1 -15    1.23    1.81
   7  -1 -15    0.77    2.20
  -7  -1  15    1.82    1.01
  -7   1  15    1.87    0.93
   5   1 -15    2.39    1.52
  -5  -1  15    2.05    0.99
  -5   1  15    1.36    0.91
  -3  -1  15    0.21    0.96
   3   1 -15    0.77    1.56
  -3   1  15    1.46    0.96
   1   1 -15    4.71    1.94
  -1  -1  15    2.69    0.94
  -1   1  15    3.83    1.00
   1   1  15    3.95    0.95
   3   1  15    4.00    0.92
   5   1  15    1.99    0.89
   7   1  15    2.25    0.92
   9  -1  15    0.37    2.34
   9   1  15   -0.81    0.96
  11  -1  15    0.71    2.11
  11   1  15    0.75    0.98
  13  -1  15    0.46    2.17
  13   1  15    1.19    1.09
  15  -1  15   -0.15    2.20
  15   1  15    0.03    1.10
  17  -1  15   -0.04    1.77
  17   1  15   -0.12    2.69
  17   1  15   -0.07    1.08
  17   1  15   -0.28    2.55
  19  -1  15    0.52    1.80
  19   1  15   -0.10    2.05
  19   1  15   -0.27    1.93
  19   1  15   -0.60    1.09
  21  -1  15    0.87    1.70
  21   1  15    0.40    1.81
  21   1  15    0.12    1.91
  21   1  15    0.89    1.06
  23   1  15   -0.02    1.69
  23  -1  15    0.14    1.56
  23   1  15    0.07    1.81
  23  -1  15   -0.35    1.60
  23   1  15    2.54    1.15
  34  -2 -15    0.00    1.13
  34   2 -15   -1.08    1.13
  34  -2 -15   -0.03    1.34
  32   2 -15    2.41    1.12
  32  -2 -15    2.02    1.06
  32  -2 -15    1.20    1.10
 -30  -2  15    8.00    1.82
  30   2 -15    8.76    1.14
  30  -2 -15    6.62    1.11
  30  -2 -15   11.03    1.36
 -28  -2  15    0.55    1.44
  28  -2 -15   -0.19    1.16
  28   2 -15   -4.09    1.11
  28  -2 -15    0.54    1.03
  26   2 -15    1.07    1.08
  26  -2 -15    1.40    1.26
  26  -2 -15    0.37    1.22
 -26  -2  15    0.54    1.35
  24   2 -15   12.60    1.15
  24  -2 -15   12.05    1.15
  24  -2 -15   13.69    1.19
  22   2 -15   17.39    1.18
  22  -2 -15   17.86    1.36
  22  -2 -15   19.84    1.20
  20   2 -15   26.15    1.30
  20  -2 -15   23.84    1.30
  20  -2 -15   17.45    1.23
 -20  -2  15   25.76    1.42
  18   2 -15    1.76    1.18
 -18  -2  15   -2.13    1.24
  18  -2 -15   -5.06    1.26
  18  -2 -15   -0.52    1.01
 -16   2  15    1.80    1.11
 -16  -2  15    4.91    1.38
  16  -2 -15    1.07    1.19
  16   2 -15    2.04    1.20
 -14   2  15    1.41    0.99
  14   2 -15    0.61    1.24
 -14  -2  15    3.87    1.13
  14  -2 -15    2.04    0.95
  12  -2 -15    3.89    1.22
 -12   2  15    3.08    0.92
  12   2 -15    4.47    1.33
  12  -2 -15    6.58    0.95
  10  -2 -15    2.91    0.84
 -10   2  15    0.38    0.84
  10  -2 -15    1.43    1.31
  10   2 -15    1.22    1.32
  -8   2  15    0.50    0.89
   8   2 -15    1.21    1.27
   8  -2 -15   -0.14    1.33
   8  -2 -15    0.14    0.84
  -8  -2  15   -0.78    1.02
  -6  -2  15    1.88    1.16
  -6   2  15   -0.14    0.89
   6   2 -15    1.50    1.27
   6  -2 -15    1.26    1.61
   6  -2 -15    0.32    0.85
   4   2 -15    0.36    1.29
  -4   2  15    0.48    0.92
  -4  -2  15    0.58    1.12
   4  -2 -15   -0.21    1.66
   4  -2 -15   -0.53    0.92
  -2   2  15   -0.78    0.93
   2  -2 -15    0.44    2.07
  -2  -2  15   -0.37    1.21
   2   2 -15   -0.28    1.15
   0   2  15    1.33    0.96
   0  -2  15    1.79    1.40
   0   2 -15    4.17    1.36
   2   2  15   13.55    1.06
  -2   2 -15   19.03    1.46
   2  -2  15   17.90    1.63
   4   2  15   22.55    1.10
  -4   2 -15   30.40    1.66
   4  -2  15   30.23    1.76
   6   2  15    1.61    1.06
   6  -2  15    2.23    1.63
  -6   2 -15   14.21    1.60
   8   2  15   -0.49    1.01
   8  -2  15   -0.87    1.63
  -8   2 -15    2.69    1.64
  10   2  15   -0.87    1.10
 -10   2 -15    0.55    1.55
  10  -2  15    2.12    1.79
  12   2  15    0.08    1.11
 -12   2 -15    0.75    1.29
  12  -2  15    0.76    1.64
  14   2  15    1.45    1.13
  14   2  15    3.83    2.56
 -14   2 -15    3.15    1.42
  14   2  15    3.45    2.17
  14  -2  15    4.16    1.70
  16   2  15   -1.29    1.15
  16   2  15    0.76    2.28
  16   2  15    0.37    1.94
  16  -2  15    1.18    1.67
  18   2  15   -1.42    1.10
  18   2  15    0.13    2.19
  18  -2  15   -0.22    1.74
  18   2  15    0.18    1.87
  20   2  15    0.97    1.26
  20  -2  15    1.09    1.80
  20   2  15    0.96    1.83
  20   2  15    0.84    1.90
  29   3 -15    0.07    1.06
  29  -3 -15    2.41    1.31
  29  -3 -15    0.50    1.34
 -29  -3  15    0.02    1.57
  27   3 -15    7.89    1.20
 -27  -3  15    7.15    1.51
  27  -3 -15    8.76    1.09
  27  -3 -15    5.55    1.25
 -25  -3  15    1.96    1.35
  25  -3 -15    3.67    1.18
  25  -3 -15    1.78    1.10
  25   3 -15    1.13    1.20
 -23   3  15    3.33    1.18
  23  -3 -15    2.13    1.17
  23  -3 -15    4.07    1.12
  23   3 -15    5.89    1.24
 -21   3  15    3.10    1.14
 -21  -3  15    1.75    1.42
  21   3 -15    2.83    1.06
  21  -3 -15    1.81    1.14
  21  -3 -15    1.24    1.33
  19  -3 -15   -0.64    1.34
 -19   3  15    0.13    1.28
  19   3 -15    0.43    1.07
  19  -3 -15   -0.13    1.10
  17  -3 -15   11.19    1.48
 -17   3  15   12.72    1.44
  17   3 -15   13.90    1.17
  17  -3 -15   12.33    1.14
 -17  -3  15   13.11    1.19
  15  -3 -15    0.19    1.40
 -15   3  15    0.38    1.27
  15   3 -15    0.27    1.19
  15  -3 -15   -0.23    1.06
 -15  -3  15    2.04    0.98
 -13  -3  15   20.05    1.37
 -13   3  15    3.12    1.27
  13   3 -15    1.88    1.49
  13  -3 -15   -0.42    1.13
 -11   3  15   10.87    1.45
  11   3 -15   17.70    1.24
 -11  -3  15   19.71    1.26
  11  -3 -15    9.27    1.10
   9   3 -15   26.97    1.51
  -9   3  15   22.82    1.55
   9  -3 -15   15.13    1.04
  -9  -3  15   22.56    1.27
   7   3 -15   25.56    1.46
  -7   3  15   26.81    1.66
  -7  -3  15   16.72    1.37
   7  -3 -15   18.00    1.69
   7  -3 -15   11.06    1.11
   5   3 -15    7.30    1.12
  -5   3  15    2.61    0.93
  -5  -3  15    6.77    1.12
  -5   3  15    3.32    1.59
   5  -3 -15   -0.22    1.05
   5  -3 -15    8.11    1.64
  -3  -3  15   13.36    1.38
  -3   3  15    4.99    1.02
   3  -3 -15   12.56    1.67
  -3   3  15    9.56    1.73
   3  -3 -15    3.38    1.02
   3   3 -15   16.44    1.40
   1  -3 -15   27.15    1.14
  -1   3  15   19.96    1.16
  -1   3  15   32.43    1.96
   1  -3 -15   31.55    1.86
  -1  -3  15   35.20    1.65
   1   3 -15   37.42    1.63
   1   3  15    0.41    1.04
  -1  -3 -15    0.79    1.59
   1   3  15   -1.02    1.57
   1  -3  15    0.05    1.36
  -1   3 -15    1.25    1.23
  -1  -3 -15   -1.41    0.90
  -3  -3 -15    6.33    1.61
   3   3  15   -1.35    1.08
   3  -3  15   -0.23    1.43
   3   3  15    2.37    1.70
  -3   3 -15    8.88    1.36
  -3  -3 -15    1.93    1.17
   5   3  15    5.28    1.16
   5  -3  15    7.26    1.56
  -5   3 -15    7.66    1.33
   5   3  15    8.17    1.86
  -5  -3 -15    8.42    1.62
   7  -3  15    7.58    1.83
   7   3  15    3.31    1.15
  -7   3 -15    6.08    1.41
   7   3  15    4.44    1.79
   9   3  15    5.67    1.21
   9   3  15    7.46    1.90
  -9   3 -15    9.05    1.41
   9  -3  15    9.81    1.83
  11   3  15    1.49    1.24
 -11   3 -15    4.46    1.32
  11  -3  15    3.70    1.49
  11   3  15    3.28    2.21
  13   3  15   -0.31    1.19
 -13   3 -15    0.60    1.30
  13  -3  15    1.01    1.49
  13   3  15   -1.85    2.40
  15   3  15    0.15    2.08
  15   3  15    0.54    1.09
 -15   3 -15    0.98    1.35
  15  -3  15    0.90    1.55
  17   3  15    0.88    1.13
  17   3  15    1.19    1.83
  17   3  15    0.97    1.64
 -17   3 -15    2.33    1.48
  17  -3  15   -0.50    1.62
  22  -4 -15   -0.23    1.32
 -22   4  15    2.81    1.26
  22   4 -15    2.40    1.16
  22  -4 -15    0.23    1.14
  20  -4 -15   -0.03    1.28
 -20   4  15   -0.77    1.34
 -20  -4  15    0.41    1.09
  20   4 -15   -0.72    1.08
  20  -4 -15    0.81    1.17
  18  -4 -15   -1.12    1.23
 -18   4  15   -1.95    1.31
  18   4 -15   -1.79    1.18
 -18  -4  15    0.62    1.24
  18  -4 -15    0.11    1.25
  16  -4 -15    0.49    1.44
 -16   4  15    0.16    1.16
  16   4 -15    0.69    1.21
 -16  -4  15    0.29    1.20
  16  -4 -15    1.91    1.16
 -14  -4  15    1.41    1.12
  14   4 -15    1.31    1.21
 -14   4  15    2.08    1.33
  14  -4 -15    0.32    1.23
  14  -4 -15    2.73    1.12
  12   4 -15    3.02    1.40
 -12   4  15    2.39    1.36
  12  -4 -15    2.77    1.43
 -12  -4  15    1.44    1.21
  12  -4 -15    2.36    1.12
  10   4 -15    1.39    1.17
 -10   4  15    1.45    1.43
 -10  -4  15    0.20    1.30
  10  -4 -15    0.98    1.21
  10  -4 -15   -0.12    1.06
   8   4 -15    2.28    1.14
  -8  -4  15    0.68    1.30
  -8   4  15   -0.22    1.33
   8  -4 -15   -0.13    1.36
   8  -4 -15   -0.47    1.13
   6   4 -15    1.20    1.13
  -6  -4  15    0.08    1.35
  -6   4  15    1.45    1.31
   6  -4 -15   -0.93    1.10
  -4   4  15    1.73    1.32
   4  -4 -15    0.27    1.03
  -4  -4  15    4.24    1.45
   4   4 -15    4.35    1.23
  -2   4  15    2.56    1.33
  -2  -4  15    2.64    1.60
   2  -4 -15    1.49    1.13
   2   4 -15    2.77    1.43
   0  -4  15    1.80    1.47
   0   4  15    0.38    1.35
   0  -4 -15    1.08    1.31
   0   4 -15    0.59    1.24
   0  -4 -15    1.04    1.12
   2  -4  15    2.84    1.82
   2   4  15    1.44    1.49
  -2   4 -15    2.08    1.39
  -2  -4 -15    2.27    1.06
  -2  -4 -15    1.16    1.36
   4  -4  15   13.21    1.88
  -4  -4 -15   10.68    1.49
   4   4  15   10.82    1.68
  -4   4 -15   10.87    1.29
  -4  -4 -15    8.02    1.30
  -6  -4 -15    1.45    1.39
   6  -4  15   -1.50    1.54
  -6   4 -15    1.91    1.42
   6   4  15    1.30    1.80
  -6  -4 -15    0.91    1.18
   8  -4  15    0.30    1.40
  -8  -4 -15    0.95    1.55
  -8   4 -15    0.40    1.16
   8   4  15    1.33    1.88
  -8  -4 -15    0.46    1.18
  36   0 -16    0.90    1.07
  36   0 -16    0.65    1.13
  34   0 -16    0.83    1.03
  34   0 -16   -0.54    1.06
  32   0 -16    0.51    1.02
  32   0 -16   -0.72    1.18
  30   0 -16    4.90    1.21
  30   0 -16    5.90    1.08
  28   0 -16   10.63    1.15
  28   0 -16    9.68    1.18
 -26   0  16    2.24    1.23
  26   0 -16    1.68    1.21
  26   0 -16    2.18    1.16
  24   0 -16    4.03    1.24
 -24   0  16    2.85    1.08
  24   0 -16    2.40    1.24
 -22   0  16   15.28    1.25
  22   0 -16   14.83    1.29
  22   0 -16   18.69    1.15
 -20   0  16    0.82    1.06
  20   0 -16    0.44    1.08
  20   0 -16    1.66    1.09
 -18   0  16    5.82    1.07
  18   0 -16    6.15    1.25
  16   0 -16    8.55    1.27
 -16   0  16    6.59    1.15
  14   0 -16   -0.27    1.24
  14   0 -16   -0.28    1.10
 -14   0  16    1.10    1.06
  12   0 -16    8.81    1.36
  12   0 -16    8.91    1.35
 -12   0  16    8.42    1.07
  10   0 -16    6.20    1.60
  10   0 -16    5.75    1.60
 -10   0  16    6.54    1.10
   8   0 -16   28.79    2.93
   8   0 -16   29.88    2.74
  -8   0  16   27.46    1.23
  -6   0  16   14.66    1.13
  -4   0  16    5.95    0.95
  -2   0  16    2.15    0.95
   0   0  16    1.58    0.91
   2   0  16    1.99    0.96
   4   0  16   -1.44    0.94
   6   0  16    0.98    0.88
   8   0  16    1.16    0.93
  10   0  16    1.13    1.02
  12   0  16    1.54    1.06
  14   0  16    0.24    1.17
  16   0  16    4.68    1.24
  18   0  16    3.40    1.22
  20   0  16    0.68    2.68
  20   0  16    0.06    2.26
  20   0  16    0.91    1.19
  35   1 -16   -0.90    1.08
  35   1 -16    1.28    1.10
  35  -1 -16   -0.66    1.36
  33   1 -16    1.62    1.06
  33   1 -16    2.86    1.08
  33  -1 -16    2.03    1.32
  31   1 -16    5.09    1.23
  31   1 -16    1.23    1.10
  31  -1 -16    5.80    1.17
  29   1 -16    4.65    1.18
 -29  -1  16    4.31    1.44
  29   1 -16    3.90    1.18
  29  -1 -16    6.16    1.08
  27   1 -16    8.18    1.22
  27   1 -16    6.86    1.29
  27  -1 -16    5.82    1.12
 -25  -1  16    8.57    1.45
  25   1 -16    7.01    1.28
  25  -1 -16    6.81    1.29
  25   1 -16    6.64    1.08
 -23   1  16   14.78    1.21
  23   1 -16   13.54    1.34
  23  -1 -16   13.87    1.21
  23   1 -16   15.90    1.22
 -23  -1  16   13.15    1.19
 -21   1  16    0.58    1.18
  21   1 -16    0.84    1.10
  21  -1 -16    0.75    1.14
  21   1 -16   -0.15    1.16
 -21  -1  16    0.64    1.12
 -19   1  16    2.22    1.07
  19   1 -16    1.83    1.10
  19   1 -16    0.79    1.16
 -19  -1  16    1.60    1.13
 -17   1  16    7.82    1.13
  17   1 -16    9.22    1.25
 -17  -1  16    8.12    1.31
 -15   1  16    6.12    1.23
  15   1 -16    6.99    1.39
  15  -1 -16    6.79    1.25
 -15  -1  16    7.39    1.08
  15  -1 -16    6.00    1.21
 -13   1  16    3.68    1.05
  13  -1 -16    5.10    1.26
  13  -1 -16    4.99    1.23
 -13  -1  16    3.87    1.15
  13   1 -16    3.67    1.30
 -11   1  16    5.09    1.13
  11  -1 -16    6.06    1.72
  11   1 -16    5.16    1.39
 -11  -1  16    2.94    1.17
  11  -1 -16    9.21    1.55
  -9   1  16    0.55    1.07
   9  -1 -16    1.50    1.96
   9   1 -16    2.25    1.38
   9  -1 -16    3.20    1.84
  -9  -1  16    2.81    1.10
   7   1 -16   15.57    1.84
  -7  -1  16   14.78    1.13
  -7   1  16   11.10    1.04
  -5  -1  16   15.86    1.16
   5   1 -16   18.38    1.89
  -5   1  16   17.31    1.06
   3   1 -16   23.92    2.58
  -3  -1  16   20.70    1.14
  -3   1  16   19.97    1.14
  -1  -1  16    5.61    0.92
  -1   1  16    6.11    1.00
   1  -1  16    0.96    0.95
   1   1  16    2.12    0.98
   3  -1  16    7.48    1.03
   3   1  16    9.57    1.03
   5  -1  16    3.29    0.93
   5   1  16    3.84    0.91
   7   1  16    0.89    0.84
   9   1  16    7.12    1.17
  11   1  16    7.06    1.09
  13  -1  16   -0.37    2.48
  13  -1  16   -0.72    2.32
  13   1  16   -2.08    1.14
  15  -1  16   -0.33    2.13
  15  -1  16   -0.25    2.38
  15   1  16    1.29    1.16
  17  -1  16   -0.22    1.97
  17  -1  16    0.50    2.57
  17  -1  16    2.28    1.09
  17   1  16    1.42    1.13
  19  -1  16    2.61    2.21
  19  -1  16    0.98    2.00
  19  -1  16    0.31    1.14
  19   1  16    0.55    1.11
  21  -1  16    1.39    1.80
  21  -1  16    1.68    2.02
  21   1  16    0.48    2.83
  21  -1  16    0.41    1.20
  21   1  16    1.83    1.15
  21   1  16    1.63    2.64
 -32  -2  16    0.33    1.72
  32   2 -16    0.03    1.26
  32  -2 -16   -1.91    1.34
  32  -2 -16   -1.05    1.19
 -30  -2  16   -0.51    1.62
  30   2 -16    0.42    1.00
  30  -2 -16   -0.18    1.33
  30  -2 -16    0.51    1.15
 -28  -2  16    0.75    1.40
  28   2 -16    0.50    1.00
  28  -2 -16    0.31    1.26
  28  -2 -16    0.42    1.12
  26   2 -16    1.12    0.99
  26  -2 -16   -0.63    1.14
  26  -2 -16    1.11    1.00
  24   2 -16    0.53    1.01
  24  -2 -16    2.10    1.14
  24  -2 -16   -0.13    1.06
  22   2 -16   -0.27    1.22
  22  -2 -16   -1.23    1.30
  22  -2 -16    0.73    1.02
 -22  -2  16   -0.23    1.39
  20   2 -16    0.51    1.16
  20  -2 -16   -0.64    1.23
  20  -2 -16    0.42    1.04
 -20  -2  16   -0.70    1.25
  18  -2 -16    4.05    1.11
 -18  -2  16    3.75    1.05
  18   2 -16    3.98    1.04
 -16   2  16    5.83    1.06
  16   2 -16    5.25    1.19
 -16  -2  16    6.03    1.09
  16  -2 -16    6.89    1.05
  14  -2 -16   -0.41    1.26
 -14   2  16    1.26    0.99
  14   2 -16    0.88    1.16
 -14  -2  16   -0.43    1.19
  14  -2 -16   -0.86    0.96
 -12   2  16    1.11    0.92
  12  -2 -16    1.73    1.37
  12   2 -16    2.33    1.16
 -12  -2  16    1.34    1.21
  12  -2 -16    0.46    1.01
 -10   2  16    2.02    0.91
  10  -2 -16    1.53    1.62
  10   2 -16    1.23    1.29
  10  -2 -16    1.84    0.87
  -8   2  16    0.41    0.88
   8   2 -16    1.40    1.37
   8  -2 -16    0.80    1.60
   8  -2 -16    1.02    0.85
  -6   2  16    1.71    0.91
   6  -2 -16    0.74    1.87
   6   2 -16    0.80    1.28
  -6  -2  16    0.39    1.21
   6  -2 -16   -0.88    0.87
  -4   2  16   -0.44    0.84
  -4  -2  16   -0.36    1.40
   4  -2 -16   -0.01    2.29
   4   2 -16    0.26    1.31
  -2   2  16    4.03    0.91
  -2  -2  16    3.45    1.51
   2   2 -16    2.66    1.41
   0   2  16   -0.90    0.86
   0  -2  16    1.11    1.33
   0   2 -16    0.79    1.42
   2   2  16    2.83    0.93
   2  -2  16    1.77    1.55
  -2   2 -16    4.47    1.50
   4   2  16   -0.22    0.98
  -4   2 -16    0.86    1.45
   4  -2  16    0.45    1.70
   6   2  16   -0.91    1.10
  -6   2 -16    1.03    1.60
   6  -2  16    1.51    1.59
   8   2  16    3.85    1.15
  -8   2 -16    1.38    1.50
   8  -2  16    1.62    1.69
  10   2  16   -0.54    1.09
  10  -2  16    0.78    1.70
 -10   2 -16    0.79    1.51
  12   2  16    0.95    1.11
 -12   2 -16    0.68    1.46
  12  -2  16    1.19    1.77
  14   2  16    0.00    1.21
  14  -2  16    0.47    2.22
  16   2  16    0.91    1.20
  16  -2  16    0.96    1.90
  18   2  16   -0.83    1.17
  18   2  16    0.26    3.05
  18  -2  16   -0.25    1.84
  18   2  16   -0.09    2.71
  27  -3 -16    0.81    1.46
  27  -3 -16   -0.01    1.10
 -27  -3  16    1.02    1.58
  27   3 -16   -0.98    1.11
  25  -3 -16   -1.06    1.15
  25  -3 -16    0.29    1.41
  25   3 -16   -0.29    1.14
  23   3 -16   -1.20    1.27
  23  -3 -16   -0.89    1.07
  23  -3 -16   -0.54    1.18
 -21   3  16    0.48    1.18
  21   3 -16    0.54    1.11
 -21  -3  16    0.53    1.41
  21  -3 -16   -0.50    1.15
  21  -3 -16    1.02    1.34
  19  -3 -16    0.73    1.25
 -19   3  16    0.62    1.33
  19   3 -16    0.94    1.09
 -19  -3  16    0.91    1.16
  19  -3 -16    2.27    1.14
  17  -3 -16    0.18    1.33
 -17   3  16    0.54    1.25
  17   3 -16    0.49    1.32
  17  -3 -16   -0.05    1.07
 -15   3  16    7.20    1.16
  15   3 -16    7.53    1.21
 -15  -3  16    8.96    1.31
  15  -3 -16    9.28    1.16
 -13   3  16    4.11    1.32
  13   3 -16    4.88    1.29
  13  -3 -16    3.50    1.07
 -13  -3  16    4.56    1.34
 -11  -3  16   -0.01    1.33
 -11   3  16   -0.10    1.28
  11   3 -16   -0.08    1.44
  11  -3 -16    0.50    1.30
  11  -3 -16    0.55    1.09
   9   3 -16    7.81    1.55
  -9   3  16    4.05    1.60
  -9  -3  16    6.00    1.43
   9  -3 -16    7.27    1.43
   9  -3 -16    5.78    1.09
   7   3 -16   11.46    1.56
  -7   3  16    5.44    1.07
  -7   3  16    7.50    1.57
   7  -3 -16    7.61    1.47
   7  -3 -16    3.50    1.04
  -7  -3  16    9.53    1.43
   5   3 -16   11.44    1.46
   5  -3 -16   12.04    1.66
  -5   3  16    9.21    1.05
  -5   3  16   12.67    1.72
  -5  -3  16   13.29    1.39
   5  -3 -16   10.84    1.04
  -3   3  16    1.56    0.89
  -3  -3  16    2.36    1.30
  -3   3  16    1.26    1.58
   3  -3 -16    1.77    1.48
   3  -3 -16    1.07    0.94
   3   3 -16    1.85    1.41
  -1  -3  16    0.32    1.30
   1  -3 -16    1.86    1.69
  -1   3  16    1.28    1.04
  -1   3  16    0.15    1.65
   1  -3 -16   -0.46    1.02
   1   3 -16    1.56    1.38
   1   3  16   -0.09    1.12
   1   3  16    0.84    1.75
  -1   3 -16    2.91    1.36
   1  -3  16   -0.30    1.45
  -1  -3 -16   -0.91    1.12
  -1  -3 -16    2.23    1.73
   3   3  16    0.22    1.09
  -3  -3 -16    1.65    1.69
   3   3  16    0.96    1.76
   3  -3  16    1.23    1.44
  -3   3 -16    1.60    1.38
   5   3  16    0.27    1.19
   5  -3  16   -0.63    1.36
   5   3  16   -0.28    1.82
  -5   3 -16    0.89    1.25
   7   3  16   -0.64    1.15
   7  -3  16    0.33    1.44
  -7   3 -16    0.42    1.29
   7   3  16    0.18    1.94
   9  -3  16    1.60    1.72
   9   3  16   -0.22    1.08
  -9   3 -16    1.85    1.37
   9   3  16    0.27    2.08
  11   3  16    1.30    1.19
 -11   3 -16    4.81    1.43
  11   3  16    3.73    2.17
  11  -3  16    4.74    1.80
  13   3  16    0.59    1.18
  13   3  16    0.64    1.91
 -13   3 -16    0.81    1.49
  13   3  16   -0.43    2.10
  13  -3  16    0.67    1.65
 -18  -4  16    2.18    1.22
  18  -4 -16    2.10    1.25
 -18   4  16    1.58    1.11
  18   4 -16   -0.06    1.46
  18  -4 -16    2.39    1.11
 -16   4  16    0.86    1.15
 -16  -4  16   -0.87    1.38
  16  -4 -16    0.63    1.48
  16   4 -16   -0.43    1.41
  16  -4 -16   -0.75    1.20
  14   4 -16   -1.31    1.32
 -14   4  16   -0.41    1.34
  14  -4 -16    0.01    1.52
 -14  -4  16   -0.48    1.20
  14  -4 -16   -1.65    1.21
 -12  -4  16   -1.00    1.38
  12   4 -16    0.72    1.45
 -12   4  16   -0.58    1.39
  12  -4 -16    0.82    1.33
  12  -4 -16   -0.18    1.12
  10   4 -16    0.01    1.19
 -10   4  16   -0.09    1.29
 -10  -4  16   -1.54    1.35
  10  -4 -16   -1.26    1.12
   8   4 -16    1.42    1.16
  -8   4  16    1.12    1.37
  -8  -4  16    0.45    1.15
   8  -4 -16    1.39    1.02
   6   4 -16   -0.96    1.19
  -6  -4  16    0.22    1.20
  -6   4  16   -0.12    1.42
   6  -4 -16    0.03    1.08
  -4  -4  16   -0.30    1.22
   4  -4 -16   -0.29    1.41
  -4   4  16    0.52    1.37
   4  -4 -16   -0.79    1.06
   4   4 -16   -1.93    1.37
  -2   4  16    1.15    1.44
   2  -4 -16   -0.31    1.41
  -2  -4  16    0.05    1.29
   2  -4 -16   -1.35    1.16
   2   4 -16    0.82    1.37
   0   4  16    1.08    1.52
   0  -4  16   -1.37    1.33
   0   4 -16    0.57    1.33
   0  -4 -16   -0.17    1.18
   0  -4 -16   -0.11    1.58
  -2  -4 -16   -1.41    1.23
  -2  -4 -16    0.58    1.68
   2  -4  16    0.34    1.44
   2   4  16   -0.86    1.79
  -2   4 -16   -0.19    1.35
   4  -4  16    1.78    1.67
   4   4  16    0.18    1.78
  -4   4 -16    2.02    1.42
  -4  -4 -16    1.01    1.20
  -4  -4 -16    0.10    1.58
  33   1 -17    4.66    1.20
  33   1 -17    1.35    1.36
  33  -1 -17    2.94    1.25
  33  -1 -17    3.09    1.24
  31   1 -17    0.21    1.21
  31  -1 -17   -1.18    1.31
 -31  -1  17    0.79    1.41
  31   1 -17    0.30    1.34
  31  -1 -17   -0.52    1.31
  29  -1 -17    2.80    1.16
  29   1 -17    2.16    1.28
  29  -1 -17    2.76    1.17
  29   1 -17    2.25    1.29
  27  -1 -17    3.87    1.21
  27   1 -17    3.77    1.33
  27  -1 -17    3.72    1.36
  27   1 -17    6.39    1.18
 -25  -1  17    1.38    1.20
  25  -1 -17    0.47    1.33
  25   1 -17    1.30    1.25
  25  -1 -17    1.78    1.35
  25   1 -17    0.67    1.27
 -23   1  17    0.04    1.23
  23  -1 -17    0.44    1.24
  23   1 -17   -0.10    1.34
  23  -1 -17    0.16    1.28
  23   1 -17    1.13    1.14
 -23  -1  17    0.70    1.31
 -21   1  17   16.84    1.44
  21   1 -17   19.17    1.48
  21   1 -17   18.76    1.45
  21  -1 -17   18.70    1.52
 -21  -1  17   19.67    1.26
 -19   1  17   14.18    1.43
  19  -1 -17   18.55    1.49
  19   1 -17   16.17    1.33
 -19  -1  17   15.50    1.39
 -17   1  17    6.84    1.22
  17   1 -17    9.14    1.39
  17  -1 -17    9.23    1.38
  17  -1 -17   10.19    1.44
 -17  -1  17    8.19    1.32
 -15   1  17    5.76    1.13
  15   1 -17    6.99    1.32
  15  -1 -17    5.99    1.54
 -15  -1  17    5.22    1.26
  15   1 -17    7.28    1.35
  15  -1 -17    7.59    1.53
 -13   1  17    6.19    1.17
  13  -1 -17    7.05    1.62
  13   1 -17    5.70    1.39
  13   1 -17    6.09    1.39
 -13  -1  17    7.75    1.10
  13  -1 -17    5.95    1.55
 -11   1  17    7.26    1.03
  11  -1 -17   10.68    2.03
  11   1 -17    9.78    1.53
  11  -1 -17   11.13    1.84
  11   1 -17   11.63    1.61
 -11  -1  17   10.64    1.19
  -9   1  17   17.67    1.11
   9   1 -17   16.97    1.82
   9   1 -17   20.10    1.95
  -9  -1  17   17.70    1.24
   7   1 -17    2.79    1.86
   7   1 -17    3.21    1.82
  -7  -1  17    3.21    1.07
  -7   1  17    1.94    1.00
   5   1 -17    1.67    2.20
  -5  -1  17    0.61    1.02
   5   1 -17    1.63    2.13
  -5   1  17    1.80    0.91
  -3  -1  17    3.06    0.99
  -3   1  17   -0.44    0.90
  -1  -1  17    6.29    1.02
  -1   1  17    6.39    0.88
   1  -1  17    0.93    0.86
   1   1  17    2.38    0.89
   3  -1  17    6.73    0.91
   3   1  17    1.57    0.85
   5  -1  17    8.96    1.00
   5   1  17    8.11    1.06
   7  -1  17   10.10    1.05
   7   1  17   12.13    1.17
   9  -1  17    6.38    1.05
   9   1  17    4.64    1.07
  11  -1  17    1.75    1.13
  11   1  17    2.74    1.04
  13   1  17    1.94    1.13
  13  -1  17    1.15    1.11
  15  -1  17    2.08    1.18
  15   1  17    1.39    1.19
  17  -1  17    0.59    2.99
  17  -1  17    0.78    2.72
  17  -1  17    0.41    1.23
  17   1  17    1.25    1.13
 -30  -2  17    0.87    1.62
  30   2 -17    1.37    1.17
  30  -2 -17    1.72    1.21
  30  -2 -17    3.04    1.23
 -28  -2  17   -0.28    1.41
  28   2 -17    0.49    1.15
  28  -2 -17    0.24    1.31
  28  -2 -17    1.91    1.19
  26   2 -17    2.92    1.15
  26  -2 -17    2.10    1.20
  26  -2 -17    1.98    1.06
  24   2 -17    2.90    1.28
  24  -2 -17    2.13    1.22
  24  -2 -17    1.64    1.07
 -24  -2  17    1.65    1.46
  22   2 -17    0.20    1.12
  22  -2 -17   -0.38    1.38
  22  -2 -17   -0.27    1.06
 -22  -2  17    0.73    1.33
  20  -2 -17    1.50    1.05
 -20  -2  17   -0.74    1.27
  20   2 -17    0.28    1.15
  18  -2 -17   -0.14    1.05
  18   2 -17    1.34    1.36
 -18  -2  17    0.54    1.16
 -16   2  17    2.09    1.04
  16   2 -17    3.21    1.32
  16  -2 -17    3.49    1.05
 -16  -2  17    3.76    1.05
  16  -2 -17    2.43    1.36
  14  -2 -17    3.83    1.41
 -14   2  17    4.12    1.08
  14   2 -17    1.80    1.37
  14  -2 -17    4.27    1.08
 -14  -2  17    3.41    1.20
 -12   2  17    7.23    1.12
  12  -2 -17    7.94    1.72
  12   2 -17    9.48    1.48
  12  -2 -17   10.01    1.12
 -12  -2  17    9.35    1.16
 -10   2  17   -1.17    1.00
  10   2 -17    1.40    1.42
  10  -2 -17    0.95    1.77
  10  -2 -17    1.72    1.01
 -10  -2  17    0.17    1.15
  -8   2  17    0.33    0.96
   8   2 -17    2.74    1.34
   8  -2 -17    1.46    2.02
   6   2 -17    0.46    1.41
  -6   2  17    0.53    0.89
   6  -2 -17    0.88    2.46
  -4   2  17    2.49    0.94
  -4  -2  17    3.16    1.56
   4   2 -17    3.05    1.56
  -2   2  17   -0.98    0.88
   2   2 -17   -0.14    1.54
  -2  -2  17    0.35    1.52
   0   2  17   -0.55    0.92
   0   2 -17   -0.31    1.54
   0  -2  17    0.07    1.46
   2   2  17   -0.75    1.04
   2  -2  17   -0.55    1.60
  -2   2 -17    0.22    1.68
   4   2  17    5.72    1.13
  -4   2 -17    7.47    1.84
   4  -2  17    7.28    1.82
   6   2  17   -0.33    1.08
   6  -2  17    0.40    1.73
  -6   2 -17    0.57    1.63
   8   2  17   -0.13    1.09
  -8   2 -17    0.51    1.64
   8  -2  17    1.22    1.83
  10   2  17   -1.12    1.15
 -10   2 -17   -0.16    1.66
  10  -2  17    0.54    1.76
  12   2  17    0.11    1.11
  12  -2  17   -0.11    1.94
  14   2  17    0.49    1.18
  14  -2  17    0.43    2.07
  25  -3 -17    1.94    1.20
  25   3 -17    3.13    1.24
  25  -3 -17    1.51    1.30
  23   3 -17   -0.33    1.35
 -23  -3  17    0.30    1.36
  23  -3 -17   -0.05    1.11
  23  -3 -17    1.04    1.11
  21  -3 -17    1.59    1.19
  21   3 -17    2.05    1.19
 -21  -3  17    2.50    1.32
  21  -3 -17    1.49    1.18
  19  -3 -17    3.88    1.49
  19   3 -17    4.60    1.23
 -19  -3  17    5.64    1.24
  19  -3 -17    3.96    1.16
  17   3 -17    6.78    1.50
  17  -3 -17    2.40    1.23
 -15   3  17    1.46    1.34
  15   3 -17    2.77    1.49
  15  -3 -17    0.49    1.12
 -13   3  17    2.12    1.28
  13   3 -17    0.55    1.55
  13  -3 -17    0.31    1.35
 -13  -3  17    2.04    1.36
  13  -3 -17    0.24    1.12
 -11   3  17    2.55    1.31
  11   3 -17    2.77    1.44
  11  -3 -17    3.88    1.48
  11  -3 -17    1.88    1.11
 -11  -3  17    3.79    1.43
  -9  -3  17    4.41    1.34
   9   3 -17    4.60    1.39
  -9   3  17    3.36    1.46
   9  -3 -17    3.93    1.50
   9  -3 -17    2.95    1.09
   7  -3 -17    0.47    1.64
   7   3 -17    1.12    1.45
  -7   3  17   -0.46    0.99
  -7   3  17    0.40    1.51
  -7  -3  17    1.20    1.37
   7  -3 -17    0.84    1.03
  -5   3  17   -0.46    1.02
  -5   3  17    0.18    1.58
   5  -3 -17    0.24    1.59
   5  -3 -17   -0.20    1.01
  -5  -3  17   -0.20    1.38
   5   3 -17    0.43    1.36
  -3   3  17   -0.66    1.05
  -3   3  17    0.25    1.66
  -3  -3  17    1.95    1.39
   3  -3 -17    1.37    1.02
   3   3 -17    1.19    1.42
   3  -3 -17    0.62    1.74
  -1   3  17    0.60    1.05
  -1   3  17    3.86    1.94
  -1  -3  17    4.43    1.46
   1   3 -17    5.06    1.33
   1  -3 -17    1.41    1.08
   1  -3 -17    3.86    1.92
   1  -3  17    0.79    1.35
   1   3  17    0.90    1.08
   1   3  17    0.76    2.14
  -1  -3 -17    0.32    2.05
  -1   3 -17    2.30    1.25
   3   3  17    1.58    1.13
   3   3  17    0.84    2.38
  -3   3 -17    1.79    1.21
   3  -3  17    0.75    1.43
   5   3  17    1.23    1.16
   5   3  17   -0.08    2.88
  -5   3 -17    0.41    1.33
   5  -3  17    0.84    1.46
   7   3  17    3.15    1.11
   7  -3  17    6.46    1.56
  -7   3 -17    6.41    1.44
   9   3  17    1.08    1.19
   9  -3  17    3.71    1.94
  -9   3 -17    3.50    1.64
 -14  -4  17   -0.69    1.27
  14   4 -17    1.60    1.34
 -14   4  17   -1.22    1.48
  14  -4 -17   -1.11    1.25
  12   4 -17    1.42    1.49
 -12   4  17    0.34    1.42
 -12  -4  17    0.51    1.33
  12  -4 -17    0.20    1.20
 -10  -4  17    1.31    1.13
  10   4 -17   -0.21    1.33
 -10   4  17   -0.32    1.32
  10  -4 -17    0.90    1.16
   8   4 -17    1.80    1.35
  -8   4  17   -0.02    1.60
  -8  -4  17    1.06    1.35
   8  -4 -17    0.16    1.21
   8  -4 -17    0.74    1.52
   6  -4 -17    0.49    1.54
  -6   4  17    0.54    1.54
  -6  -4  17    0.12    1.42
   6  -4 -17    0.52    1.09
   6   4 -17   -0.28    1.29
  -4  -4  17    0.31    1.34
  -4   4  17    0.57    1.73
   4  -4 -17    0.08    1.62
   4  -4 -17    0.62    1.18
   4   4 -17    0.09    1.34
  -2  -4  17    1.14    1.41
  -2   4  17   -0.20    1.76
   2  -4 -17    0.44    1.64
   2  -4 -17    0.57    1.22
   2   4 -17   -0.04    1.32
  32   0 -18    0.17    1.21
  32   0 -18    0.35    1.36
  30   0 -18    1.41    1.29
  30   0 -18    1.45    1.14
 -28   0  18    5.17    1.26
  28   0 -18    5.51    1.49
  28   0 -18    8.65    1.24
 -26   0  18    0.28    1.16
  26   0 -18   -0.26    1.29
  26   0 -18    0.14    1.13
 -24   0  18    1.72    1.18
  24   0 -18    3.81    1.32
  24   0 -18    2.16    1.34
 -22   0  18    1.61    1.05
  22   0 -18    2.31    1.27
  20   0 -18   -0.03    1.26
 -20   0  18    1.08    1.21
 -18   0  18    2.85    1.23
  18   0 -18    2.72    1.41
  18   0 -18    3.09    1.37
  16   0 -18    5.99    1.43
  16   0 -18    4.21    1.57
 -16   0  18    6.39    1.10
  14   0 -18    7.80    1.66
  14   0 -18    7.22    1.70
 -14   0  18    6.95    1.23
  12   0 -18    0.77    1.73
  12   0 -18    0.11    1.80
 -12   0  18    0.81    1.07
  10   0 -18   -0.22    3.24
 -10   0  18   -0.59    1.03
  10   0 -18   -0.20    2.68
  -8   0  18    1.35    0.95
  -6   0  18    1.20    0.98
  -4   0  18    3.05    1.00
  -2   0  18   14.26    1.00
   0   0  18    9.69    0.94
   2   0  18    2.50    0.91
   4   0  18   -0.12    0.92
   6   0  18   -0.27    1.02
   8   0  18    3.09    1.05
  10   0  18   -0.48    1.08
  12   0  18    5.79    1.09
  14   0  18    1.85    1.07
  16   0  18   -0.10    1.18
  31   1 -18    2.13    1.27
  31  -1 -18    0.75    1.24
  31  -1 -18    1.60    1.22
  31   1 -18    1.01    1.43
  29   1 -18   -0.06    1.20
  29  -1 -18   -0.03    1.29
  29   1 -18   -0.21    1.16
  29  -1 -18   -0.35    1.12
 -27  -1  18    0.85    1.22
  27   1 -18    0.62    1.31
  27  -1 -18    1.91    1.36
  27   1 -18    0.33    1.44
  27  -1 -18    3.43    1.18
 -25  -1  18    4.43    1.48
  25   1 -18    1.89    1.40
  25  -1 -18    1.16    1.19
  25   1 -18    1.56    1.43
  25  -1 -18    2.35    1.44
 -23   1  18   17.83    1.34
  23   1 -18   18.17    1.45
  23   1 -18   21.74    1.43
  23  -1 -18   20.86    1.52
 -23  -1  18   16.90    1.57
 -21   1  18    5.01    1.29
  21  -1 -18    7.56    1.44
  21   1 -18    5.14    1.36
  21   1 -18    9.15    1.36
 -21  -1  18    6.77    1.14
 -19   1  18    2.06    1.13
  19   1 -18    2.36    1.37
  19  -1 -18    2.39    1.31
  19  -1 -18    1.65    1.31
 -19  -1  18    2.87    1.10
  17   1 -18    0.70    1.32
 -17   1  18    0.32    1.06
  17   1 -18    0.99    1.26
  17  -1 -18    0.62    1.42
  17  -1 -18    0.24    1.32
 -17  -1  18   -0.13    1.08
 -15   1  18    0.65    1.02
  15   1 -18    1.66    1.31
  15  -1 -18    1.13    1.49
  15  -1 -18    0.73    1.53
  15   1 -18    1.74    1.36
 -15  -1  18    0.76    1.06
 -13   1  18    5.32    1.06
  13   1 -18    5.52    1.52
  13  -1 -18    4.73    1.73
  13   1 -18    5.23    1.60
 -13  -1  18    4.12    1.12
  13  -1 -18    4.20    1.77
 -11   1  18    0.33    1.03
  11   1 -18    1.40    1.44
  11  -1 -18    0.65    2.30
  11   1 -18    2.40    1.70
  11  -1 -18    1.05    2.27
 -11  -1  18    1.46    1.06
  -9   1  18    5.44    1.08
   9   1 -18    4.48    1.93
   9   1 -18    5.74    1.79
  -9  -1  18    6.38    1.12
   7   1 -18    9.13    2.36
  -7  -1  18   11.19    1.08
   7   1 -18   10.84    2.42
  -7   1  18    8.61    1.13
  -5  -1  18    2.12    1.10
  -5   1  18    0.17    0.99
  -3  -1  18    2.87    1.06
  -3   1  18    2.50    0.97
  -1  -1  18    1.02    0.96
  -1   1  18   -0.48    0.92
   1  -1  18    0.32    0.92
   1   1  18    1.05    0.93
   3  -1  18    6.84    1.06
   3   1  18    4.70    1.00
   5  -1  18    6.31    0.94
   5   1  18    5.49    1.03
   7  -1  18    8.35    1.10
   7   1  18   10.62    1.13
   9  -1  18    0.11    1.06
   9   1  18    0.65    1.12
  11  -1  18    4.91    1.10
  11   1  18    3.93    1.16
  13  -1  18    1.29    1.22
  13   1  18    0.20    1.15
  15  -1  18    1.25    1.24
  15   1  18    0.88    1.17
  28   2 -18    0.07    1.42
  28  -2 -18    1.80    1.26
  28  -2 -18    1.42    1.28
  26   2 -18    0.36    1.37
  26  -2 -18    1.36    1.34
  26  -2 -18    2.45    1.24
  24   2 -18    0.95    1.15
  24  -2 -18    0.54    1.43
  24  -2 -18   -0.15    1.03
 -24  -2  18    1.01    1.17
  22  -2 -18    0.25    1.09
 -22  -2  18    0.99    1.33
  22   2 -18   -0.53    1.37
  20  -2 -18   -0.88    1.15
  20   2 -18    0.81    1.18
 -20  -2  18    0.91    1.16
 -18   2  18    0.91    1.13
  18   2 -18    1.99    1.38
  18  -2 -18    1.40    1.04
 -18  -2  18    2.22    1.13
  18  -2 -18    0.82    1.41
  16  -2 -18    3.08    1.34
 -16   2  18    2.22    1.24
  16   2 -18    0.10    1.36
  16  -2 -18    2.62    1.18
 -16  -2  18    2.13    1.19
 -14   2  18    7.68    1.08
  14  -2 -18    2.80    1.69
  14   2 -18    5.55    1.42
 -14  -2  18    5.40    1.11
 -12   2  18    0.99    1.25
  12   2 -18    2.82    1.29
  12  -2 -18    2.56    1.77
 -12  -2  18    0.47    1.09
 -10   2  18    2.34    1.08
  10   2 -18    0.91    1.47
  10  -2 -18    1.39    1.88
 -10  -2  18    2.63    1.19
   8   2 -18    0.87    1.40
  -8   2  18    0.56    1.08
   8  -2 -18    1.31    2.53
  -8  -2  18    2.57    1.03
   8  -2 -18    1.41    2.56
  -6   2  18    4.41    1.12
  -6  -2  18    2.61    1.07
   6   2 -18    4.59    1.45
  -4   2  18    2.96    1.00
   4   2 -18    1.49    1.47
  -2   2  18    7.17    1.05
   2   2 -18   12.51    1.86
   0   2  18    4.11    1.07
   0   2 -18    4.56    1.79
   2   2  18    3.71    1.06
  -2   2 -18    4.13    1.84
   2  -2  18    2.93    1.79
   4  -2  18    1.50    1.93
   4   2  18    1.36    1.11
  -4   2 -18    1.94    1.84
   6   2  18   -0.51    1.00
   6  -2  18    1.80    1.89
  -6   2 -18    1.56    1.97
   8   2  18    3.28    1.14
   8  -2  18    3.00    2.13
  10   2  18    1.38    1.18
  10  -2  18    0.99    2.09
  12   2  18    0.28    1.06
  12  -2  18    1.03    2.05
  21  -3 -18    0.84    1.49
  21   3 -18    2.25    1.49
 -21  -3  18    1.16    1.17
  21  -3 -18    0.57    1.25
  19   3 -18    0.30    1.39
 -19  -3  18    1.86    1.15
  19  -3 -18    1.35    1.16
  17   3 -18   -0.21    1.23
 -17  -3  18    1.13    1.34
  17  -3 -18   -0.15    1.13
  15  -3 -18   -0.82    1.43
  15   3 -18    0.57    1.21
  15  -3 -18   -0.17    1.17
  13   3 -18    1.73    1.59
  13  -3 -18   -0.85    1.56
  13  -3 -18    1.16    1.20
  11   3 -18    0.72    1.43
 -11  -3  18    0.71    1.41
  11  -3 -18    0.50    1.55
  11  -3 -18    2.87    1.20
   9   3 -18    2.37    1.34
  -9   3  18    0.12    1.08
   9  -3 -18    0.34    1.07
   9  -3 -18    0.09    1.67
  -9  -3  18   -0.66    1.28
   7   3 -18    1.68    1.37
  -7   3  18    0.68    1.09
  -7  -3  18    0.12    1.25
   7  -3 -18    0.21    1.76
   7  -3 -18    1.61    1.07
  -5   3  18    0.81    1.06
  -5  -3  18    0.88    1.30
   5  -3 -18    0.53    1.03
   5  -3 -18   -0.03    1.88
   5   3 -18    1.71    1.33
   3  -3 -18    0.83    2.17
  -3  -3  18    1.19    1.36
  -3   3  18    1.84    1.12
   3   3 -18    1.78    1.37
  -1   3  18    1.64    1.01
  -1  -3  18    0.11    1.40
   1   3 -18   -0.22    1.40
   1   3  18    1.58    1.24
   1  -3  18    2.13    1.48
  -1   3 -18    1.93    1.43
   3  -3  18    1.75    1.60
   3   3  18    2.50    1.23
  -3   3 -18    2.54    1.63
   5   3  18    0.38    1.20
  -5   3 -18    0.11    1.71
   5  -3  18    1.28    1.77
 -29  -1  19    2.12    1.47
  29  -1 -19    2.29    1.30
  29   1 -19    3.25    1.16
  29  -1 -19    1.88    1.16
  29   1 -19    0.46    1.43
 -27  -1  19   -0.61    1.44
  27   1 -19   -0.06    1.33
  27   1 -19    1.12    1.31
  27  -1 -19   -1.33    1.37
  27  -1 -19    0.75    1.35
 -25  -1  19    1.79    1.42
 -25   1  19    0.04    1.17
  25   1 -19    0.46    1.13
  25   1 -19    2.26    1.38
  25  -1 -19    0.08    1.30
  25  -1 -19   -0.20    1.16
 -23   1  19    0.37    1.04
  23   1 -19   -0.67    1.40
  23   1 -19   -0.01    1.32
  23  -1 -19    0.22    1.24
 -23  -1  19   -0.47    1.15
 -21   1  19    0.31    1.05
  21   1 -19    0.61    1.36
  21  -1 -19    0.76    1.25
  21  -1 -19   -0.35    1.33
 -21  -1  19    0.54    1.26
  19   1 -19    1.96    1.37
 -19   1  19   -0.38    1.25
  19  -1 -19    1.08    1.27
  19  -1 -19    0.93    1.24
 -19  -1  19    2.10    1.03
 -17   1  19    0.90    1.02
  17   1 -19    1.04    1.26
  17  -1 -19    0.90    1.37
  17  -1 -19    1.23    1.40
  17   1 -19    0.62    1.31
 -17  -1  19    1.79    1.01
 -15   1  19   -0.46    1.04
  15  -1 -19    0.68    1.57
  15   1 -19    0.39    1.38
  15   1 -19    0.13    1.46
 -15  -1  19    1.20    1.07
  15  -1 -19   -0.33    1.58
 -13   1  19    0.32    1.10
  13  -1 -19    0.13    2.02
  13   1 -19   -0.56    1.56
  13   1 -19    0.09    1.57
  13  -1 -19    0.34    1.85
 -13  -1  19    2.57    1.06
 -11   1  19   -0.15    1.12
  11   1 -19    0.16    1.97
  11   1 -19    0.25    1.64
 -11  -1  19   -0.84    1.06
  -9   1  19   -1.58    1.13
   9   1 -19    0.69    1.84
   9   1 -19    0.32    1.87
  -9  -1  19    1.36    1.06
  -7   1  19    2.96    1.15
  -7  -1  19    4.31    1.18
  -5  -1  19    0.38    1.11
  -5   1  19   -0.53    1.09
  -3  -1  19   -0.97    1.09
  -3   1  19   -0.43    1.04
  -1  -1  19    2.22    1.09
  -1   1  19    0.94    1.01
   1  -1  19    0.88    1.10
   1   1  19    1.18    1.02
   3  -1  19    1.60    1.03
   3   1  19    1.47    1.07
   5  -1  19    2.11    1.13
   5   1  19    2.17    1.05
   7  -1  19    1.31    1.03
   7   1  19   -0.63    1.13
   9  -1  19   -0.43    1.07
   9   1  19    0.85    1.06
  11  -1  19   -0.86    1.14
  11   1  19   -0.05    1.19
  24  -2 -19    0.87    1.10
 -24  -2  19    2.05    1.30
  24   2 -19    1.58    1.28
  22   2 -19   -0.05    1.41
 -22  -2  19   -0.02    1.30
  20   2 -19    0.48    1.22
 -20  -2  19    1.35    1.15
  20  -2 -19    1.19    1.43
  18  -2 -19    1.74    1.46
 -18   2  19    1.52    1.19
  18   2 -19    1.73    1.39
 -18  -2  19    3.01    1.33
  16  -2 -19    9.78    1.86
 -16   2  19    5.97    1.32
  16   2 -19   16.27    1.54
 -16  -2  19   15.09    1.23
 -14   2  19    1.18    1.17
  14  -2 -19    1.25    1.85
  14   2 -19    1.94    1.50
 -14  -2  19    1.14    1.11
 -12   2  19   -0.92    1.12
  12   2 -19    0.20    1.40
  12  -2 -19    0.12    1.87
  12  -2 -19   -0.64    1.96
 -12  -2  19    2.57    1.07
 -10   2  19    7.83    1.27
  10   2 -19    7.07    1.59
  10  -2 -19    5.74    2.74
  10  -2 -19    5.70    2.66
 -10  -2  19    5.66    1.17
  -8   2  19   11.33    1.28
  -8  -2  19   17.32    1.30
   8   2 -19   22.90    1.73
  -6   2  19   11.26    1.30
  -6  -2  19   17.10    1.29
   6   2 -19   21.00    1.97
  -4   2  19    6.64    1.14
   4   2 -19   10.41    1.92
  -4  -2  19    5.88    1.36
  -2   2  19   -0.01    1.05
   2   2 -19    1.02    1.80
  -2  -2  19   -0.93    1.07
   0   2  19    1.80    1.10
   0   2 -19    2.76    2.08
   2   2  19   -0.22    1.11
  -2   2 -19   -0.13    2.24
   4   2  19    1.99    1.23
   6   2  19   -0.87    1.18
   8   2  19   -1.80    1.26
  17  -3 -19    0.22    1.70
  17   3 -19    0.83    1.23
 -17  -3  19    0.38    1.44
  17  -3 -19    1.45    1.25
  15   3 -19    1.95    1.30
  15  -3 -19    2.01    1.83
 -15  -3  19    1.51    1.39
  15  -3 -19   -0.08    1.23
  13   3 -19    0.72    1.54
  13  -3 -19   -0.28    1.61
  13  -3 -19   -0.27    1.21
  11   3 -19    2.60    1.54
  11  -3 -19    0.75    1.21
  11  -3 -19    1.20    1.84
   9   3 -19    0.34    1.48
   9  -3 -19    0.56    1.74
  -9   3  19   -0.83    1.23
   9  -3 -19   -0.27    1.18
  -7  -3  19    0.68    1.49
  -7   3  19    0.37    1.04
   7  -3 -19   -0.51    1.05
   7  -3 -19    0.00    2.05
   7   3 -19   -0.57    1.41
  -5   3  19   -0.41    1.16
  -5  -3  19   -0.14    1.50
   5  -3 -19    0.36    2.62
   5   3 -19    0.22    1.49
  -3  -3  19    2.15    1.70
  -3   3  19   -0.52    1.21
   3   3 -19    1.59    1.52
  -1   3  19    0.55    1.21
  -1  -3  19    3.95    1.76
   1   3 -19    3.23    1.77
  26   0 -20    3.37    1.35
 -26   0  20    1.86    1.38
  26   0 -20    2.80    1.40
 -24   0  20    7.68    1.49
  24   0 -20   13.14    1.62
 -22   0  20   19.71    1.57
  22   0 -20   21.24    1.65
  22   0 -20   22.29    1.69
 -20   0  20   10.56    1.19
  20   0 -20   14.24    1.62
  20   0 -20   11.59    1.55
 -18   0  20    3.02    1.11
  18   0 -20    4.20    1.68
  18   0 -20    3.53    1.58
  16   0 -20    3.34    1.91
  16   0 -20    8.36    1.85
 -16   0  20    8.03    1.17
  14   0 -20   13.07    2.40
  14   0 -20   13.08    2.18
 -14   0  20    9.29    1.24
 -12   0  20   20.87    1.37
 -10   0  20   18.60    1.37
  -8   0  20    8.64    1.16
  -6   0  20   16.01    1.21
  -4   0  20   14.73    1.31
  -2   0  20   12.80    1.23
   0   0  20    6.85    1.14
   2   0  20    7.91    1.13
   4   0  20   15.96    1.33
   6   0  20    8.92    1.25
   8   0  20    2.40    1.13
 -25  -1  20    0.72    1.27
 -25   1  20   -0.75    1.21
  25  -1 -20    0.34    1.36
  25   1 -20   -0.80    1.37
  25   1 -20    0.13    1.31
 -23  -1  20    0.58    1.39
 -23   1  20   -0.35    1.33
  23   1 -20    2.95    1.43
  23  -1 -20    2.58    1.47
  23  -1 -20    2.88    1.44
  21   1 -20    2.21    1.39
 -21   1  20    2.25    1.08
  21  -1 -20    1.98    1.49
  21  -1 -20    2.74    1.48
 -21  -1  20    3.40    1.21
 -19   1  20    1.70    1.08
  19   1 -20    0.23    1.42
  19  -1 -20    0.29    1.50
  19  -1 -20    0.51    1.59
  19   1 -20    1.27    1.47
 -19  -1  20   -0.35    1.31
 -17   1  20    2.80    1.17
  17  -1 -20    4.95    1.74
  17   1 -20    3.99    1.51
  17   1 -20    6.68    1.41
  17  -1 -20    5.29    1.75
 -17  -1  20    6.32    1.08
 -15   1  20    5.93    1.23
  15  -1 -20    6.17    2.06
  15   1 -20    4.40    1.70
  15   1 -20    7.09    1.83
  15  -1 -20    5.00    1.99
 -15  -1  20    4.91    1.15
 -13   1  20    1.78    1.16
  13   1 -20    2.45    2.09
  13   1 -20    1.01    1.77
 -13  -1  20    1.84    1.10
 -11   1  20    0.74    1.13
  11   1 -20   -0.07    2.06
  11   1 -20   -0.22    1.93
 -11  -1  20    0.02    1.08
  -9   1  20    0.51    1.01
  -9  -1  20    1.45    1.14
  -7   1  20    0.07    1.14
  -7  -1  20   -0.01    1.10
  -5  -1  20    1.66    1.13
  -5   1  20    0.62    1.09
  -3  -1  20    2.78    1.12
  -3   1  20    1.63    1.20
  -1  -1  20    2.62    1.11
  -1   1  20    3.81    1.22
   1  -1  20    1.02    1.07
   1   1  20   -0.98    0.99
   3  -1  20    0.76    1.02
   3   1  20    1.03    1.10
   5  -1  20   -0.40    1.15
   5   1  20    1.39    1.15
   7  -1  20   -0.01    1.15
   7   1  20   -0.27    1.18
  20  -2 -20    0.58    1.76
  20   2 -20    2.26    1.53
 -20  -2  20    1.48    1.40
  18  -2 -20    0.98    1.63
 -18   2  20    0.07    1.19
  18   2 -20    0.86    1.44
 -18  -2  20    1.36    1.20
  18  -2 -20    1.29    1.58
 -16   2  20    0.01    1.17
  16  -2 -20   -0.13    1.85
  16   2 -20   -0.84    1.55
  16  -2 -20    0.35    1.67
 -16  -2  20    0.43    1.29
 -14   2  20    1.68    1.13
  14   2 -20    2.55    1.62
  14  -2 -20    0.25    2.02
  14  -2 -20    1.40    1.91
 -14  -2  20    0.10    1.11
  12  -2 -20    0.69    2.73
 -12   2  20    0.80    1.16
  12   2 -20   -0.40    1.53
  12  -2 -20    0.88    2.53
 -12  -2  20   -0.19    1.06
  10   2 -20    1.05    1.72
 -10   2  20    2.30    1.15
 -10  -2  20   -0.61    1.08
  -8   2  20    1.06    1.14
  -8  -2  20    1.43    1.14
   8   2 -20    1.58    1.77
  -6   2  20    0.28    1.07
   6   2 -20    0.56    1.91
  -6  -2  20    1.85    1.23
  -4   2  20   -0.02    1.09
   4   2 -20    1.07    2.04
  -4  -2  20    0.27    1.17
  -2   2  20   -1.77    1.14
   2   2 -20    0.04    2.55
  -2  -2  20   -0.03    1.19
   0   2  20   -0.45    1.05
   0  -2  20    1.13    1.20
   2   2  20    1.33    1.10
   2  -2  20    2.16    1.07
 -21   1  21   -0.49    1.21
  21  -1 -21    0.14    1.61
  21   1 -21   -0.21    1.54
  21  -1 -21   -0.82    1.70
  21   1 -21    0.07    1.60
 -21  -1  21   -0.19    1.26
 -19   1  21    1.74    1.15
  19   1 -21    1.06    1.75
  19   1 -21    1.34    1.79
  19  -1 -21    0.59    1.73
  19  -1 -21    1.99    1.71
 -19  -1  21    0.74    1.20
  17  -1 -21    0.43    1.99
 -17   1  21   -0.39    1.13
  17   1 -21    0.39    1.54
  17   1 -21    1.02    1.64
  17  -1 -21    0.20    1.88
 -17  -1  21    2.52    1.11
 -15   1  21   -1.65    1.12
  15  -1 -21    0.32    2.92
  15   1 -21   -0.10    1.86
  15   1 -21   -0.05    1.69
 -15  -1  21    1.25    1.06
 -13   1  21   -1.18    1.15
  13   1 -21   -0.07    1.98
  13   1 -21    0.18    1.83
 -13  -1  21   -0.99    1.10
 -11   1  21    0.44    1.02
 -11  -1  21    0.17    1.11
  -9   1  21    0.58    1.17
  -9  -1  21   -0.91    1.11
  -7   1  21    1.32    1.20
  -7  -1  21   -0.75    1.12
  -5  -1  21   -1.23    1.17
  -5   1  21    0.78    1.17
  -3  -1  21    2.07    1.18
  -3   1  21   -0.41    1.19
  -1  -1  21   -1.36    1.22
  -1   1  21   -1.20    1.12
   1  -1  21   -2.21    1.20
   1   1  21   -0.22    1.04
  12   2 -21    0.55    1.70
 -12   2  21    0.81    1.25
 -12  -2  21   -0.61    1.24
 -10   2  21    1.24    1.33
 -10  -2  21    1.42    1.21
  10   2 -21    2.47    1.91
  -8   2  21    3.76    1.32
   8   2 -21    9.74    2.14
  -8  -2  21    7.31    1.31
 -14   0  22    0.79    1.16
 -12   0  22    2.10    1.17
 -10   0  22    0.06    1.20
  -8   0  22    0.42    1.22
  -6   0  22    0.13    1.23
   0   0   0    0.00    0.00
;
_shelx_hkl_checksum     71522
_shelx_res_file
;
TITL VZC-151 in C2/c
    shelx.res
    created by SHELXL-2018/3 at 15:20:30 on 08-Aug-2018
CELL  0.71073  36.2700   5.3986  18.6200   90.000  103.340   90.000
ZERR     8.00   0.0073   0.0011   0.0037    0.000    0.030    0.000
LATT   7
SYMM  - X,   Y, 1/2 - Z
SFAC  C    H    N    O    CL
UNIT  144 192 24 8 8
MERG   2
TWIN    1.00  0.00  0.90  0.00 -1.00  0.00  0.00  0.00 -1.00   2
SADI  C1 C2 C1 C5 C1' C2 C1' C5
DELU     0.010   0.010 C1 C1'
SIMU     0.040   0.080   1.700 C1 C1' C2 C5
EQIV $1 x, y+1, z
EQIV $2 -x+1/2, -y+3/2, -z
EQIV $3 -x+1/2, y-1/2, -z+1/2
HTAB C9 O1
HTAB C11 Cl1
HTAB C11 Cl1_$1
HTAB C12 Cl1_$2
HTAB C13 O1_$3
HTAB C15 Cl1_$2
HTAB N1 Cl1
FMAP   2
PLAN -5
SIZE     0.132   0.273   0.346
ACTA
BOND
LIST   4
L.S.  24
TEMP  -103.00
WGHT    0.112600    0.348900
BASF   0.30145
FVAR       0.10806   0.84285
MOLE    1
N1    3    0.162823    0.477845    0.072052    11.00000    0.03579    0.03720 =
         0.03849   -0.00603    0.01220    0.00147
N2    3    0.258655    0.700622    0.138224    11.00000    0.04232    0.02613 =
         0.03525   -0.00076    0.01489    0.00161
N3    3    0.311017    0.887468    0.185732    11.00000    0.04364    0.02710 =
         0.03985   -0.00181    0.01630   -0.00529
O1    4    0.187100    0.750948    0.164185    11.00000    0.05218    0.04872 =
         0.04674   -0.01678    0.02073   -0.00170
PART    1
C1    1    0.006923    0.631002    0.129685    21.00000    0.05224    0.05770 =
         0.09066   -0.00348    0.02737    0.01451
AFIX  23
H1A   2   -0.005777    0.746242    0.090345    21.00000   -1.20000
H1B   2   -0.008010    0.623539    0.167931    21.00000   -1.20000
AFIX   0
PART    2
C1'   1    0.014027    0.537872    0.163430   -21.00000    0.04260    0.04615 =
         0.09106    0.00122    0.04223    0.01650
AFIX  23
H1'1  2    0.019558    0.439312    0.209509   -21.00000   -1.20000
H1'2  2   -0.009825    0.630514    0.160560   -21.00000   -1.20000
AFIX   0
PART    0
C2    1    0.010325    0.370297    0.097345    11.00000    0.04932    0.05384 =
         0.07888    0.00291    0.02610    0.00114
AFIX  23
H2A   2    0.007424    0.238929    0.132728    11.00000   -1.20000
H2B   2   -0.008830    0.345562    0.050560    11.00000   -1.20000
AFIX   0
C3    1    0.050041    0.372725    0.084509    11.00000    0.04362    0.04626 =
         0.05617    0.00260    0.01639    0.00229
C4    1    0.070301    0.573248    0.119409    11.00000    0.05507    0.04135 =
         0.04592    0.00200    0.01804    0.00889
C5    1    0.046337    0.715812    0.162554    11.00000    0.05456    0.05332 =
         0.09051   -0.00181    0.03666    0.01026
AFIX  23
H5A   2    0.053825    0.675188    0.215787    11.00000   -1.20000
H5B   2    0.048800    0.896697    0.156268    11.00000   -1.20000
AFIX   0
C6    1    0.067312    0.210317    0.045018    11.00000    0.04655    0.04786 =
         0.06903   -0.00881    0.01703   -0.00450
AFIX  43
H6    2    0.053560    0.074806    0.019341    11.00000   -1.20000
AFIX   0
C7    1    0.105015    0.247784    0.043359    11.00000    0.05079    0.03973 =
         0.05742   -0.00956    0.01475    0.00047
AFIX  43
H7    2    0.117384    0.133484    0.018010    11.00000   -1.20000
AFIX   0
C8    1    0.124568    0.449305    0.078180    11.00000    0.03967    0.03604 =
         0.03288    0.00370    0.00892    0.00313
C9    1    0.107340    0.616526    0.116660    11.00000    0.04374    0.03718 =
         0.04234   -0.00066    0.01442    0.00355
AFIX  43
H9    2    0.120702    0.756550    0.140374    11.00000   -1.20000
AFIX   0
C10   1    0.190130    0.622013    0.111581    11.00000    0.04379    0.02794 =
         0.03610   -0.00124    0.01454    0.00260
C11   1    0.225746    0.617022    0.083108    11.00000    0.04212    0.03166 =
         0.03562   -0.00578    0.00789   -0.00151
AFIX  23
H11A  2    0.230239    0.446019    0.067916    11.00000   -1.20000
H11B  2    0.222334    0.724566    0.038996    11.00000   -1.20000
AFIX   0
C12   1    0.281543    0.882327    0.128576    11.00000    0.04452    0.02104 =
         0.03670   -0.00109    0.01199   -0.00042
AFIX  43
H12   2    0.277478    0.991130    0.087397    11.00000   -1.20000
AFIX   0
C13   1    0.307158    0.702397    0.233929    11.00000    0.05391    0.03082 =
         0.04004    0.00331    0.01826    0.00282
AFIX  43
H13   2    0.324273    0.664753    0.279459    11.00000   -1.20000
AFIX   0
C14   1    0.274468    0.584194    0.204382    11.00000    0.04282    0.03119 =
         0.03135    0.00884    0.01149    0.00513
AFIX  43
H14   2    0.264207    0.446855    0.225054    11.00000   -1.20000
AFIX   0
C15   1    0.343668    1.054082    0.192396    11.00000    0.04968    0.03311 =
         0.05279   -0.00312    0.01431   -0.00759
AFIX  23
H15A  2    0.355727    1.079649    0.245245    11.00000   -1.20000
H15B  2    0.334866    1.217060    0.170671    11.00000   -1.20000
AFIX   0
C16   1    0.372711    0.948004    0.153273    11.00000    0.05157    0.05135 =
         0.07862   -0.00286    0.01950   -0.01398
AFIX  23
H16A  2    0.359918    0.915740    0.101139    11.00000   -1.20000
H16B  2    0.392405    1.075129    0.153460    11.00000   -1.20000
AFIX   0
C17   1    0.391756    0.715404    0.185531    11.00000    0.06013    0.05107 =
         0.09669   -0.01384    0.02703   -0.00506
AFIX  23
H17A  2    0.372720    0.581383    0.180888    11.00000   -1.20000
H17B  2    0.403047    0.741053    0.238706    11.00000   -1.20000
AFIX   0
C18   1    0.422672    0.637570    0.146844    11.00000    0.07097    0.07405 =
         0.13611   -0.02616    0.05487   -0.00549
AFIX 137
H18A  2    0.411994    0.626255    0.093572    11.00000   -1.50000
H18B  2    0.432805    0.475814    0.165602    11.00000   -1.50000
H18C  2    0.443086    0.760623    0.156499    11.00000   -1.50000
AFIX   0
H1    2    0.167523    0.377763    0.038730    11.00000    0.02861
MOLE    2
CL1   5    0.193258    0.104030   -0.032754    11.00000    0.05750    0.03047 =
         0.04489   -0.00280    0.02003    0.00239
HKLF 4
REM  VZC-151 in C2/c
REM wR2 = 0.1992, GooF = S = 1.054, Restrained GooF = 1.050 for all data
REM R1 = 0.0661 for 1953 Fo > 4sig(Fo) and 0.1106 for all 3134 data
REM 224 parameters refined using 36 restraints
END
WGHT      0.1126      0.3360
REM Highest difference peak  0.444,  deepest hole -0.404,  1-sigma level  0.077
Q1    1   0.3819  0.9092  0.2156  11.00000  0.05    0.44
Q2    1   0.3820  0.8155  0.1198  11.00000  0.05    0.36
Q3    1   0.2433  0.3483  0.0003  11.00000  0.05    0.28
Q4    1   0.3096  0.3958  0.2397  11.00000  0.05    0.27
Q5    1   0.4303  0.0777  0.5797  11.00000  0.05    0.25
;
_shelx_res_checksum     75641
data_Global
_journal_date_recd_electronic     2018-10-11
_journal_date_accepted     2018-10-19
_journal_name_full     'Acta Crystallographica, Section E'
_journal_year     2018
_journal_volume     74
_journal_issue     11
_journal_page_first     1665
_journal_page_last     1668
_journal_paper_category     GO
_journal_paper_doi     10.1107/S2056989018014792
_journal_coeditor_code     SU5456
_publ_contact_author_name     'Carola Schulzke'
_publ_contact_author_address
;
Institut f\"ur Biochemie, Universit\"at Greifswald,
Felix-Hausdorff-Stra\&se 4, 17487 Greifswald,
Germany
;
_publ_contact_author_email     'carola.schulzke@uni-greifswald.de'
_publ_contact_author_fax     ?
_publ_contact_author_phone     ?
_publ_section_title
;
Crystal structure of
1-butyl-3-{2-[(indan-5-yl)amino]-2-oxoethyl}-1<i>H</i>-imidazol-3-ium
chloride
;
loop_
    _publ_author_name
    _publ_author_footnote
    _publ_author_address
    'Zende, Vidya' .
;
Department of Chemistry, Institute of Chemical Technology, Nathalal Parekh Road,
Matunga, Mumbai 400019, India
;
    'Girase, Tejpalsingh Ramsingh' .
;
Department of Chemistry, Institute of Chemical Technology, Nathalal Parekh Road,
Matunga, Mumbai 400019, India
;
    'Chrysochos, Nicolas' .
;
Institut f\"ur Biochemie, Universit\"at Greifswald,
Felix-Hausdorff-Strasse 4, 17487 Greifswald,
Germany
;
    'Kapdi, Anant Ramakant' .
;
Department of Chemistry, Institute of Chemical Technology, Nathalal Parekh Road,
Matunga, Mumbai 400019, India
;
    'Schulzke, Carola' .
;
Institut f\"ur Biochemie, Universit\"at Greifswald,
Felix-Hausdorff-Strasse 4, 17487 Greifswald,
Germany
;
_publ_section_synopsis
;
A new amide moiety bearing an imidazolium salt as precursor to an
<i>N</i>-heterocyclic carbene was synthesized. The synthetic procedure, the
compound's characterization and its crystal structure, including a comparison
of geometrical parameters with related compounds, are reported and discussed.
;
