# Supplementary material for: Crystal structure of 1-butyl-3-{2-[(indan-5-yl)amino]-2-oxoeth­yl}-1H-imidazol-3-ium chloride
Source: Acta Crystallogr E Crystallogr Commun. 2018 Oct 26;74(Pt 11):1665–8. doi: 10.1107/S2056989018014792 (PMC6218894; doi:10.1107/S2056989018014792)
Supplement: Supplementary file 2 [file e-74-01665-Isup2.hkl]

data_I                                                                          
_shelx_title ' VZC-151 in C2/c'                                                 
_shelx_refln_list_code          4                                               
_shelx_F_calc_maximum      287.58                                               
_exptl_crystal_F_000      1424.00                                               
_reflns_d_resolution_high  0.8401                                               
                                                                                
loop_                                                                           
 _space_group_symop_operation_xyz                                               
 'x, y, z'                                                                      
 '-x, y, -z+1/2'                                                                
 'x+1/2, y+1/2, z'                                                              
 '-x+1/2, y+1/2, -z+1/2'                                                        
 '-x, -y, -z'                                                                   
 'x, -y, z-1/2'                                                                 
 '-x+1/2, -y+1/2, -z'                                                           
 'x+1/2, -y+1/2, z-1/2'                                                         
                                                                                
_cell_length_a    36.2700                                                       
_cell_length_b     5.3986                                                       
_cell_length_c    18.6200                                                       
_cell_angle_alpha  90.000                                                       
_cell_angle_beta  103.340                                                       
_cell_angle_gamma  90.000                                                       
                                                                                
_shelx_F_squared_multiplier     1.000                                           
                                                                                
loop_                                                                           
 _refln_index_h                                                                 
 _refln_index_k                                                                 
 _refln_index_l                                                                 
 _refln_F_squared_calc                                                          
 _refln_F_squared_meas                                                          
 _refln_F_squared_sigma                                                         
 _refln_observed_status                                                         
   6   0   0       1345.01       1281.09       115.61 o                         
   8   0   0      22393.30      21595.30       286.02 o                         
  10   0   0      32371.94      32500.84       298.86 o                         
  12   0   0       1156.28       1242.56       100.19 o                         
  14   0   0       1696.03       1861.69       101.05 o                         
  16   0   0      32481.99      36625.00       266.32 o                         
  18   0   0       1124.72       1415.54        95.05 o                         
  20   0   0       1205.33       1160.35        90.77 o                         
  22   0   0        392.50        262.90        80.50 o                         
  24   0   0       6488.58       7297.77       131.02 o                         
  26   0   0      12042.85      13033.56       164.42 o                         
  28   0   0       2199.38       2563.04        99.34 o                         
  30   0   0          1.48        174.69        83.07 o                         
  32   0   0       1096.81       1277.67        89.06 o                         
  34   0   0       8298.06       9400.09       153.29 o                         
  36   0   0        509.89        655.96        93.34 o                         
  38   0   0          9.88         63.80        76.65 o                         
  40   0   0         23.16         -8.50        60.87 o                         
  42   0   0        171.34        236.57        68.27 o                         
   1   1   0      39845.95      38803.61       435.31 o                         
   3   1   0       3061.03       2624.19        72.63 o                         
   5   1   0         62.11        -13.45        56.17 o                         
   7   1   0      24892.39      23733.01       251.88 o                         
   9   1   0        287.87        381.19        44.09 o                         
  11   1   0       2725.59       2571.41        51.25 o                         
  13   1   0       3627.44       3270.31        60.72 o                         
  15   1   0        519.47        549.91        49.28 o                         
  17   1   0       2462.65       2698.10        73.17 o                         
  19   1   0       3601.22       3746.10        73.17 o                         
  21   1   0       2503.19       2761.59        55.03 o                         
  23   1   0       1780.09       1576.70        73.43 o                         
  25   1   0          5.36         41.97        54.50 o                         
  27   1   0         17.20          5.10        41.92 o                         
  29   1   0        216.69        218.46        46.08 o                         
  31   1   0         49.13          4.47        45.86 o                         
  33   1   0         28.15         61.80        48.10 o                         
  35   1   0        790.11        942.32        72.38 o                         
  37   1   0          6.80        -53.23        53.23 o                         
  39   1   0         94.85        161.83        54.03 o                         
  41   1   0         69.96         -3.73        54.55 o                         
   0   2   0       1200.25       1292.11       109.61 o                         
   2   2   0       1688.15       1557.84        54.25 o                         
   4   2   0       2706.93       2844.06        73.42 o                         
   6   2   0       4834.31       4566.24       114.89 o                         
   8   2   0       1331.95       1433.09        50.83 o                         
  10   2   0       3124.90       3337.00        52.67 o                         
  12   2   0         38.74         71.75        39.87 o                         
  14   2   0       5695.17       6242.51        60.86 o                         
  16   2   0       1667.94       1873.18        44.06 o                         
  18   2   0        101.68        143.16        41.54 o                         
  20   2   0       2074.71       2017.53        52.55 o                         
  22   2   0        139.31        187.39        45.30 o                         
  24   2   0       1083.51       1098.20        50.09 o                         
  26   2   0         17.21         55.53        44.49 o                         
  28   2   0       1525.27       1536.93        54.30 o                         
  30   2   0        151.18        139.73        47.29 o                         
  32   2   0        416.14        409.55        63.88 o                         
  34   2   0         11.23        -13.76        93.34 o                         
  36   2   0          0.01        -49.49        54.71 o                         
  38   2   0         23.54         32.34        53.65 o                         
   1   3   0        121.82        116.91        44.15 o                         
   3   3   0       6319.08       6636.46        73.67 o                         
   5   3   0       1340.77       1261.34        59.21 o                         
   7   3   0          0.15        -22.43        41.89 o                         
   9   3   0        744.17        758.03        43.54 o                         
  11   3   0        121.94         64.10        37.28 o                         
  13   3   0         63.78        142.84        36.01 o                         
  15   3   0        130.31         90.82        35.85 o                         
  17   3   0         72.64         79.65        36.77 o                         
  19   3   0        846.15        903.16        39.98 o                         
  21   3   0        336.45        298.07        38.97 o                         
  23   3   0       1341.16       1423.14        64.77 o                         
  25   3   0       1212.67       1160.04        48.84 o                         
  27   3   0        485.73        460.76        49.26 o                         
  29   3   0        142.40        237.72        66.93 o                         
  31   3   0        326.52        333.93        52.92 o                         
  33   3   0         17.25          7.09        51.57 o                         
  35   3   0         41.40         65.42        55.84 o                         
  37   3   0          9.11        -71.33        71.33 o                         
   0   4   0       5459.34       4900.18       127.17 o                         
   2   4   0       1154.23       1192.77        54.47 o                         
   4   4   0       3008.07       2929.87        50.79 o                         
   6   4   0        254.17        180.50        45.78 o                         
   8   4   0       1791.36       1903.31        57.72 o                         
  10   4   0       4178.40       4454.66        80.35 o                         
  12   4   0        623.77        722.47        59.95 o                         
  14   4   0        479.23        406.31        38.67 o                         
  16   4   0        582.27        561.89        37.62 o                         
  18   4   0        351.56        359.81        38.84 o                         
  20   4   0         38.60         54.17        37.13 o                         
  22   4   0        624.39        605.47        59.18 o                         
  24   4   0        600.98        519.00        42.27 o                         
  26   4   0       1008.84       1136.53        58.47 o                         
  28   4   0        130.58        183.08        67.86 o                         
  30   4   0        124.24         98.13        56.69 o                         
  32   4   0         41.66        -16.17        60.34 o                         
   1   5   0        340.30        300.21        39.70 o                         
   3   5   0        102.00         65.96        38.81 o                         
   5   5   0        303.98        312.06        47.34 o                         
   7   5   0         71.40         83.51        41.04 o                         
   9   5   0        598.15        436.99        44.35 o                         
  11   5   0         30.65         53.51        43.63 o                         
  13   5   0        319.21        282.64        48.05 o                         
  15   5   0         91.53         99.86        40.56 o                         
  17   5   0        604.71        594.34        45.64 o                         
  19   5   0          3.95         15.43        44.02 o                         
  21   5   0         34.04         50.28        45.95 o                         
  23   5   0         31.94         77.27        43.34 o                         
  25   5   0        147.09        146.47        49.94 o                         
   0   6   0       2277.74       1828.27       107.04 o                         
   2   6   0        511.05        450.40        50.13 o                         
   4   6   0          9.08         65.47        46.99 o                         
   6   6   0          1.50         43.91        47.41 o                         
   8   6   0        423.23        389.67        44.40 o                         
  10   6   0        705.19        615.50        48.13 o                         
  12   6   0        254.94        277.18        46.54 o                         
  14   6   0         36.95         72.32        48.56 o                         
 -41   1   1         23.06          6.15        59.47 o                         
 -39   1   1          2.22         44.83        53.06 o                         
 -37   1   1          0.25        -53.56        53.56 o                         
 -35   1   1          2.29        -48.29        49.44 o                         
 -33   1   1          4.22         42.85        49.26 o                         
 -31   1   1        184.93        197.53        44.82 o                         
 -29   1   1       1005.78        951.27        74.71 o                         
 -27   1   1        207.79        177.43        55.20 o                         
 -25   1   1          0.47         19.10        49.64 o                         
 -23   1   1         13.26         28.43        51.37 o                         
 -21   1   1       3012.87       3049.38        61.75 o                         
 -19   1   1          4.78          2.99        47.02 o                         
 -17   1   1          6.93         -9.59        48.31 o                         
 -15   1   1         10.73         13.51        49.21 o                         
 -13   1   1       1043.57        851.57        52.87 o                         
 -11   1   1        388.08        483.58        44.89 o                         
  -9   1   1       8307.45       8069.52       142.73 o                         
  -7   1   1       8238.74       7536.55       104.48 o                         
  -5   1   1         25.69         10.13        57.31 o                         
  -3   1   1       8719.69       6733.36       162.29 o                         
  -1   1   1       4893.60       4254.14        86.68 o                         
   1   1   1        555.47        500.49        64.09 o                         
   3   1   1       1410.20       1130.87        57.69 o                         
   5   1   1       6053.30       5330.83       113.01 o                         
   7   1   1        152.15        164.16        42.49 o                         
   9   1   1       2100.71       1964.60        47.98 o                         
  11   1   1         16.18         29.16        44.03 o                         
  13   1   1        218.98        231.05        44.23 o                         
  15   1   1        251.97        128.78        45.99 o                         
  17   1   1        394.05        410.58        46.78 o                         
  19   1   1        321.40        420.78        46.09 o                         
  21   1   1        715.32        790.59        45.70 o                         
  23   1   1        184.62        181.06        51.03 o                         
  25   1   1         18.03         39.98        50.46 o                         
  27   1   1         15.81         51.86        41.48 o                         
  29   1   1        140.85        211.81        47.84 o                         
  31   1   1         29.33         46.71        45.17 o                         
  33   1   1         11.65        -10.59        47.42 o                         
  35   1   1          0.11         57.07        47.04 o                         
  37   1   1         61.33         78.83        52.53 o                         
  39   1   1         78.74        -53.53        53.53 o                         
  41   1   1         21.04        -17.80        55.54 o                         
 -40   2   1        295.59        319.09        63.21 o                         
 -38   2   1        188.28        192.55        55.63 o                         
 -36   2   1         32.20         12.68        65.60 o                         
 -34   2   1          4.03        -19.55        62.06 o                         
 -32   2   1       1810.17       1876.15       234.21 o                         
 -30   2   1       1317.13       1465.29        97.51 o                         
 -28   2   1         52.51         90.72        43.12 o                         
 -26   2   1       2892.35       2968.73        57.84 o                         
 -24   2   1        112.58        154.95        50.07 o                         
 -22   2   1       2312.78       2245.25        82.17 o                         
 -20   2   1        743.61        729.01        59.68 o                         
 -18   2   1          1.03         15.43        35.84 o                         
 -16   2   1       2774.02       2966.65        68.14 o                         
 -14   2   1       5638.92       5893.74        80.97 o                         
 -12   2   1        258.29        155.49        41.73 o                         
 -10   2   1        111.00         52.02        44.94 o                         
  -8   2   1       7475.75       7250.59       124.61 o                         
  -6   2   1      20135.47      17199.66       312.23 o                         
  -4   2   1       9730.19       9042.24       148.91 o                         
  -2   2   1       4010.43       4107.19        65.62 o                         
   0   2   1       4635.65       4198.20       107.78 o                         
   2   2   1       5839.68       5201.92       103.35 o                         
   4   2   1       9892.51       8739.42       183.43 o                         
   6   2   1       1043.38       1553.51       527.63 o                         
   8   2   1       2724.54       2955.06       100.47 o                         
  10   2   1        624.87        719.93        42.16 o                         
  12   2   1      10141.99      10390.84       209.90 o                         
  14   2   1       3300.31       3073.58        82.28 o                         
  16   2   1        163.18        113.09        38.10 o                         
  18   2   1        890.74        785.72        47.63 o                         
  20   2   1        739.81        754.79        47.73 o                         
  22   2   1        502.57        529.00        45.10 o                         
  24   2   1       1211.87       1354.65        74.70 o                         
  26   2   1        231.04        205.91        48.86 o                         
  28   2   1       1131.09       1200.84        52.86 o                         
  30   2   1        193.91        218.78        60.85 o                         
  32   2   1        319.75        280.09        66.92 o                         
  34   2   1         50.20         21.71        66.56 o                         
  36   2   1          0.21          2.73        55.68 o                         
  38   2   1        158.47        123.17        76.67 o                         
 -37   3   1         37.35        -39.31        61.50 o                         
 -35   3   1          8.50         39.54        53.72 o                         
 -33   3   1         16.96        -24.06        53.17 o                         
 -31   3   1        120.45        149.17        51.02 o                         
 -29   3   1         66.86         72.75        49.64 o                         
 -27   3   1       1608.08       1740.91        52.59 o                         
 -25   3   1        335.68        270.87        46.90 o                         
 -23   3   1       1830.27       1815.03        65.90 o                         
 -21   3   1        361.61        374.25        38.46 o                         
 -19   3   1        651.24        640.26        49.13 o                         
 -17   3   1        574.70        552.52        36.83 o                         
 -15   3   1       2771.78       2576.58        48.91 o                         
 -13   3   1        421.78        480.01        38.09 o                         
 -11   3   1       1782.78       1588.02        58.46 o                         
  -9   3   1          1.10        -18.55        39.70 o                         
  -7   3   1       5263.67       4691.23        58.37 o                         
  -5   3   1       3170.72       3255.18        56.72 o                         
  -3   3   1        652.35        647.33        48.69 o                         
  -1   3   1       1061.22        844.19        47.44 o                         
   1   3   1        767.32        689.71        47.08 o                         
   3   3   1       1551.96       1466.95        51.42 o                         
   5   3   1          1.77        -43.75        68.83 o                         
   7   3   1       3297.01       3378.73        72.18 o                         
   9   3   1        167.99         11.69        36.49 o                         
  11   3   1         86.43        121.67        36.34 o                         
  13   3   1         29.57         71.11        36.34 o                         
  15   3   1       1135.20       1068.47        49.52 o                         
  17   3   1       1499.43       1565.98        49.44 o                         
  19   3   1       3558.05       3738.46       134.05 o                         
  21   3   1         75.15         39.80        37.79 o                         
  23   3   1       1542.84       1713.76        78.87 o                         
  25   3   1          3.42         23.90        47.62 o                         
  27   3   1       1172.75       1212.60        69.63 o                         
  29   3   1       1189.82       1247.38        95.34 o                         
  31   3   1         73.60         14.35        56.36 o                         
  33   3   1          3.55         20.93        54.01 o                         
  35   3   1         54.67         73.95        55.93 o                         
 -32   4   1          4.73        104.15        58.00 o                         
 -30   4   1          1.71        -53.80        53.80 o                         
 -28   4   1         18.16         33.89        49.81 o                         
 -26   4   1         11.95         61.80        40.84 o                         
 -24   4   1          1.73          9.09        37.87 o                         
 -22   4   1        446.78        424.22        38.47 o                         
 -20   4   1        164.01        206.72        37.80 o                         
 -18   4   1         54.31         35.50        36.64 o                         
 -16   4   1       1425.79       1384.74        94.89 o                         
 -14   4   1       1480.03       1302.91        44.57 o                         
 -12   4   1         30.77         54.68        42.13 o                         
 -10   4   1         19.91         24.22        44.41 o                         
  -8   4   1        444.37        439.07        44.26 o                         
  -6   4   1        380.32        401.58        47.66 o                         
  -4   4   1        403.79        407.29        42.26 o                         
  -2   4   1          7.46         59.43        40.03 o                         
   0   4   1        962.41        922.79        44.35 o                         
   2   4   1        357.79        322.53        42.57 o                         
   4   4   1        304.18        283.84        43.09 o                         
   6   4   1        552.77        546.17        44.34 o                         
   8   4   1        392.72        419.20        39.54 o                         
  10   4   1        275.10        294.41        42.16 o                         
  12   4   1       1209.38       1148.41        42.98 o                         
  14   4   1         69.05         18.75        39.04 o                         
  16   4   1        346.68        335.56        39.86 o                         
  18   4   1        604.38        589.00        40.13 o                         
  20   4   1        806.13        701.94        64.54 o                         
  22   4   1        349.29        365.38        40.41 o                         
  24   4   1        262.13        248.38        42.78 o                         
  26   4   1         12.16          5.46        49.77 o                         
  28   4   1         66.24         52.97        71.42 o                         
  30   4   1          0.22          0.95        58.57 o                         
  32   4   1          1.85          6.84        58.68 o                         
 -25   5   1         48.44         14.06        46.26 o                         
 -23   5   1         37.90         -9.88        43.33 o                         
 -21   5   1         19.00          4.86        44.89 o                         
 -19   5   1         83.97        101.18        44.04 o                         
 -17   5   1        330.84        333.40        41.97 o                         
 -15   5   1         71.48         74.04        40.66 o                         
 -13   5   1        186.31        148.63        39.07 o                         
 -11   5   1         68.91         66.92        39.70 o                         
  -9   5   1        476.87        356.17        40.93 o                         
  -7   5   1        403.92        386.03        50.43 o                         
  -5   5   1          2.45        -11.87        38.84 o                         
  -3   5   1         21.17         29.72        39.48 o                         
  -1   5   1        259.74        181.99        38.26 o                         
   1   5   1         71.95        105.46        39.37 o                         
   3   5   1          0.50         63.05        52.28 o                         
   5   5   1        447.60        419.53        42.33 o                         
   7   5   1         22.62         13.69        37.18 o                         
   9   5   1        525.06        455.55        40.56 o                         
  11   5   1         16.94         39.29        39.52 o                         
  13   5   1          1.01         45.73        50.73 o                         
  15   5   1          6.43        -25.74        42.17 o                         
  17   5   1         25.62        -16.39        44.23 o                         
  19   5   1         28.55        -23.11        44.44 o                         
  21   5   1          3.84        -45.14        45.14 o                         
  23   5   1          6.55         12.77        45.70 o                         
  25   5   1          8.15          2.22        46.18 o                         
 -14   6   1         95.29         86.97        48.66 o                         
 -12   6   1        259.56        177.92        48.52 o                         
 -10   6   1         10.61        -11.87        45.56 o                         
  -8   6   1        797.81        740.66        51.22 o                         
  -6   6   1        206.01        223.49        88.99 o                         
  -4   6   1        817.69        743.07        50.16 o                         
  -2   6   1        138.63        116.05        59.82 o                         
   0   6   1        391.57        391.29        49.31 o                         
   2   6   1        948.97        837.82        49.25 o                         
   4   6   1       2452.91       2182.90        56.76 o                         
   6   6   1        102.12         47.98        45.33 o                         
   8   6   1          7.00        -21.68        44.23 o                         
  10   6   1         28.72         68.36        46.55 o                         
  12   6   1        263.71        215.41        48.02 o                         
  14   6   1          2.15          0.09        47.92 o                         
 -42   0   2         26.81         18.87        71.74 o                         
 -40   0   2         73.26         63.96        62.19 o                         
 -38   0   2        452.30        524.82        76.00 o                         
 -36   0   2        293.07        257.76        91.63 o                         
 -34   0   2        276.60         60.80        83.92 o                         
 -32   0   2        531.73        516.38        77.93 o                         
 -30   0   2       1831.77       1730.67        93.34 o                         
 -28   0   2         14.92         81.35        81.35 o                         
 -26   0   2        426.80        471.85        77.07 o                         
 -24   0   2       1985.24       2092.91        89.92 o                         
 -22   0   2        579.05        843.50        83.92 o                         
 -20   0   2       4841.34       5058.43       119.89 o                         
 -18   0   2       2014.10       2025.25       105.33 o                         
 -16   0   2        884.31       1007.92        96.77 o                         
 -14   0   2       1256.51       1443.80        95.91 o                         
 -12   0   2       2836.31       2955.24       115.61 o                         
 -10   0   2       6274.63       6877.30       169.56 o                         
  -8   0   2       6344.99       5363.29       240.63 o                         
  -6   0   2       8365.93       8295.41       283.45 o                         
   4   0   2      15448.78      14099.71       310.00 o                         
   6   0   2       4913.98       4715.03       176.41 o                         
   8   0   2      14568.59      13514.83       228.64 o                         
  10   0   2       4562.75       4327.11       139.58 o                         
  12   0   2       2778.53       2629.83       113.89 o                         
  14   0   2       1371.05       1380.43        95.05 o                         
  16   0   2       3804.41       3592.37       115.61 o                         
  18   0   2       2207.49       2656.38       101.05 o                         
  20   0   2       1322.06       1466.92        95.05 o                         
  22   0   2       2121.70       2261.61        97.62 o                         
  24   0   2        905.20       1238.27        94.20 o                         
  26   0   2          7.04         -0.86        80.50 o                         
  28   0   2       1563.40       1519.16       100.19 o                         
  30   0   2        301.48        425.60        97.62 o                         
  32   0   2        427.80        486.40        94.20 o                         
  34   0   2        189.24        234.64        87.35 o                         
  36   0   2        206.38        117.32        93.34 o                         
  38   0   2         32.22        -11.49        60.35 o                         
  40   0   2         34.60         14.08        59.89 o                         
 -41   1   2         47.26         76.38        83.93 o                         
 -39   1   2        122.72        175.72        54.00 o                         
 -37   1   2        124.79        178.22        51.01 o                         
 -35   1   2         73.01         47.77        50.09 o                         
 -33   1   2        341.08        269.95       136.90 o                         
 -31   1   2        241.53        227.09        43.30 o                         
 -29   1   2        621.49        755.75        67.93 o                         
 -27   1   2        565.14        457.12        58.32 o                         
 -25   1   2        781.07        693.56        55.70 o                         
 -23   1   2       3572.33       3597.97       104.47 o                         
 -21   1   2        446.57        468.67        46.14 o                         
 -19   1   2       1790.14       1774.38        55.70 o                         
 -17   1   2       4200.11       4410.49        70.69 o                         
 -15   1   2       7174.17       6718.76        79.27 o                         
 -13   1   2      13448.57      12798.14       188.33 o                         
 -11   1   2       7165.36       7027.22       335.00 o                         
  -9   1   2        187.15        154.13        46.43 o                         
  -7   1   2       5694.67       5081.44      1494.33 o                         
  -5   1   2        990.82        867.24        56.41 o                         
  -3   1   2      14206.14       9539.69       746.56 o                         
  -1   1   2      15740.43      11192.79       621.76 o                         
   1   1   2      16160.57      11986.36       373.74 o                         
   3   1   2        441.38        231.50        92.87 o                         
   5   1   2      12578.28      11231.35       218.04 o                         
   7   1   2        112.73         95.34        39.40 o                         
   9   1   2       6929.45       6140.91       213.18 o                         
  11   1   2       8376.88       8086.04       272.30 o                         
  13   1   2       4401.61       4391.29       105.42 o                         
  15   1   2       3437.91       3635.29        66.75 o                         
  17   1   2        916.23        963.58        53.77 o                         
  19   1   2        228.93        222.20        44.30 o                         
  21   1   2       3931.12       4078.30        87.87 o                         
  23   1   2        920.53        785.83        54.49 o                         
  25   1   2        250.54        259.57        44.33 o                         
  27   1   2       1257.42       1308.32        50.15 o                         
  29   1   2        203.03        189.21        44.97 o                         
  31   1   2        766.94        940.76        53.64 o                         
  33   1   2         97.19        134.09        47.47 o                         
  35   1   2        290.33        290.52        49.27 o                         
  37   1   2        176.87        242.32        56.85 o                         
  39   1   2         90.11         47.51        52.53 o                         
 -40   2   2         75.60         39.57        60.14 o                         
 -38   2   2         62.26         69.53        56.46 o                         
 -36   2   2        147.56        182.87        67.35 o                         
 -34   2   2         97.43        126.81        94.63 o                         
 -32   2   2         89.47         84.78        53.89 o                         
 -30   2   2         58.67         16.13        44.32 o                         
 -28   2   2       1629.30       1593.77        53.69 o                         
 -26   2   2       1151.57       1123.02        52.02 o                         
 -24   2   2        353.03        353.82        47.60 o                         
 -22   2   2         39.04         78.85        41.85 o                         
 -20   2   2       1380.89       1460.07        68.83 o                         
 -18   2   2        795.98        785.61        40.79 o                         
 -16   2   2       2717.03       2859.13       202.20 o                         
 -14   2   2         68.49         55.34        36.58 o                         
 -12   2   2       1643.25       1675.85        58.59 o                         
 -10   2   2       1289.15       1126.79        50.19 o                         
  -8   2   2       5367.59       5071.29       439.28 o                         
  -6   2   2        229.27        139.56        43.05 o                         
  -4   2   2        453.79        610.74        46.60 o                         
  -2   2   2       4626.81       4478.25        75.89 o                         
   0   2   2       3364.57       2788.26       568.82 o                         
   2   2   2        409.10        547.87        55.92 o                         
   4   2   2        363.96        331.63        41.82 o                         
   6   2   2       6940.11       6885.64       156.69 o                         
   8   2   2       1588.62       1415.82        45.44 o                         
  10   2   2       1037.28       1116.61        46.14 o                         
  12   2   2         87.62        129.15        37.11 o                         
  14   2   2       5827.90       5768.13        77.01 o                         
  16   2   2       1492.86       1494.48        43.10 o                         
  18   2   2       1110.32       1252.58        50.09 o                         
  20   2   2         76.10         85.64        43.96 o                         
  22   2   2        372.64        331.49        47.13 o                         
  24   2   2        989.30        916.70        52.47 o                         
  26   2   2        735.76        807.05        63.69 o                         
  28   2   2         43.09         41.16        48.91 o                         
  30   2   2        198.35        134.81        51.61 o                         
  32   2   2         77.99          2.56        62.94 o                         
  34   2   2         84.12        122.03        67.27 o                         
  36   2   2         67.04         50.81        54.39 o                         
  38   2   2         46.79         13.75        56.77 o                         
 -37   3   2         22.27         31.65        55.55 o                         
 -35   3   2         26.15        -16.91        52.93 o                         
 -33   3   2        143.16        172.69        52.03 o                         
 -31   3   2         42.88        -22.15        50.25 o                         
 -29   3   2        255.22        307.89        66.10 o                         
 -27   3   2        502.42        459.37        45.91 o                         
 -25   3   2        146.57        121.00        44.98 o                         
 -23   3   2        594.73        602.80        40.41 o                         
 -21   3   2        510.39        540.91        41.34 o                         
 -19   3   2        239.20        318.55        39.66 o                         
 -17   3   2        216.53        186.79        35.41 o                         
 -15   3   2        829.76        800.44        40.49 o                         
 -13   3   2        763.69        765.00        40.76 o                         
 -11   3   2         97.11         57.01        39.49 o                         
  -9   3   2        961.83        795.62        43.61 o                         
  -7   3   2        726.34        816.15        92.93 o                         
  -5   3   2        690.45        828.11        49.01 o                         
  -3   3   2        973.63        921.67        79.42 o                         
  -1   3   2       1217.09       1165.78        82.65 o                         
   1   3   2       1490.04       1273.69        48.69 o                         
   3   3   2        363.15        479.01        44.93 o                         
   5   3   2       1686.29       1654.54        46.51 o                         
   7   3   2        739.98        583.09        41.70 o                         
   9   3   2        105.44         52.64        36.95 o                         
  11   3   2        768.92        739.41        39.33 o                         
  13   3   2        361.92        377.44        39.11 o                         
  15   3   2        105.29         90.03        35.71 o                         
  17   3   2        268.90        272.16        39.38 o                         
  19   3   2        709.63        794.98        40.38 o                         
  21   3   2        323.35        346.75        39.36 o                         
  23   3   2        195.85        179.37        51.10 o                         
  25   3   2        232.54        273.73        83.49 o                         
  27   3   2        268.98        282.16        50.92 o                         
  29   3   2         99.60         82.20        55.11 o                         
  31   3   2        324.76        310.24        80.88 o                         
  33   3   2         19.86         54.11        55.19 o                         
  35   3   2         51.43        102.85        73.89 o                         
 -32   4   2        133.55         46.16        58.76 o                         
 -30   4   2        238.66        275.14        54.56 o                         
 -28   4   2        375.33        263.24        54.44 o                         
 -26   4   2        664.47        560.43        42.94 o                         
 -24   4   2         29.42          2.80        43.01 o                         
 -22   4   2        490.09        454.15        37.80 o                         
 -20   4   2       1385.10       1266.49        58.57 o                         
 -18   4   2       1002.23       1032.94        69.60 o                         
 -16   4   2        491.43        437.03        40.02 o                         
 -14   4   2        100.09         97.58        43.88 o                         
 -12   4   2        767.87        717.79        45.36 o                         
 -10   4   2       3056.95       2964.96        93.07 o                         
  -8   4   2       1231.13       1371.95        66.25 o                         
  -6   4   2        163.57        199.13        44.57 o                         
  -4   4   2       2417.21       2424.54        69.09 o                         
  -2   4   2       1895.43       1604.41        57.59 o                         
   0   4   2       1623.53       1447.34        62.17 o                         
   2   4   2       1056.89       1147.69       131.09 o                         
   4   4   2        380.24        455.85        45.33 o                         
   6   4   2       1836.87       1858.98        51.62 o                         
   8   4   2       2155.24       2055.60        74.45 o                         
  10   4   2        334.23        337.84        39.54 o                         
  12   4   2        151.60        148.46        39.14 o                         
  14   4   2        669.38        644.97        41.09 o                         
  16   4   2       1355.82       1414.55        61.13 o                         
  18   4   2       1213.23       1159.00        41.29 o                         
  20   4   2        287.61        359.79        45.48 o                         
  22   4   2         35.91         28.48        41.10 o                         
  24   4   2        461.90        532.96        43.91 o                         
  26   4   2        234.85        214.15        54.75 o                         
  28   4   2        231.24        227.87        91.05 o                         
  30   4   2        307.90        362.35       137.83 o                         
 -27   5   2         41.06          1.45        47.29 o                         
 -25   5   2        943.70        925.29        58.11 o                         
 -23   5   2       1572.04       1404.69        82.92 o                         
 -21   5   2        490.54        508.05        51.70 o                         
 -19   5   2        239.48        254.64        43.71 o                         
 -17   5   2        691.09        653.84        52.88 o                         
 -15   5   2       1129.83       1123.21        46.37 o                         
 -13   5   2       1877.06       1735.77       105.67 o                         
 -11   5   2        887.12        902.55        59.58 o                         
  -9   5   2        251.44        205.81        39.83 o                         
  -7   5   2        757.21        816.72        42.94 o                         
  -5   5   2       1384.76       1435.75        51.20 o                         
  -3   5   2       2680.71       2400.72        47.51 o                         
  -1   5   2         21.99         83.20        47.09 o                         
   1   5   2       1274.31       1306.99        57.66 o                         
   3   5   2       1288.27       1326.47        69.96 o                         
   5   5   2       1276.63       1171.99        41.02 o                         
   7   5   2        109.08        120.27        39.02 o                         
   9   5   2        899.97        891.03        71.38 o                         
  11   5   2       2390.02       2151.84       118.11 o                         
  13   5   2       1988.47       2047.33        80.69 o                         
  15   5   2        610.97        661.72        46.18 o                         
  17   5   2        120.65         97.61        47.28 o                         
  19   5   2        240.97        227.74        48.04 o                         
  21   5   2       1038.32       1011.18        79.45 o                         
  23   5   2        478.14        460.17        95.62 o                         
  25   5   2         18.32        -21.49        48.82 o                         
 -14   6   2         56.98         39.79        47.81 o                         
 -12   6   2        209.26        211.25        52.31 o                         
 -10   6   2        165.13        103.09        51.02 o                         
  -8   6   2        202.40        186.63        57.61 o                         
  -6   6   2        112.29         74.96        48.77 o                         
  -4   6   2        153.65         85.33        47.77 o                         
  -2   6   2         45.30         82.37        46.36 o                         
   0   6   2         74.58        105.28        75.01 o                         
   2   6   2         75.70         71.46        42.87 o                         
   4   6   2        241.84        209.91        44.09 o                         
   6   6   2        119.33        150.82        44.32 o                         
   8   6   2         90.35         51.52        46.83 o                         
  10   6   2        339.34        338.24        48.23 o                         
  12   6   2         43.57         -1.28        48.34 o                         
 -41   1   3         64.91         65.48        63.67 o                         
 -39   1   3          3.81        -17.80        52.23 o                         
 -37   1   3         18.22         33.47        53.85 o                         
 -35   1   3        192.59        237.02        46.80 o                         
 -33   1   3         77.38         56.76        43.23 o                         
 -31   1   3        759.96        740.06        50.30 o                         
 -29   1   3         71.71         29.08        45.32 o                         
 -27   1   3       2716.37       2620.38       157.57 o                         
 -25   1   3       2648.07       2670.65        65.93 o                         
 -23   1   3         84.86         45.04        52.96 o                         
 -21   1   3       1936.59       1887.74        54.35 o                         
 -19   1   3       2961.05       2759.47       137.58 o                         
 -17   1   3       2101.08       1847.90       409.52 o                         
 -15   1   3       7452.24       8290.31       102.73 o                         
 -13   1   3       4493.50       4626.18        68.56 o                         
 -11   1   3      16256.38      14917.46       191.48 o                         
  -9   1   3       6799.24       6619.52       100.61 o                         
  -7   1   3        295.52        271.89        52.29 o                         
  -5   1   3      23452.24      22952.68       514.84 o                         
  -3   1   3       3536.02       9352.48      1913.19 o                         
  -1   1   3      49079.77      49957.29      1251.73 o                         
   1   1   3      73938.39      70323.20      1393.94 o                         
   3   1   3      15125.29      13927.69       730.84 o                         
   5   1   3        895.25        947.11        55.64 o                         
   7   1   3       4271.12       3704.99        91.40 o                         
   9   1   3      14003.57      13884.86       201.30 o                         
  11   1   3          0.31        -42.78        45.44 o                         
  13   1   3       4085.31       4023.31       200.36 o                         
  15   1   3      10878.56      11896.92        88.26 o                         
  17   1   3       3324.90       3677.49        70.11 o                         
  19   1   3         27.46        -29.14        42.57 o                         
  21   1   3        255.31        238.58        44.56 o                         
  23   1   3       1935.82       1923.85        83.07 o                         
  25   1   3       1564.24       1711.36        89.12 o                         
  27   1   3         73.90         54.62        50.22 o                         
  29   1   3        720.28        757.88        50.70 o                         
  31   1   3        420.28        473.22        48.99 o                         
  33   1   3       1050.07       1219.83        97.15 o                         
  35   1   3        822.51        880.61        55.54 o                         
  37   1   3         16.38        -31.76        50.19 o                         
  39   1   3         73.93         66.03        54.28 o                         
 -40   2   3          0.42          7.73        57.97 o                         
 -38   2   3         10.94        -48.27        52.65 o                         
 -36   2   3         80.70        156.12        63.11 o                         
 -34   2   3        475.69        425.98       108.76 o                         
 -32   2   3        195.35        147.57        53.03 o                         
 -30   2   3        399.97        363.90        45.93 o                         
 -28   2   3       1207.36       1271.51        59.10 o                         
 -26   2   3        101.75         66.51        58.00 o                         
 -24   2   3        482.80        390.00        47.77 o                         
 -22   2   3       1288.62       1284.51        48.09 o                         
 -20   2   3         15.42          6.43        41.15 o                         
 -18   2   3          0.11          3.83        36.47 o                         
 -16   2   3        492.23        460.70        40.46 o                         
 -14   2   3         84.41        122.53        47.94 o                         
 -12   2   3       2333.29       2537.21        89.90 o                         
 -10   2   3        356.29        397.81        41.23 o                         
  -8   2   3       1266.91       1010.21        49.23 o                         
  -6   2   3       9781.06       9339.18       351.03 o                         
  -4   2   3        208.18        214.09        44.08 o                         
  -2   2   3          0.01         40.81        45.80 o                         
   0   2   3       2372.18       2140.74        67.04 o                         
   2   2   3       1395.25       1201.09        46.58 o                         
   4   2   3        725.36        753.53        82.13 o                         
   6   2   3       1806.74       1768.18        49.00 o                         
   8   2   3          3.35        -15.98        38.43 o                         
  10   2   3        347.81        278.36        38.87 o                         
  12   2   3       1471.28       1311.83        39.50 o                         
  14   2   3          0.22         24.03        32.40 o                         
  16   2   3         81.94        139.25        36.14 o                         
  18   2   3          0.49         -2.68        43.28 o                         
  20   2   3       1034.13       1083.51        53.64 o                         
  22   2   3        273.80        299.04        45.94 o                         
  24   2   3       1702.57       1614.46        54.78 o                         
  26   2   3        142.78         82.44        45.73 o                         
  28   2   3        724.67        827.32        64.27 o                         
  30   2   3          1.22        -33.56        50.51 o                         
  32   2   3          2.48        -28.21       121.60 o                         
  34   2   3         12.71         18.07        51.90 o                         
  36   2   3          1.10        -41.50        54.29 o                         
  38   2   3         27.37         89.14        58.34 o                         
 -37   3   3        346.69        366.69        56.71 o                         
 -35   3   3         95.56         70.32        54.04 o                         
 -33   3   3          7.94         11.50        47.90 o                         
 -31   3   3        176.60        119.58        56.24 o                         
 -29   3   3         35.53         41.92        44.71 o                         
 -27   3   3       2188.17       2127.59       142.40 o                         
 -25   3   3        608.17        516.34        79.92 o                         
 -23   3   3       1013.20        973.71        52.07 o                         
 -21   3   3         26.87        -22.72        37.66 o                         
 -19   3   3        439.88        398.35        40.57 o                         
 -17   3   3       2489.56       2545.35        45.88 o                         
 -15   3   3        282.57        302.60        39.31 o                         
 -13   3   3       1851.31       1803.95        64.78 o                         
 -11   3   3       4977.32       4870.76       150.21 o                         
  -9   3   3        909.63        814.26        43.16 o                         
  -7   3   3       1310.65       1426.92        50.43 o                         
  -5   3   3        239.41        125.57        44.19 o                         
  -3   3   3       2662.35       2804.98        56.90 o                         
  -1   3   3       2376.48       2375.71        53.15 o                         
   1   3   3       1236.33       1125.59        43.96 o                         
   3   3   3        148.35         70.75        38.68 o                         
   5   3   3        577.32        445.42        39.57 o                         
   7   3   3       6223.93       6028.86        56.69 o                         
   9   3   3       3234.88       3365.39        77.25 o                         
  11   3   3         48.21         26.02        38.63 o                         
  13   3   3        205.09        246.85        40.88 o                         
  15   3   3          1.35         21.62        38.81 o                         
  17   3   3        734.53        704.66        41.20 o                         
  19   3   3        318.52        345.85        40.13 o                         
  21   3   3       1311.48       1211.66        91.12 o                         
  23   3   3       1385.29       1355.72       122.95 o                         
  25   3   3         16.01        -23.12        50.05 o                         
  27   3   3         29.58          7.48        53.84 o                         
  29   3   3        255.02        178.96        54.19 o                         
  31   3   3        274.15        166.50        54.95 o                         
  33   3   3        655.88        564.65        61.88 o                         
  35   3   3        235.55        165.62        58.48 o                         
 -32   4   3        182.45        114.89        57.49 o                         
 -30   4   3        135.70         23.61        62.48 o                         
 -28   4   3         20.55         37.64        54.56 o                         
 -26   4   3         18.93         25.89        38.56 o                         
 -24   4   3        196.66        230.79        37.69 o                         
 -22   4   3          5.93         25.80        35.22 o                         
 -20   4   3        144.82        115.71        38.17 o                         
 -18   4   3        445.35        484.16        38.41 o                         
 -16   4   3          2.23         52.03        40.01 o                         
 -14   4   3          0.40        -20.32        40.33 o                         
 -12   4   3         34.73         19.23        41.05 o                         
 -10   4   3        410.56        454.37        47.49 o                         
  -8   4   3        909.72        843.27        57.97 o                         
  -6   4   3        476.05        415.98        44.32 o                         
  -4   4   3        668.46        647.15        43.63 o                         
  -2   4   3        514.34        510.27        44.18 o                         
   0   4   3        760.16        733.73        45.85 o                         
   2   4   3        126.61        164.45        37.92 o                         
   4   4   3        227.77        274.57        40.47 o                         
   6   4   3        215.66        276.05        42.76 o                         
   8   4   3          4.11        -21.87        38.54 o                         
  10   4   3         63.11         96.33        49.45 o                         
  12   4   3         41.24         -2.98        39.45 o                         
  14   4   3         23.95         35.55        39.75 o                         
  16   4   3          1.22         19.21        40.56 o                         
  18   4   3        508.94        454.40        40.22 o                         
  20   4   3          6.09         27.03        39.83 o                         
  22   4   3         78.81         63.33        42.12 o                         
  24   4   3         16.55         21.90        40.57 o                         
  26   4   3          0.63        -18.38        54.00 o                         
  28   4   3        590.80        603.15        59.59 o                         
  30   4   3        118.59         74.59        57.79 o                         
 -27   5   3          9.64          5.60        49.59 o                         
 -25   5   3         31.70          6.33        46.76 o                         
 -23   5   3        179.00        137.47        45.00 o                         
 -21   5   3         21.10          8.62        42.79 o                         
 -19   5   3         57.48         51.96        43.11 o                         
 -17   5   3          0.31          2.25        43.50 o                         
 -15   5   3         92.19         86.58        45.03 o                         
 -13   5   3         54.03         -5.23        45.49 o                         
 -11   5   3          0.23        -31.67        43.39 o                         
  -9   5   3          9.15          5.08        42.65 o                         
  -7   5   3        366.31        313.32        43.57 o                         
  -5   5   3         32.62         89.52        40.27 o                         
  -3   5   3       1321.56       1391.79        46.10 o                         
  -1   5   3         27.57         32.89        40.84 o                         
   1   5   3         82.35        159.96        41.86 o                         
   3   5   3        230.35        254.31        37.91 o                         
   5   5   3          2.85        -18.10        40.43 o                         
   7   5   3         10.14          1.87        38.10 o                         
   9   5   3         83.88         58.33        40.72 o                         
  11   5   3         71.82         77.46        42.03 o                         
  13   5   3        120.14         85.63        41.93 o                         
  15   5   3        246.43        246.18        56.39 o                         
  17   5   3         27.06        -12.54        46.48 o                         
  19   5   3         40.91          6.75        47.32 o                         
  21   5   3         32.60         50.45        47.05 o                         
  23   5   3          4.88         15.62        46.85 o                         
 -14   6   3         45.29        -11.78        52.76 o                         
 -12   6   3         14.66        -35.82        52.03 o                         
 -10   6   3         69.12        125.97        51.50 o                         
  -8   6   3          1.15         30.90        49.17 o                         
  -6   6   3         38.17         54.77        49.17 o                         
  -4   6   3        426.75        385.72        49.85 o                         
  -2   6   3          8.96         65.61        42.03 o                         
   0   6   3         31.31         31.97        42.60 o                         
   2   6   3        108.46         27.95        43.15 o                         
   4   6   3        148.44        129.30        43.95 o                         
   6   6   3        121.49         87.91        43.91 o                         
   8   6   3        166.02        216.35        44.68 o                         
  10   6   3          3.63         29.01        43.52 o                         
  12   6   3         22.35        -48.32        48.32 o                         
 -42   0   4          0.22         27.40        69.03 o                         
 -40   0   4        291.74        266.62        66.91 o                         
 -38   0   4        486.05        443.59       100.19 o                         
 -36   0   4         49.64        124.55        74.57 o                         
 -34   0   4        289.40        118.56        96.77 o                         
 -32   0   4        610.64        526.26        76.89 o                         
 -30   0   4        294.41        383.31        72.35 o                         
 -28   0   4        633.65        712.15        76.66 o                         
 -26   0   4         28.88        -23.35        62.38 o                         
 -24   0   4       2033.45       1886.55       169.13 o                         
 -22   0   4       1455.14       2545.16       301.43 o                         
 -20   0   4      13514.29      14822.69       234.64 o                         
 -18   0   4        623.55       -132.73       132.73 o                         
 -16   0   4      10726.32      11867.20       295.44 o                         
 -14   0   4       3225.96       2883.79       228.22 o                         
 -12   0   4      18427.01      18247.03       432.45 o                         
 -10   0   4       9062.28       7898.92       271.46 o                         
  -8   0   4      21825.50      20625.91       334.83 o                         
  -6   0   4        312.01       -176.41       176.41 o                         
  -4   0   4        294.31      -1055.25      3208.72 o                         
  -2   0   4      18346.00      15681.16       214.60 o                         
   0   0   4      51000.01      37996.86      1279.38 o                         
   2   0   4      82702.51      78591.88      1106.40 o                         
   4   0   4       4673.14       4107.03       267.18 o                         
   6   0   4      13487.17      12093.30       319.42 o                         
   8   0   4       2256.44       1358.16       248.34 o                         
  10   0   4       1118.29       1871.97       121.60 o                         
  12   0   4       2516.74       5662.15       163.56 o                         
  14   0   4       8178.22       7982.84       154.14 o                         
  16   0   4       1639.54       7801.30       162.71 o                         
  18   0   4       4117.10       4640.53       124.17 o                         
  20   0   4       1143.92       1398.41       106.19 o                         
  22   0   4         23.88        -39.39        92.49 o                         
  24   0   4        283.91        156.71       102.76 o                         
  26   0   4         72.40        190.11       101.05 o                         
  28   0   4        321.85        343.39        94.20 o                         
  30   0   4        594.12        509.52        93.34 o                         
  32   0   4        201.48        172.98        91.63 o                         
  34   0   4         15.67         46.24        87.35 o                         
  36   0   4        316.60        314.28        62.57 o                         
  38   0   4         25.58        -51.41        60.58 o                         
 -41   1   4        145.72        174.54        53.74 o                         
 -39   1   4        245.57        265.94        50.51 o                         
 -37   1   4         38.02         58.92        46.77 o                         
 -35   1   4         55.83         74.89        71.95 o                         
 -33   1   4       2418.09       1999.08       164.01 o                         
 -31   1   4       2260.74       2621.29       113.04 o                         
 -29   1   4          2.04        116.13        55.99 o                         
 -27   1   4        915.06        847.20        63.57 o                         
 -25   1   4         28.02        -51.46        51.46 o                         
 -23   1   4        147.62        193.31        80.07 o                         
 -21   1   4          7.23        -61.12        61.12 o                         
 -19   1   4        208.32        182.38        48.39 o                         
 -17   1   4        212.50        590.97       149.18 o                         
 -15   1   4       8610.21       9058.65       233.80 o                         
 -13   1   4       2784.63       2804.65        61.44 o                         
 -11   1   4         84.21         -3.70        48.96 o                         
  -9   1   4       7080.27       5985.92       137.19 o                         
  -7   1   4      19585.69      18782.19       529.48 o                         
  -5   1   4      38938.51      37250.02      1933.02 o                         
  -3   1   4       6342.66       5878.05       166.40 o                         
  -1   1   4        252.17        305.58        82.51 o                         
   1   1   4      72181.97      73040.91      3175.97 o                         
   3   1   4       5752.63       7406.07      2093.03 o                         
   5   1   4        307.63       1837.66       779.60 o                         
   7   1   4       1955.51       1660.01        50.47 o                         
   9   1   4       1095.13       1185.62        65.88 o                         
  11   1   4        948.00       2006.90       843.85 o                         
  13   1   4        925.44       1056.66        59.56 o                         
  15   1   4         60.58         86.15        41.92 o                         
  17   1   4       1920.65       2038.59        50.96 o                         
  19   1   4        158.43        156.06        45.80 o                         
  21   1   4        567.27        627.18        54.38 o                         
  23   1   4        159.70        205.19        87.63 o                         
  25   1   4         31.38         77.35        45.73 o                         
  27   1   4       2613.90       2789.46       173.29 o                         
  29   1   4       1458.00       1853.43        95.46 o                         
  31   1   4        139.72        126.44        46.92 o                         
  33   1   4         29.60         53.95        46.92 o                         
  35   1   4        306.09        260.88        51.47 o                         
  37   1   4          9.69         36.67        48.54 o                         
  39   1   4          5.75         23.35        52.54 o                         
 -40   2   4          0.52         10.91        56.67 o                         
 -38   2   4         16.87        -57.16        66.29 o                         
 -36   2   4         16.34         20.55        59.34 o                         
 -34   2   4        174.02        135.56        56.95 o                         
 -32   2   4         32.18         34.51        50.95 o                         
 -30   2   4       1802.35       1752.02        74.26 o                         
 -28   2   4        168.59        232.43        47.60 o                         
 -26   2   4       1337.29       1484.84        73.89 o                         
 -24   2   4        109.37        107.11        48.24 o                         
 -22   2   4        168.51         93.36        49.46 o                         
 -20   2   4         95.87         81.26        43.50 o                         
 -18   2   4        107.79        282.32        94.19 o                         
 -16   2   4          8.67        222.17       120.00 o                         
 -14   2   4        635.99        853.69        44.68 o                         
 -12   2   4        249.10       1298.14       427.17 o                         
 -10   2   4        380.73        382.55        44.74 o                         
  -8   2   4       4512.36       5998.17       843.44 o                         
  -6   2   4        232.71        763.45       216.93 o                         
  -4   2   4          0.86         -8.42        39.87 o                         
  -2   2   4         78.81        156.98        40.60 o                         
   0   2   4          1.15        -20.09        41.90 o                         
   2   2   4       3753.79       3883.98        63.92 o                         
   4   2   4      11025.64      11204.46       427.49 o                         
   6   2   4         33.62         32.77        40.70 o                         
   8   2   4       3354.83       3106.95        71.42 o                         
  10   2   4        114.00        307.00        74.87 o                         
  12   2   4       1430.72       1436.22        40.43 o                         
  14   2   4        622.55        726.17        34.86 o                         
  16   2   4        168.30        225.44        46.01 o                         
  18   2   4        351.25        417.16        44.80 o                         
  20   2   4        490.02        404.83        47.16 o                         
  22   2   4       1189.08       1632.32       127.06 o                         
  24   2   4         48.81         68.42        45.90 o                         
  26   2   4        262.59        894.77       185.90 o                         
  28   2   4        208.44        263.87        47.86 o                         
  30   2   4        103.43         50.05        55.90 o                         
  32   2   4         24.68         18.81        49.05 o                         
  34   2   4          4.70         12.13        52.14 o                         
  36   2   4         29.02         31.26        56.13 o                         
 -37   3   4         50.16         38.73        67.01 o                         
 -35   3   4         54.99        -21.89        52.37 o                         
 -33   3   4        105.83         16.42        49.14 o                         
 -31   3   4        220.12        404.31       160.90 o                         
 -29   3   4        552.05        540.41        46.40 o                         
 -27   3   4        152.49        102.78        46.30 o                         
 -25   3   4          6.63          6.73        44.97 o                         
 -23   3   4       1575.74       1554.58        52.44 o                         
 -21   3   4        611.47        521.45        40.55 o                         
 -19   3   4       1081.20       1045.01        44.49 o                         
 -17   3   4        341.73        519.50       105.84 o                         
 -15   3   4        671.60       1457.44       307.28 o                         
 -13   3   4        935.87        978.33        41.93 o                         
 -11   3   4         81.59         41.13        39.49 o                         
  -9   3   4       1547.06       3034.89       483.66 o                         
  -7   3   4       1388.60       1997.23       141.09 o                         
  -5   3   4        917.49        990.89        57.35 o                         
  -3   3   4        774.19        759.39        43.09 o                         
  -1   3   4        981.29       1254.92        48.85 o                         
   1   3   4        406.66        633.37       112.00 o                         
   3   3   4       2027.82       2238.47       138.04 o                         
   5   3   4       3956.53       4381.89       146.52 o                         
   7   3   4         33.46         -7.24        37.81 o                         
   9   3   4        176.65        557.63        93.10 o                         
  11   3   4       2410.95       2604.59       118.22 o                         
  13   3   4        808.28        999.86        48.42 o                         
  15   3   4         91.60        419.49       113.48 o                         
  17   3   4         84.22        152.88        39.45 o                         
  19   3   4         29.45        488.79       130.32 o                         
  21   3   4         58.90         80.78        50.34 o                         
  23   3   4        425.47        429.83        54.55 o                         
  25   3   4        182.41        251.42        53.55 o                         
  27   3   4        464.13        592.42        53.72 o                         
  29   3   4         67.80         93.23        51.77 o                         
  31   3   4         16.66         38.19        54.64 o                         
  33   3   4        205.76        185.86        80.34 o                         
 -32   4   4         34.82         10.94        57.10 o                         
 -30   4   4         70.02         83.96        52.52 o                         
 -28   4   4          8.86         15.27        63.55 o                         
 -26   4   4         18.27         28.69        40.06 o                         
 -24   4   4       1001.41        904.47        42.46 o                         
 -22   4   4         49.89        420.96        98.79 o                         
 -20   4   4         21.15         91.08        36.37 o                         
 -18   4   4        248.78        282.82        41.31 o                         
 -16   4   4         75.36        104.62        40.09 o                         
 -14   4   4        162.98        169.65        43.50 o                         
 -12   4   4        473.04        470.49        45.16 o                         
 -10   4   4          2.39         39.86        41.70 o                         
  -8   4   4        341.15        343.61        43.30 o                         
  -6   4   4       2285.82       2266.19        52.55 o                         
  -4   4   4         10.62         20.85        53.64 o                         
  -2   4   4       1404.98       1598.91       132.21 o                         
   0   4   4        274.58        389.88        46.87 o                         
   2   4   4        143.88        965.45       189.65 o                         
   4   4   4        136.29        256.66        61.63 o                         
   6   4   4         48.90         39.07        39.20 o                         
   8   4   4        227.24        350.81        40.51 o                         
  10   4   4        344.23        385.92        42.16 o                         
  12   4   4         40.52         39.87        42.01 o                         
  14   4   4        356.36        422.22        43.78 o                         
  16   4   4        498.86        533.46        41.42 o                         
  18   4   4       1337.49       1298.63        60.67 o                         
  20   4   4        208.02        529.04        73.11 o                         
  22   4   4         12.95         78.40        42.68 o                         
  24   4   4        333.80        373.26        51.68 o                         
  26   4   4         82.44        108.37        56.33 o                         
  28   4   4        981.23        929.38       127.71 o                         
  30   4   4         37.43         60.77        56.12 o                         
 -27   5   4         34.06         74.75        47.21 o                         
 -25   5   4        461.92        563.77        47.29 o                         
 -23   5   4        851.87        890.95        64.70 o                         
 -21   5   4          6.63         19.50        44.68 o                         
 -19   5   4        140.66        172.86        56.08 o                         
 -17   5   4        256.75        331.42        47.43 o                         
 -15   5   4       1171.72       1208.38       100.14 o                         
 -13   5   4         12.86         48.68        45.17 o                         
 -11   5   4        327.53        398.21        45.43 o                         
  -9   5   4       2780.53       2938.82        64.57 o                         
  -7   5   4       2105.03       2398.18       133.24 o                         
  -5   5   4        398.00       1590.30       114.68 o                         
  -3   5   4        313.21        380.12        38.58 o                         
  -1   5   4        391.04        460.54        38.31 o                         
   1   5   4       3021.50       2719.24        96.01 o                         
   3   5   4        711.16       1436.65       242.20 o                         
   5   5   4       1074.54       2040.02       167.82 o                         
   7   5   4          5.08         76.12        48.10 o                         
   9   5   4         50.90        157.92        61.69 o                         
  11   5   4        670.66       1035.22       128.20 o                         
  13   5   4         43.27        112.31        42.16 o                         
  15   5   4        487.36        559.42        57.57 o                         
  17   5   4        928.71        830.31        82.77 o                         
  19   5   4        440.65        805.33       140.31 o                         
  21   5   4        431.85        654.55        48.78 o                         
  23   5   4          2.34         12.76        47.48 o                         
 -14   6   4         48.59         35.71        54.27 o                         
 -12   6   4        118.35        100.05        52.71 o                         
 -10   6   4        404.07        545.92        58.46 o                         
  -8   6   4        109.39         51.61        46.99 o                         
  -6   6   4         37.99        -26.43        44.42 o                         
  -4   6   4        250.68        156.62        44.06 o                         
  -2   6   4         75.72         66.49        43.93 o                         
   0   6   4         27.75         83.75        43.20 o                         
   2   6   4         46.79         53.87        53.60 o                         
   4   6   4         41.05         44.71        45.32 o                         
   6   6   4        230.12        400.29        46.75 o                         
   8   6   4         25.10         75.14        47.37 o                         
  10   6   4         82.94         35.75        47.53 o                         
 -41   1   5         61.22        154.36        51.10 o                         
 -39   1   5         87.95         22.64        51.83 o                         
 -37   1   5        203.34         82.03        44.55 o                         
 -35   1   5         65.85         71.27        41.87 o                         
 -33   1   5        125.99        101.08        41.32 o                         
 -31   1   5         12.68         19.65        42.60 o                         
 -29   1   5        135.35         50.35        53.36 o                         
 -27   1   5        594.60        664.67        56.55 o                         
 -25   1   5          6.26         40.21        44.32 o                         
 -23   1   5        666.24        692.53        58.68 o                         
 -21   1   5          0.25        -50.02        50.02 o                         
 -19   1   5       1745.92       1487.60        51.87 o                         
 -17   1   5        543.96        681.12        56.96 o                         
 -15   1   5        768.09        729.93        45.06 o                         
 -13   1   5       2224.14       2273.22        82.69 o                         
 -11   1   5       4128.63       3851.91        57.04 o                         
  -9   1   5       1410.71       1527.89        48.75 o                         
  -7   1   5       3400.29       3582.61        81.25 o                         
  -5   1   5        593.63       1451.19       463.10 o                         
  -3   1   5       2911.03       2610.21        59.89 o                         
  -1   1   5       3483.77       3156.28        63.95 o                         
   1   1   5      10677.20      10667.58       202.69 o                         
   3   1   5         43.70        -47.56        47.56 o                         
   5   1   5        757.51        581.55        48.66 o                         
   7   1   5        126.46        152.33        45.41 o                         
   9   1   5       3223.48       3022.44        63.56 o                         
  11   1   5        243.17        387.31        46.62 o                         
  13   1   5        790.95        801.88        49.54 o                         
  15   1   5        538.17        571.60        56.36 o                         
  17   1   5        456.11        421.76        46.05 o                         
  19   1   5        573.59        626.13        54.76 o                         
  21   1   5         11.92        -20.67        49.39 o                         
  23   1   5        122.77         40.91        46.79 o                         
  25   1   5        700.87        777.25        49.55 o                         
  27   1   5          6.52         -1.79        45.38 o                         
  29   1   5          2.58         14.15        45.64 o                         
  31   1   5         20.05         37.80        49.34 o                         
  33   1   5          0.45         22.20        46.36 o                         
  35   1   5         48.82         -4.95        55.13 o                         
  37   1   5          0.48        -22.79        60.72 o                         
 -40   2   5         98.69         94.04        52.58 o                         
 -38   2   5         46.61         11.50        55.90 o                         
 -36   2   5         15.08         31.26        57.89 o                         
 -34   2   5         72.22         24.97        53.28 o                         
 -32   2   5        521.32        470.01        53.46 o                         
 -30   2   5          6.28        -70.30        70.30 o                         
 -28   2   5        290.67        272.60        55.44 o                         
 -26   2   5       5817.80       5816.23       126.57 o                         
 -24   2   5          2.02        -62.21        62.21 o                         
 -22   2   5         93.01        -50.96        50.96 o                         
 -20   2   5        105.25         51.58        43.33 o                         
 -18   2   5        393.63        334.26        39.99 o                         
 -16   2   5       4458.68       4483.17        86.46 o                         
 -14   2   5       7758.31       8505.55       242.14 o                         
 -12   2   5       5648.16       5796.38       144.18 o                         
 -10   2   5         21.84         15.20        38.19 o                         
  -8   2   5        755.09       1008.12        44.36 o                         
  -6   2   5       2132.93       1822.00        83.12 o                         
  -4   2   5         66.20        211.91        68.28 o                         
  -2   2   5         59.54        102.95        42.02 o                         
   0   2   5       7280.56       7087.27       210.79 o                         
   2   2   5        203.73        239.99        48.36 o                         
   4   2   5          6.48        -15.25        36.29 o                         
   6   2   5          4.14          0.44        35.59 o                         
   8   2   5       4769.24       5133.06       100.66 o                         
  10   2   5       3080.83       3406.47       111.12 o                         
  12   2   5        405.13        767.25       213.63 o                         
  14   2   5        665.54        702.23        38.12 o                         
  16   2   5        403.78        429.24        47.58 o                         
  18   2   5       1320.43       1376.37        67.12 o                         
  20   2   5       3264.18       3314.33       133.37 o                         
  22   2   5        835.80       2888.45      1385.96 o                         
  24   2   5          4.83          6.75        48.03 o                         
  26   2   5        150.27        102.83        46.52 o                         
  28   2   5         69.54         15.26        48.08 o                         
  30   2   5         45.82        -45.40        57.79 o                         
  32   2   5          0.72         22.80        46.57 o                         
  34   2   5        145.49        131.98        48.39 o                         
  36   2   5         52.54         45.33        53.76 o                         
 -37   3   5        131.87         72.74        69.89 o                         
 -35   3   5        352.29        396.54        53.06 o                         
 -33   3   5         12.82          9.25        57.08 o                         
 -31   3   5        646.26        614.21        50.51 o                         
 -29   3   5        480.80        413.28        47.45 o                         
 -27   3   5        553.74        506.11        82.15 o                         
 -25   3   5       1701.47       1666.91        59.43 o                         
 -23   3   5        162.11        110.62        38.51 o                         
 -21   3   5       2507.49       2594.54        77.13 o                         
 -19   3   5       2257.98       2569.63        52.90 o                         
 -17   3   5         26.49       1152.56       457.33 o                         
 -15   3   5       1161.97       1255.72        42.79 o                         
 -13   3   5       3997.51       3792.28       193.19 o                         
 -11   3   5       2556.86       3241.02       240.16 o                         
  -9   3   5       2944.49       3977.22       257.86 o                         
  -7   3   5       1213.88       1650.71       230.94 o                         
  -5   3   5       1582.30       1612.82        57.09 o                         
  -3   3   5       4495.38       4702.58       198.80 o                         
  -1   3   5       4190.74       4254.81       199.82 o                         
   1   3   5        218.50        505.16       134.11 o                         
   3   3   5       3559.41       3185.15        61.53 o                         
   5   3   5       3271.53       3216.98        81.30 o                         
   7   3   5       4390.83       4610.79       210.34 o                         
   9   3   5       1196.26       1415.89       122.24 o                         
  11   3   5        211.02        601.74       112.41 o                         
  13   3   5       2824.45       2994.65        93.60 o                         
  15   3   5       1270.11       1243.96        46.76 o                         
  17   3   5        219.20        252.41        60.27 o                         
  19   3   5         35.89         46.46        39.05 o                         
  21   3   5        114.30         74.93        65.50 o                         
  23   3   5        238.39        276.27        55.62 o                         
  25   3   5        321.64        318.55        55.14 o                         
  27   3   5        173.29         77.70        53.65 o                         
  29   3   5        397.35        290.49        79.68 o                         
  31   3   5        237.94        228.10        54.51 o                         
  33   3   5        239.00        276.47        59.48 o                         
 -32   4   5        147.84         91.50        56.49 o                         
 -30   4   5          3.32        -50.61        53.72 o                         
 -28   4   5         71.83         78.66        50.25 o                         
 -26   4   5        533.18        562.56        80.06 o                         
 -24   4   5        420.88        402.60        42.63 o                         
 -22   4   5         28.87         34.58        38.09 o                         
 -20   4   5         26.87         64.87        39.22 o                         
 -18   4   5         48.88        300.85       116.27 o                         
 -16   4   5        457.43        578.69        90.42 o                         
 -14   4   5        489.39        618.20        63.04 o                         
 -12   4   5       1403.96       1812.92       104.08 o                         
 -10   4   5        497.28        738.14        46.38 o                         
  -8   4   5       1398.44       1449.21        69.09 o                         
  -6   4   5        139.68        136.19        48.55 o                         
  -4   4   5        768.62        787.39        78.48 o                         
  -2   4   5          4.78         19.73        39.68 o                         
   0   4   5        372.12        479.25        58.40 o                         
   2   4   5        128.78        155.42        39.12 o                         
   4   4   5          0.15        340.25       115.04 o                         
   6   4   5        698.02        802.66        42.67 o                         
   8   4   5       1245.38       1328.98        45.90 o                         
  10   4   5        530.77        587.20        43.10 o                         
  12   4   5       1115.19       1097.88        64.14 o                         
  14   4   5        949.35       1042.12        63.02 o                         
  16   4   5         31.61         26.78        42.05 o                         
  18   4   5         77.43         78.27        40.19 o                         
  20   4   5         36.87         -2.05        43.13 o                         
  22   4   5        168.67        293.61        87.91 o                         
  24   4   5         76.89         -0.59        56.84 o                         
  26   4   5         11.66         12.09        57.97 o                         
  28   4   5         10.79         16.75        56.12 o                         
 -25   5   5         18.26         14.33        46.49 o                         
 -23   5   5         28.96         31.82        45.84 o                         
 -21   5   5        170.85        139.79        43.72 o                         
 -19   5   5         24.53         32.90        46.91 o                         
 -17   5   5          0.38         81.85        45.76 o                         
 -15   5   5         42.92         59.52        46.46 o                         
 -13   5   5          5.35         17.31        45.54 o                         
 -11   5   5        543.22        600.62        62.42 o                         
  -9   5   5         74.02         90.62        37.33 o                         
  -7   5   5        640.96        671.02        42.60 o                         
  -5   5   5          2.43        -13.93        42.50 o                         
  -3   5   5        726.40        945.69       117.09 o                         
  -1   5   5        687.83        759.58        50.61 o                         
   1   5   5          3.96        -38.61        40.68 o                         
   3   5   5         43.18        198.31        41.88 o                         
   5   5   5         72.34         40.01        41.13 o                         
   7   5   5         26.92         89.41        61.09 o                         
   9   5   5          0.94        -12.19        41.39 o                         
  11   5   5        110.35         71.18        43.76 o                         
  13   5   5          0.96          5.48        43.78 o                         
  15   5   5         10.62        -35.17        44.02 o                         
  17   5   5          1.81         47.27        46.66 o                         
  19   5   5         35.48         87.57        46.32 o                         
  21   5   5         48.06          0.26        45.59 o                         
 -12   6   5         26.96        123.81       108.22 o                         
 -10   6   5         58.57         43.99        46.55 o                         
  -8   6   5        150.15        124.49        55.05 o                         
  -6   6   5        287.21        248.06        45.92 o                         
  -4   6   5         74.84        -10.92        47.29 o                         
  -2   6   5         36.16          6.67        44.71 o                         
   0   6   5         40.43         -2.68        44.26 o                         
   2   6   5          3.28         28.23        44.06 o                         
   4   6   5         34.58         93.72        44.41 o                         
   6   6   5         41.25         37.33        45.62 o                         
   8   6   5        810.45        647.38        49.71 o                         
 -42   0   6          7.83         16.37        67.96 o                         
 -40   0   6         16.41        -62.36        62.36 o                         
 -38   0   6         16.66         21.41        83.07 o                         
 -36   0   6         44.60        143.01        77.07 o                         
 -34   0   6         50.45        -74.27        74.27 o                         
 -32   0   6       1414.33       1548.43       103.62 o                         
 -30   0   6        349.96        187.09       140.01 o                         
 -28   0   6       2507.85       2141.17       497.11 o                         
 -26   0   6        891.37        844.68        68.14 o                         
 -24   0   6        210.32        128.21        67.56 o                         
 -22   0   6       8104.96       8007.50       369.94 o                         
 -20   0   6       3270.80       2506.89       109.97 o                         
 -18   0   6       5747.72       5230.32       540.35 o                         
 -16   0   6         16.54         14.60        65.84 o                         
 -14   0   6        816.81        536.55       135.73 o                         
 -12   0   6      26492.16      24542.44      1497.32 o                         
 -10   0   6       4913.36       4369.46       488.37 o                         
  -8   0   6       3536.91       4233.65        94.75 o                         
  -6   0   6       8753.23       8464.11       171.27 o                         
  -4   0   6      11252.91      11570.88       350.24 o                         
  -2   0   6       9623.68       9090.41       162.58 o                         
   0   0   6       1254.59        461.57        94.20 o                         
   2   0   6       2539.79       1861.69       389.64 o                         
   4   0   6      15569.77      14279.54       381.07 o                         
   6   0   6       7272.82       7734.50       235.49 o                         
   8   0   6       1878.80       1739.24       129.31 o                         
  10   0   6         90.67        120.74       101.91 o                         
  12   0   6       9072.74      10236.74       199.53 o                         
  14   0   6       8259.39       9135.48       184.97 o                         
  16   0   6       5408.69       4781.83       176.41 o                         
  18   0   6       1054.86        931.70       119.03 o                         
  20   0   6        213.19        107.04        95.05 o                         
  22   0   6       3939.26       4391.33       149.00 o                         
  24   0   6       1078.57       1339.32        99.34 o                         
  26   0   6         16.66        -86.49        86.49 o                         
  28   0   6       2689.20       3140.22       119.89 o                         
  30   0   6        966.01       1124.38       110.47 o                         
  32   0   6        922.95        949.30        65.31 o                         
  34   0   6        126.99         75.32        60.75 o                         
  36   0   6          3.66         82.79        87.74 o                         
 -41   1   6         39.57         67.93        49.96 o                         
 -39   1   6         89.47         93.01        47.30 o                         
 -37   1   6        162.37        189.55        45.60 o                         
 -35   1   6        619.57        719.14        52.78 o                         
 -33   1   6        475.95        399.65        58.14 o                         
 -31   1   6        373.64        357.53        53.77 o                         
 -29   1   6        380.28        353.83        51.82 o                         
 -27   1   6        416.96        417.19        54.02 o                         
 -25   1   6        156.17        140.10        48.43 o                         
 -23   1   6         95.87         51.56        46.45 o                         
 -21   1   6        506.69        524.15        50.19 o                         
 -19   1   6        479.57        453.41        49.40 o                         
 -17   1   6       1639.76       1878.65        49.44 o                         
 -15   1   6         12.24         -2.40        39.88 o                         
 -13   1   6       3529.56       3344.62        57.98 o                         
 -11   1   6       6194.76       6561.26        87.78 o                         
  -9   1   6        277.23        223.71        35.92 o                         
  -7   1   6       1584.11       1506.56        71.39 o                         
  -5   1   6        967.47       1325.04       232.15 o                         
  -3   1   6       3856.03       3583.71        61.74 o                         
  -1   1   6         60.05         45.75        47.01 o                         
   1   1   6      10618.20       9526.84       174.89 o                         
   3   1   6       9823.47      10619.66       162.72 o                         
   5   1   6         17.51       -155.42       155.42 o                         
   7   1   6        136.98         97.92        49.73 o                         
   9   1   6         55.71         27.03        47.84 o                         
  11   1   6        697.94        540.38        46.49 o                         
  13   1   6        294.11        246.75        46.65 o                         
  15   1   6        155.14        133.83        48.24 o                         
  17   1   6        112.02        126.45        46.45 o                         
  19   1   6         10.66         -6.70        44.66 o                         
  21   1   6        641.09        692.02        49.02 o                         
  23   1   6         25.81         -2.55        46.72 o                         
  25   1   6         54.06          8.28        50.48 o                         
  27   1   6         83.77         33.51        46.43 o                         
  29   1   6        680.82        753.16        65.76 o                         
  31   1   6          0.39        -36.31        47.95 o                         
  33   1   6         54.02         29.27        45.18 o                         
  35   1   6         72.90         96.60        51.94 o                         
  37   1   6        129.42        116.11        55.50 o                         
 -40   2   6         72.38         -4.31        53.41 o                         
 -38   2   6         36.03         66.63        55.49 o                         
 -36   2   6         25.26         86.78        55.62 o                         
 -34   2   6          4.70         76.25        50.62 o                         
 -32   2   6          9.47         12.69        45.55 o                         
 -30   2   6          4.21        -44.24        44.24 o                         
 -28   2   6         10.69        -40.87        40.87 o                         
 -26   2   6        181.09        180.56        42.04 o                         
 -24   2   6        237.02        251.85        52.28 o                         
 -22   2   6        815.46        740.70        47.23 o                         
 -20   2   6         92.60        -52.90        52.90 o                         
 -18   2   6       1265.78       1208.85        45.36 o                         
 -16   2   6          0.05        -35.21        35.21 o                         
 -14   2   6        406.05        456.89        39.19 o                         
 -12   2   6        396.27        336.48        38.42 o                         
 -10   2   6       1529.30       1618.90        47.44 o                         
  -8   2   6       1437.80       1579.98        66.46 o                         
  -6   2   6        902.58        687.05        59.29 o                         
  -4   2   6          6.90        126.32        41.54 o                         
  -2   2   6        130.75        241.13        42.22 o                         
   0   2   6       2728.02       2629.54        91.21 o                         
   2   2   6       1820.77       1931.59        47.41 o                         
   4   2   6        328.38        255.97        61.15 o                         
   6   2   6        680.79        623.92        39.53 o                         
   8   2   6        617.26        702.56        38.18 o                         
  10   2   6         20.75         34.29        36.58 o                         
  12   2   6        653.41        645.32        59.82 o                         
  14   2   6       1156.80       1251.38        53.40 o                         
  16   2   6         29.34        -25.52        50.48 o                         
  18   2   6         36.85          4.72        44.82 o                         
  20   2   6          9.70        -33.21        46.49 o                         
  22   2   6        340.42        413.88        51.30 o                         
  24   2   6        462.49        400.70        47.09 o                         
  26   2   6        159.74        141.02        45.86 o                         
  28   2   6          5.94         16.79        49.46 o                         
  30   2   6         30.46         66.00        46.50 o                         
  32   2   6         18.24          5.15        47.45 o                         
  34   2   6         35.20         13.98        53.30 o                         
 -37   3   6         31.44        -28.68        56.74 o                         
 -35   3   6         76.54         67.29        46.71 o                         
 -33   3   6          4.94        -24.46        83.65 o                         
 -31   3   6          0.15        -29.80        47.09 o                         
 -29   3   6         63.46         37.02        46.41 o                         
 -27   3   6          2.02        -33.67        45.09 o                         
 -25   3   6         32.49          9.77        44.22 o                         
 -23   3   6         92.32        131.53        36.41 o                         
 -21   3   6        158.15        159.15        40.97 o                         
 -19   3   6        170.22        135.07        41.38 o                         
 -17   3   6        411.04        326.90        49.62 o                         
 -15   3   6          2.27         34.22        34.52 o                         
 -13   3   6       1095.59       1076.66        46.69 o                         
 -11   3   6        871.57        842.38        39.44 o                         
  -9   3   6       2074.72       2174.09        44.33 o                         
  -7   3   6        638.17        655.17        49.25 o                         
  -5   3   6         68.89         77.09        38.36 o                         
  -3   3   6       1244.57       1241.46       117.89 o                         
  -1   3   6         85.22        168.83        44.12 o                         
   1   3   6         18.17         55.76        38.35 o                         
   3   3   6          0.22          3.60        38.71 o                         
   5   3   6        270.15        329.67        46.52 o                         
   7   3   6         78.62         62.12        42.66 o                         
   9   3   6          1.13        -39.42        42.85 o                         
  11   3   6         95.58        108.82        42.74 o                         
  13   3   6        154.61        143.06        40.41 o                         
  15   3   6         40.22         31.98        42.18 o                         
  17   3   6         44.87         75.71        42.32 o                         
  19   3   6        136.41         94.83        51.90 o                         
  21   3   6         72.07         78.06        51.91 o                         
  23   3   6          3.87        -52.84        52.84 o                         
  25   3   6        118.69          1.84        55.30 o                         
  27   3   6         13.67         33.23        53.77 o                         
  29   3   6          9.40         51.91        55.32 o                         
  31   3   6        199.13        190.73        57.11 o                         
 -32   4   6        308.38        228.83        58.75 o                         
 -30   4   6        462.28        452.33        70.80 o                         
 -28   4   6        188.61        111.21        53.00 o                         
 -26   4   6         17.82        -17.65        42.25 o                         
 -24   4   6        952.05        937.04        43.80 o                         
 -22   4   6       4157.73       4183.79       213.87 o                         
 -20   4   6        138.50        104.48        38.73 o                         
 -18   4   6       1183.42       1312.37       135.72 o                         
 -16   4   6         52.07        113.38        39.82 o                         
 -14   4   6       1032.85        972.98        46.57 o                         
 -12   4   6       1466.51       1328.83        74.22 o                         
 -10   4   6        605.77        937.50       212.66 o                         
  -8   4   6          0.97        -27.09        40.21 o                         
  -6   4   6        201.18        191.31        40.55 o                         
  -4   4   6        280.44        900.16       148.10 o                         
  -2   4   6       2936.14       3017.92        99.61 o                         
   0   4   6        156.51        311.09        85.14 o                         
   2   4   6        867.70        862.08        44.57 o                         
   4   4   6       1662.49       1632.54        46.85 o                         
   6   4   6       1182.12       1166.13       102.40 o                         
   8   4   6        438.94        681.64       131.62 o                         
  10   4   6         45.15         87.12        41.82 o                         
  12   4   6       2122.19       2249.69        72.64 o                         
  14   4   6        337.94        397.81        42.51 o                         
  16   4   6         23.04        294.30       150.46 o                         
  18   4   6          0.02         76.83        42.16 o                         
  20   4   6        191.73        180.33        44.88 o                         
  22   4   6        393.80        444.21        44.21 o                         
  24   4   6         65.55        105.51        56.27 o                         
  26   4   6          2.45         23.35        56.98 o                         
  28   4   6          7.61        -52.05        60.83 o                         
 -25   5   6          6.93          5.45        48.52 o                         
 -23   5   6          8.62        -16.41        45.13 o                         
 -21   5   6        289.21        207.18        49.37 o                         
 -19   5   6         32.08         13.19        42.56 o                         
 -17   5   6        125.38         33.48        42.91 o                         
 -15   5   6        167.49        124.71        42.69 o                         
 -13   5   6          4.22         21.95        40.47 o                         
 -11   5   6         28.73        114.87        64.43 o                         
  -9   5   6         41.71        164.45        79.31 o                         
  -7   5   6        406.69        874.24       200.27 o                         
  -5   5   6         19.30         76.90        41.59 o                         
  -3   5   6        835.23       1062.53        87.03 o                         
  -1   5   6        129.96         96.21        40.91 o                         
   1   5   6       1181.40       1143.47        58.94 o                         
   3   5   6        779.80        730.39        43.74 o                         
   5   5   6        724.51        685.46        44.22 o                         
   7   5   6        168.60        120.27        42.94 o                         
   9   5   6         12.68         19.79        41.89 o                         
  11   5   6          3.10         34.79        42.51 o                         
  13   5   6        461.59        409.02        45.62 o                         
  15   5   6        133.32        176.34        45.97 o                         
  17   5   6         30.75          0.87        44.60 o                         
  19   5   6         48.73         83.83        45.23 o                         
  21   5   6         37.24         37.14        48.16 o                         
 -12   6   6         14.68         21.47        47.35 o                         
 -10   6   6        303.35        248.47        49.31 o                         
  -8   6   6         89.30         70.76        47.74 o                         
  -6   6   6         35.03         18.44        46.35 o                         
  -4   6   6        233.88        255.41        47.48 o                         
  -2   6   6        472.87        467.69        46.71 o                         
   0   6   6        218.24        152.55        46.33 o                         
   2   6   6         29.82         16.10        45.83 o                         
   4   6   6        306.34        224.25        47.75 o                         
   6   6   6        776.66        837.43        49.71 o                         
 -41   1   7        267.86        385.21        62.25 o                         
 -39   1   7        346.13        426.92        85.28 o                         
 -37   1   7        454.16        502.63        52.78 o                         
 -35   1   7        110.98        187.06        49.08 o                         
 -33   1   7         95.17         72.20        41.58 o                         
 -31   1   7        357.69        234.93        88.34 o                         
 -29   1   7       3796.34       3818.10       301.27 o                         
 -27   1   7       1147.88       1026.80        57.74 o                         
 -25   1   7         62.74         25.31        48.13 o                         
 -23   1   7        572.71        597.01        61.39 o                         
 -21   1   7       1437.52       1448.23        53.87 o                         
 -19   1   7        901.93        822.22        49.20 o                         
 -17   1   7       2212.36       2078.50        48.56 o                         
 -15   1   7       3386.91       4057.98        57.74 o                         
 -13   1   7       1911.13       1863.32        52.93 o                         
 -11   1   7       8756.89       8371.60      1825.55 o                         
  -9   1   7       4885.34       4623.72        53.95 o                         
  -7   1   7        712.89        585.56       117.04 o                         
  -5   1   7       8235.49       7087.51       209.85 o                         
  -3   1   7       5860.42       5758.39       209.26 o                         
  -1   1   7       6543.05       5604.96       555.52 o                         
   1   1   7       1379.79       1461.28        51.14 o                         
   3   1   7       2277.76       1457.26       493.96 o                         
   5   1   7      17546.25      17182.12       330.59 o                         
   7   1   7        887.19        700.77       142.96 o                         
   9   1   7       1621.44       1045.70       177.62 o                         
  11   1   7       1179.06       1360.66       108.05 o                         
  13   1   7        583.74        591.81        49.82 o                         
  15   1   7        616.09        628.62        49.23 o                         
  17   1   7        281.72        277.24        43.19 o                         
  19   1   7        121.52        128.68        50.30 o                         
  21   1   7       1624.87       1518.98        56.53 o                         
  23   1   7       1620.72       -122.81       175.27 o                         
  25   1   7        823.49        784.66        54.70 o                         
  27   1   7        169.53        167.66        49.50 o                         
  29   1   7        151.43        140.00        50.31 o                         
  31   1   7        195.85         44.36        49.46 o                         
  33   1   7        166.14         34.94        48.26 o                         
  35   1   7        116.57        -55.55        55.55 o                         
 -40   2   7        131.82         96.95        52.87 o                         
 -38   2   7          5.28         57.30        53.58 o                         
 -36   2   7        615.70        652.30        77.86 o                         
 -34   2   7        549.03        388.02       114.47 o                         
 -32   2   7       1186.13        986.84        78.64 o                         
 -30   2   7        638.78        763.10        49.08 o                         
 -28   2   7          9.26          9.09        40.79 o                         
 -26   2   7       3705.02       3532.63       102.59 o                         
 -24   2   7       1627.36       1659.81        50.80 o                         
 -22   2   7       1225.62       1408.62        83.76 o                         
 -20   2   7       3444.34       3401.38        77.16 o                         
 -18   2   7       7525.62       7545.48        82.92 o                         
 -16   2   7       6258.04       6261.23       119.08 o                         
 -14   2   7       6859.07       6817.80       226.72 o                         
 -12   2   7        401.02        249.58        40.38 o                         
 -10   2   7      15309.70      14977.11       321.35 o                         
  -8   2   7      10597.26       9758.98       806.60 o                         
  -6   2   7       4212.39       4301.94       319.98 o                         
  -4   2   7        628.47        666.67        80.45 o                         
  -2   2   7       1093.66       1144.44        43.88 o                         
   0   2   7       6082.27       5744.99       130.14 o                         
   2   2   7      14931.26      13935.47       480.91 o                         
   4   2   7       6554.76       5972.25       991.40 o                         
   6   2   7        814.68        747.46        42.37 o                         
   8   2   7       7540.60       7467.13       351.25 o                         
  10   2   7       4579.66       4450.27       254.69 o                         
  12   2   7       3487.78       3542.01       607.52 o                         
  14   2   7       1651.64       1766.93       132.09 o                         
  16   2   7       2764.01       2961.41        78.49 o                         
  18   2   7       2283.68       2324.77       108.03 o                         
  20   2   7       1584.48       1748.34       133.74 o                         
  22   2   7         20.05        -12.80        44.34 o                         
  24   2   7       1449.58       1450.26        54.16 o                         
  26   2   7        927.79        964.38        50.43 o                         
  28   2   7        621.27        601.47        54.25 o                         
  30   2   7        480.72        360.58       141.54 o                         
  32   2   7          2.37         42.75        51.45 o                         
  34   2   7        201.06        179.28        58.61 o                         
 -37   3   7         44.24         70.87        58.89 o                         
 -35   3   7          0.21          3.38        46.52 o                         
 -33   3   7        192.55        265.99        47.40 o                         
 -31   3   7        237.46        160.92        49.32 o                         
 -29   3   7        381.46        331.14        44.21 o                         
 -27   3   7        289.36        240.13        41.97 o                         
 -25   3   7        509.27        357.02        61.73 o                         
 -23   3   7         89.31         36.23        37.06 o                         
 -21   3   7        241.64        275.52        37.92 o                         
 -19   3   7        280.90        251.51        38.41 o                         
 -17   3   7        441.20        469.05        37.62 o                         
 -15   3   7        130.55        167.32        35.99 o                         
 -13   3   7         31.17         58.45        35.71 o                         
 -11   3   7        267.65        197.40        37.60 o                         
  -9   3   7        526.89        493.31       120.75 o                         
  -7   3   7         67.08         51.51        40.29 o                         
  -5   3   7        762.06        701.30        43.25 o                         
  -3   3   7       2953.48       2447.72       212.26 o                         
  -1   3   7        469.25        627.72       124.09 o                         
   1   3   7         29.97         54.22        40.32 o                         
   3   3   7       1204.83       1272.16        45.50 o                         
   5   3   7        496.95        556.89        44.69 o                         
   7   3   7         70.07         51.29        43.21 o                         
   9   3   7        246.84        150.17        43.38 o                         
  11   3   7        224.19        141.26        42.55 o                         
  13   3   7        376.04        349.40        42.20 o                         
  15   3   7        284.17        324.50        43.75 o                         
  17   3   7        179.20        151.29        44.93 o                         
  19   3   7        902.89        816.73        56.33 o                         
  21   3   7        169.69        116.75        53.47 o                         
  23   3   7        873.50        867.66        97.33 o                         
  25   3   7        459.23        470.40        55.20 o                         
  27   3   7        114.94         78.60        54.89 o                         
  29   3   7          0.12          0.78        52.68 o                         
  31   3   7         19.13         43.47        57.14 o                         
 -32   4   7          1.75         85.81        50.51 o                         
 -30   4   7          1.69        -44.05        47.79 o                         
 -28   4   7         10.34        -46.04        46.04 o                         
 -26   4   7        281.12        315.56        40.50 o                         
 -24   4   7        782.90        671.78        42.85 o                         
 -22   4   7        317.60        358.74        40.21 o                         
 -20   4   7        111.32         55.48        37.45 o                         
 -18   4   7        152.69         72.54        37.23 o                         
 -16   4   7        380.56        447.61        37.69 o                         
 -14   4   7        161.02        215.67        37.00 o                         
 -12   4   7       1039.65       1032.33        40.59 o                         
 -10   4   7        673.46        633.90        44.63 o                         
  -8   4   7       1211.00       1137.43        73.67 o                         
  -6   4   7        327.65        396.72        53.20 o                         
  -4   4   7        607.84        822.73       155.83 o                         
  -2   4   7       1105.78       1034.69        46.69 o                         
   0   4   7        523.12        556.56        54.80 o                         
   2   4   7        915.31        868.25        54.90 o                         
   4   4   7        305.12        188.95        62.48 o                         
   6   4   7        446.97        506.72        63.35 o                         
   8   4   7        343.25        311.45        46.45 o                         
  10   4   7        203.45        161.43        45.87 o                         
  12   4   7        143.79        142.49        41.78 o                         
  14   4   7        153.85        230.01        42.74 o                         
  16   4   7        600.95        542.11        44.21 o                         
  18   4   7        766.49        618.72        42.83 o                         
  20   4   7        120.46         74.59        48.63 o                         
  22   4   7         23.80        -33.34        55.99 o                         
  24   4   7          1.72        -33.32        54.94 o                         
  26   4   7          1.57          8.70        62.07 o                         
 -25   5   7         31.88         31.99        42.38 o                         
 -23   5   7         43.52          7.90        44.96 o                         
 -21   5   7        131.13        115.33        45.02 o                         
 -19   5   7        114.29         40.19        45.50 o                         
 -17   5   7         19.13         28.47        44.93 o                         
 -15   5   7         54.58         90.83        44.39 o                         
 -13   5   7         43.63         22.94        43.12 o                         
 -11   5   7        123.00        172.50        42.81 o                         
  -9   5   7        326.93        410.22        45.56 o                         
  -7   5   7        117.32        115.09        44.05 o                         
  -5   5   7       1020.89        995.22        75.86 o                         
  -3   5   7        519.79        516.17        42.49 o                         
  -1   5   7        631.96        624.85        79.18 o                         
   1   5   7        129.36        114.38        42.32 o                         
   3   5   7        173.70        168.12        41.93 o                         
   5   5   7         73.07         37.26        41.78 o                         
   7   5   7         56.87         34.69        42.58 o                         
   9   5   7         40.78         50.13        42.31 o                         
  11   5   7         29.16         58.00        44.87 o                         
  13   5   7         72.94         97.98        42.76 o                         
  15   5   7        100.25         23.17        45.37 o                         
  17   5   7         21.94         65.22        47.44 o                         
  19   5   7         17.98         18.88        47.57 o                         
 -10   6   7        456.73        416.92        71.86 o                         
  -8   6   7        649.32        512.05        80.92 o                         
  -6   6   7        729.47        634.91        56.32 o                         
  -4   6   7        213.48        132.48        54.44 o                         
  -2   6   7        479.63        491.79        53.41 o                         
   0   6   7        919.95        888.49        63.42 o                         
   2   6   7        302.70        121.27        57.17 o                         
 -42   0   8        256.26        244.43        69.92 o                         
 -40   0   8         38.48         59.38       106.61 o                         
 -38   0   8        356.90        405.92        67.14 o                         
 -36   0   8         84.67        131.88        79.64 o                         
 -34   0   8        266.06        268.89        79.64 o                         
 -32   0   8        855.04        763.86        82.21 o                         
 -30   0   8        409.51        318.38        65.32 o                         
 -28   0   8        652.41        635.44        69.75 o                         
 -26   0   8       3427.03       3444.35       129.31 o                         
 -24   0   8       1663.64       1634.76        74.08 o                         
 -22   0   8        438.60        642.68        66.24 o                         
 -20   0   8        398.91        281.87        64.81 o                         
 -18   0   8       6294.26       6868.66       208.09 o                         
 -16   0   8         65.06         -3.86        57.83 o                         
 -14   0   8       4755.22       4218.50        80.77 o                         
 -12   0   8         79.93         40.79        63.64 o                         
 -10   0   8        542.05        590.02        81.35 o                         
  -8   0   8       1889.58       2338.40       270.60 o                         
  -6   0   8       5545.70       5821.88       107.95 o                         
  -4   0   8      10342.05      10063.09       122.38 o                         
  -2   0   8       1289.26       2494.55       678.60 o                         
   0   0   8       1691.34       1570.54       107.04 o                         
   2   0   8       6159.04       5590.22       132.73 o                         
   4   0   8         74.92         62.99       165.39 o                         
   6   0   8        540.69        506.10       151.57 o                         
   8   0   8        220.84        369.94       126.74 o                         
  10   0   8       1123.92       1418.96       124.17 o                         
  12   0   8        621.62        566.90       111.32 o                         
  14   0   8        112.09         70.22       102.76 o                         
  16   0   8       1191.85       1348.74       118.18 o                         
  18   0   8          0.83         11.13       107.90 o                         
  20   0   8         38.62         63.37       107.04 o                         
  22   0   8         67.98        -23.98       109.61 o                         
  24   0   8         83.89        131.02       101.05 o                         
  26   0   8        272.93        406.76        91.63 o                         
  28   0   8        681.94        628.05        62.77 o                         
  30   0   8        243.23        173.87        59.94 o                         
  32   0   8          4.57        -17.12        60.95 o                         
  34   0   8          5.37          7.04        56.97 o                         
 -41   1   8         53.62         -0.70        52.35 o                         
 -39   1   8          4.75         16.60        50.60 o                         
 -37   1   8         10.02         34.97        45.82 o                         
 -35   1   8          7.07         48.98        44.88 o                         
 -33   1   8        111.18         92.05        40.36 o                         
 -31   1   8          2.06         51.28        38.41 o                         
 -29   1   8        565.01        551.95        52.57 o                         
 -27   1   8        955.69        999.33       106.97 o                         
 -25   1   8       3238.46       3431.04       165.03 o                         
 -23   1   8         37.60         10.12        46.89 o                         
 -21   1   8        201.73        197.08        45.37 o                         
 -19   1   8       3707.20       3880.33        60.86 o                         
 -17   1   8       1835.10       1932.44        53.69 o                         
 -15   1   8        431.39        413.50        41.93 o                         
 -13   1   8        403.59        474.85        42.28 o                         
 -11   1   8         27.41         14.41        39.24 o                         
  -9   1   8         45.41        -49.85        49.85 o                         
  -7   1   8         15.92         22.45        41.38 o                         
  -5   1   8       1094.58       1097.86        46.79 o                         
  -3   1   8         49.21        280.40        42.35 o                         
  -1   1   8        260.50        277.61        46.09 o                         
   1   1   8        299.29        330.89        43.38 o                         
   3   1   8       4771.57       4857.72        72.62 o                         
   5   1   8         27.18         47.91        56.29 o                         
   7   1   8       4745.24       4537.51       179.92 o                         
   9   1   8       7305.16       6910.18       121.38 o                         
  11   1   8          0.54        -24.40        48.91 o                         
  13   1   8        191.14        277.28        49.48 o                         
  15   1   8        506.03        529.51        46.40 o                         
  17   1   8        651.63        564.11        46.42 o                         
  19   1   8       1705.85       1683.01        69.05 o                         
  21   1   8        324.10        414.15        47.77 o                         
  23   1   8         12.67         17.72        45.66 o                         
  25   1   8         43.26         47.64        47.96 o                         
  27   1   8        278.00        246.34        48.23 o                         
  29   1   8        138.00         82.98        48.17 o                         
  31   1   8         27.55         57.68        51.01 o                         
  33   1   8          1.50        -27.40        52.94 o                         
  35   1   8         27.61         36.32        56.83 o                         
 -40   2   8         47.04         54.09        53.34 o                         
 -38   2   8          0.40        -42.56        53.69 o                         
 -36   2   8        136.61        100.87        53.79 o                         
 -34   2   8         14.79        -25.92        50.98 o                         
 -32   2   8        887.97        955.49        81.10 o                         
 -30   2   8        376.58        421.20        61.99 o                         
 -28   2   8        364.82        359.29        49.37 o                         
 -26   2   8         10.08         30.17        41.97 o                         
 -24   2   8        300.22        331.68        44.09 o                         
 -22   2   8         24.62         17.88        38.98 o                         
 -20   2   8        189.05        234.65        38.14 o                         
 -18   2   8         43.26         50.85        43.05 o                         
 -16   2   8         80.15         71.77        35.47 o                         
 -14   2   8       2993.65       3170.84        82.19 o                         
 -12   2   8       4101.44       3641.35        63.73 o                         
 -10   2   8       2540.43       2815.37        52.89 o                         
  -8   2   8        336.47        511.20       103.36 o                         
  -6   2   8       1919.96       2005.59        46.35 o                         
  -4   2   8         48.65        127.45        40.37 o                         
  -2   2   8        784.61        640.24        42.83 o                         
   0   2   8        375.97        554.63        50.58 o                         
   2   2   8      10946.80      11370.81       338.09 o                         
   4   2   8        754.34        436.76       135.65 o                         
   6   2   8        247.99        194.13        43.22 o                         
   8   2   8        284.49        321.82        40.92 o                         
  10   2   8         26.91         40.31        41.75 o                         
  12   2   8        283.03        330.38        53.08 o                         
  14   2   8       1578.26       1607.03        78.12 o                         
  16   2   8        130.04        157.70        50.13 o                         
  18   2   8        182.21        147.46        48.71 o                         
  20   2   8         19.50         34.37        48.22 o                         
  22   2   8         55.66         34.64        47.69 o                         
  24   2   8        307.18        286.29        45.91 o                         
  26   2   8         62.51         45.27        46.14 o                         
  28   2   8        591.52        582.92        51.69 o                         
  30   2   8        109.51         85.03        55.08 o                         
  32   2   8         23.48         27.46        51.68 o                         
 -37   3   8          5.37         32.67        69.46 o                         
 -35   3   8         19.24         23.93        47.96 o                         
 -33   3   8         19.27         25.60        46.59 o                         
 -31   3   8        157.25        109.28        45.96 o                         
 -29   3   8        102.87        127.35        43.27 o                         
 -27   3   8         74.89         78.13        42.04 o                         
 -25   3   8          9.97        -37.52        40.58 o                         
 -23   3   8        547.10        561.21        36.97 o                         
 -21   3   8        960.27        876.30        39.79 o                         
 -19   3   8        227.34        224.65        37.98 o                         
 -17   3   8         99.35         80.14        38.85 o                         
 -15   3   8        350.61        415.17        38.89 o                         
 -13   3   8        104.40        104.30        38.42 o                         
 -11   3   8          0.07         34.59        38.96 o                         
  -9   3   8        149.94        154.75        38.34 o                         
  -7   3   8        302.73        310.22        41.02 o                         
  -5   3   8        408.21        478.31        44.41 o                         
  -3   3   8        281.74        245.88        43.23 o                         
  -1   3   8        694.65        821.35        66.46 o                         
   1   3   8         22.11         30.45        42.10 o                         
   3   3   8         82.89        158.08        43.48 o                         
   5   3   8         25.87         49.40        44.86 o                         
   7   3   8        537.36        592.48        45.45 o                         
   9   3   8          5.04          1.12        42.83 o                         
  11   3   8         92.59        103.99        38.28 o                         
  13   3   8         10.47         40.79        39.52 o                         
  15   3   8         18.88         -6.75        39.26 o                         
  17   3   8        144.19        143.24        45.73 o                         
  19   3   8        849.52        797.34        64.27 o                         
  21   3   8        174.98        127.51        46.71 o                         
  23   3   8        163.52        160.38        49.85 o                         
  25   3   8         20.27         -6.66        46.24 o                         
  27   3   8          0.21        -15.97        54.47 o                         
  29   3   8         51.71         92.58        60.98 o                         
 -32   4   8        340.06        335.49        53.34 o                         
 -30   4   8        159.49        151.27        51.17 o                         
 -28   4   8        238.69        201.10        47.08 o                         
 -26   4   8         38.18        -20.76        40.97 o                         
 -24   4   8        126.64         49.70        42.48 o                         
 -22   4   8       3051.56       3214.06       102.01 o                         
 -20   4   8        459.66        515.14        47.99 o                         
 -18   4   8        158.23        143.83        39.77 o                         
 -16   4   8        496.97        501.47        41.00 o                         
 -14   4   8       1543.60       1200.68        67.13 o                         
 -12   4   8       1145.31       1037.66        61.98 o                         
 -10   4   8        902.38        862.03        44.33 o                         
  -8   4   8        710.15        810.84        79.20 o                         
  -6   4   8       2503.02       2729.96       186.51 o                         
  -4   4   8         77.77         77.94        45.31 o                         
  -2   4   8       1201.27       1227.66        48.97 o                         
   0   4   8        615.00        605.71        41.52 o                         
   2   4   8       2390.06       2423.87       108.63 o                         
   4   4   8       1575.26       1560.50        64.12 o                         
   6   4   8       2017.22       2220.34        64.98 o                         
   8   4   8         74.13        132.51        44.29 o                         
  10   4   8         12.67         48.40        41.28 o                         
  12   4   8       1236.02       1334.87        58.51 o                         
  14   4   8        620.30        856.22       171.83 o                         
  16   4   8          3.34        -26.55        41.25 o                         
  18   4   8        382.89        350.21        47.01 o                         
  20   4   8        116.06         77.16        47.14 o                         
  22   4   8        252.01        308.14        57.71 o                         
  24   4   8         12.20         69.11        68.36 o                         
 -25   5   8         94.76         31.76        48.26 o                         
 -23   5   8         35.49         -0.01        46.98 o                         
 -21   5   8        154.35        160.81        45.75 o                         
 -19   5   8        505.80        502.93        46.46 o                         
 -17   5   8       1205.56       1158.34        68.91 o                         
 -15   5   8        207.03        147.39        51.37 o                         
 -13   5   8         59.53          9.25        45.64 o                         
 -11   5   8        122.07         82.33        45.37 o                         
  -9   5   8        789.99        808.75        46.32 o                         
  -7   5   8        414.00        394.22        61.41 o                         
  -5   5   8         66.83         50.14        42.24 o                         
  -3   5   8        174.25        158.22        41.55 o                         
  -1   5   8        318.97        305.31        41.47 o                         
   1   5   8          7.02         74.18        45.61 o                         
   3   5   8         53.63         53.55        43.40 o                         
   5   5   8       1064.68       1119.94        47.86 o                         
   7   5   8       1012.37       1017.64        51.33 o                         
   9   5   8       1294.30       1325.77       100.04 o                         
  11   5   8        131.10        171.21        42.67 o                         
  13   5   8         49.92         82.51        46.70 o                         
  15   5   8         27.62          4.29        47.85 o                         
  17   5   8        451.89        503.20        51.24 o                         
 -41   1   9          4.05          8.26        53.76 o                         
 -39   1   9         41.63        101.58        50.08 o                         
 -37   1   9        253.13        284.80        49.72 o                         
 -35   1   9        164.58        133.08        47.20 o                         
 -33   1   9        797.30        927.70        48.22 o                         
 -31   1   9         16.55         64.33        43.32 o                         
 -29   1   9        472.93        541.29        53.53 o                         
 -27   1   9        524.58        519.71        53.69 o                         
 -25   1   9        735.28        748.86        76.80 o                         
 -23   1   9        509.63        618.30        48.34 o                         
 -21   1   9       1168.66       1337.82        54.07 o                         
 -19   1   9        411.86        652.49        50.68 o                         
 -17   1   9        439.74        611.83        54.03 o                         
 -15   1   9        469.22        556.81        41.83 o                         
 -13   1   9       4615.98       4653.58       122.14 o                         
 -11   1   9       1187.10       1081.28        38.96 o                         
  -9   1   9       1282.50       1323.14        53.17 o                         
  -7   1   9       1726.46       2008.78        77.69 o                         
  -5   1   9       1174.09       1308.25        45.28 o                         
  -3   1   9        796.68        872.46        43.32 o                         
  -1   1   9        744.13       1053.17        48.51 o                         
   1   1   9       2461.22       2436.38        55.41 o                         
   3   1   9        557.99        585.75        58.91 o                         
   5   1   9       2775.43       3093.12       168.59 o                         
   7   1   9        332.33        375.08        57.58 o                         
   9   1   9        951.74       1090.00        64.98 o                         
  11   1   9        952.84       1207.24        51.38 o                         
  13   1   9       2589.08       2570.12        59.62 o                         
  15   1   9       1133.96       1185.51        53.80 o                         
  17   1   9        322.21        430.67        53.95 o                         
  19   1   9        248.65        229.46        52.54 o                         
  21   1   9        865.82        882.53        55.27 o                         
  23   1   9         38.02         27.08        45.34 o                         
  25   1   9        446.57        546.47        48.12 o                         
  27   1   9         71.04         69.93        50.00 o                         
  29   1   9        403.99        361.59        54.17 o                         
  31   1   9         93.68         61.54        53.29 o                         
  33   1   9          4.51         26.66        52.98 o                         
 -40   2   9        178.00        143.34        54.96 o                         
 -38   2   9        172.91         94.97        60.28 o                         
 -36   2   9        206.07        214.34        73.61 o                         
 -34   2   9        326.28        417.08        55.66 o                         
 -32   2   9        259.46        236.88        52.35 o                         
 -30   2   9        618.23        735.07        74.15 o                         
 -28   2   9        668.06        726.64       109.09 o                         
 -26   2   9         28.21         12.60        45.98 o                         
 -24   2   9       1291.17       1304.17        51.38 o                         
 -22   2   9         36.36         62.04        39.26 o                         
 -20   2   9        404.30        456.34        42.60 o                         
 -18   2   9        539.75        557.82        50.48 o                         
 -16   2   9       1873.97       2320.65        47.32 o                         
 -14   2   9        807.87        875.81        42.86 o                         
 -12   2   9       2227.41       2166.55        46.46 o                         
 -10   2   9       3879.67       4718.40        80.15 o                         
  -8   2   9       1432.68       1476.59        46.89 o                         
  -6   2   9       1749.30       1950.69       133.94 o                         
  -4   2   9        823.15        969.72        67.60 o                         
  -2   2   9       3880.53       3745.09        78.81 o                         
   0   2   9        739.78        957.28       101.72 o                         
   2   2   9       7186.75       7506.69       268.64 o                         
   4   2   9        977.13        954.49       122.85 o                         
   6   2   9       1028.16       1038.16        51.44 o                         
   8   2   9        926.87       1162.27        51.36 o                         
  10   2   9        964.74        988.17        55.17 o                         
  12   2   9        524.64        525.49        51.96 o                         
  14   2   9         16.11         27.22        48.38 o                         
  16   2   9        669.33        737.51        52.40 o                         
  18   2   9         13.45        -10.90        48.40 o                         
  20   2   9        539.66        531.34        51.20 o                         
  22   2   9        404.51        484.07        49.65 o                         
  24   2   9        296.77        298.36        41.78 o                         
  26   2   9        474.09        548.16        61.58 o                         
  28   2   9        115.65        190.33        53.31 o                         
  30   2   9         81.39         -4.59        55.86 o                         
  32   2   9        164.30        117.32        53.65 o                         
 -37   3   9         62.71        132.52        61.88 o                         
 -35   3   9         85.75         78.63        58.91 o                         
 -33   3   9        439.07        514.84        51.91 o                         
 -31   3   9        775.81        896.13        55.00 o                         
 -29   3   9        499.39        496.65        48.10 o                         
 -27   3   9        192.36        161.85        54.51 o                         
 -25   3   9       1244.47       1241.13        52.72 o                         
 -23   3   9       2450.46       2537.69        86.40 o                         
 -21   3   9       2906.11       2856.87        51.56 o                         
 -19   3   9        980.24       1137.52        45.04 o                         
 -17   3   9        500.37        525.74        40.73 o                         
 -15   3   9       2686.32       2544.99        50.18 o                         
 -13   3   9       2009.65       2144.59        52.10 o                         
 -11   3   9       1393.38       1487.22        45.19 o                         
  -9   3   9       2415.88       2765.47       173.72 o                         
  -7   3   9       1998.64       2144.44        80.00 o                         
  -5   3   9       1713.24       1825.17        50.00 o                         
  -3   3   9        982.40       1255.43        49.90 o                         
  -1   3   9        864.28       1043.23        55.51 o                         
   1   3   9       4802.21       4722.31       200.26 o                         
   3   3   9       1717.35       1970.69       126.29 o                         
   5   3   9       1830.82       1919.95        55.66 o                         
   7   3   9       1222.75       1374.70       105.06 o                         
   9   3   9        473.92        502.80        42.91 o                         
  11   3   9       1417.22       1523.36        67.15 o                         
  13   3   9       2150.55       2247.36        66.06 o                         
  15   3   9       1321.98       1367.73        65.19 o                         
  17   3   9        600.39        627.26        49.27 o                         
  19   3   9        274.75        237.29        49.64 o                         
  21   3   9        599.92        734.99        49.03 o                         
  23   3   9        546.11        657.34        53.98 o                         
  25   3   9        189.31        197.24        50.09 o                         
  27   3   9         47.36         43.67        53.57 o                         
 -32   4   9         90.62         87.94        54.01 o                         
 -30   4   9         22.65          6.69        48.31 o                         
 -28   4   9        142.85        135.56        46.90 o                         
 -26   4   9        169.93        105.56        44.49 o                         
 -24   4   9        316.61        263.68        42.59 o                         
 -22   4   9         27.10          8.05        39.35 o                         
 -20   4   9        231.36        280.73        44.94 o                         
 -18   4   9        291.33        244.48        41.35 o                         
 -16   4   9         58.34         68.81        39.71 o                         
 -14   4   9         22.95        -41.46        41.46 o                         
 -12   4   9         97.86        150.56        41.77 o                         
 -10   4   9        784.53        860.27        88.24 o                         
  -8   4   9        432.91        503.93        51.59 o                         
  -6   4   9        166.79        204.08        45.89 o                         
  -4   4   9       1700.38       1836.69       104.06 o                         
  -2   4   9        276.58        270.90        43.90 o                         
   0   4   9        833.56        856.09        43.21 o                         
   2   4   9       1506.33       1444.16        85.41 o                         
   4   4   9        176.12        214.54        41.94 o                         
   6   4   9         53.05         67.82        41.85 o                         
   8   4   9         65.13        100.98        43.18 o                         
  10   4   9        184.13        228.50        43.32 o                         
  12   4   9        150.00        150.40        42.79 o                         
  14   4   9         22.76         13.40        42.73 o                         
  16   4   9        137.84        142.03        43.64 o                         
  18   4   9        158.72        155.01        44.59 o                         
  20   4   9         66.84         47.50        62.48 o                         
  22   4   9         14.45        -17.10        57.67 o                         
  24   4   9         42.58        103.18        65.40 o                         
 -23   5   9        301.36        220.74        49.21 o                         
 -21   5   9        325.04        324.88        45.21 o                         
 -19   5   9        441.18        530.87        47.13 o                         
 -17   5   9        167.84        244.58        45.42 o                         
 -15   5   9        339.64        320.63        45.71 o                         
 -13   5   9         55.53         56.97        44.02 o                         
 -11   5   9          3.95         18.47        44.16 o                         
  -9   5   9         65.41         30.84        44.46 o                         
  -7   5   9          2.68        -11.65        45.02 o                         
  -5   5   9        105.41        171.79        43.99 o                         
  -3   5   9        159.79        101.41        49.89 o                         
  -1   5   9          4.56         47.15        42.32 o                         
   1   5   9        144.28        146.56        42.51 o                         
   3   5   9          6.65         -8.19        42.46 o                         
   5   5   9         26.13         22.84        41.47 o                         
   7   5   9        292.27        356.54        44.15 o                         
   9   5   9        212.74        172.02        47.25 o                         
  11   5   9        512.18        498.51        47.48 o                         
  13   5   9        185.90        230.51        47.76 o                         
  15   5   9        138.88        156.93        48.40 o                         
 -40   0  10        715.63        769.14        70.92 o                         
 -38   0  10        128.48        125.15        68.68 o                         
 -36   0  10        239.50        152.00        66.61 o                         
 -34   0  10        385.66        534.15        63.58 o                         
 -32   0  10        112.31         10.28        84.78 o                         
 -30   0  10       1160.61       1298.22        94.20 o                         
 -28   0  10        531.89        591.73        89.92 o                         
 -26   0  10       1802.65       1993.57        96.77 o                         
 -24   0  10        117.77         -7.71        82.21 o                         
 -22   0  10          3.79         75.36        87.35 o                         
 -20   0  10       2098.93       1764.07       122.46 o                         
 -18   0  10       1997.97       1930.31        74.73 o                         
 -16   0  10       1718.79       1677.08        75.06 o                         
 -14   0  10       2437.70       2610.80        66.12 o                         
 -12   0  10        104.31        -22.31        68.07 o                         
 -10   0  10        738.86       1080.20       108.76 o                         
  -8   0  10       1578.80       1704.47        82.53 o                         
  -6   0  10       6266.74       6092.57       175.07 o                         
  -4   0  10      11296.69      12455.82       643.61 o                         
  -2   0  10        618.52        536.93       124.17 o                         
   0   0  10       1089.82       1030.18        93.34 o                         
   2   0  10       1505.84       1536.28        95.05 o                         
   4   0  10       5876.74       6065.49       122.46 o                         
   6   0  10       6733.87       6952.99       238.90 o                         
   8   0  10        178.76        178.64        60.94 o                         
  10   0  10         62.00        115.50        57.98 o                         
  12   0  10         46.58        107.24        81.64 o                         
  14   0  10         24.83         96.04        81.50 o                         
  16   0  10       1090.43       1085.97        91.74 o                         
  18   0  10        889.58       1007.69        62.24 o                         
  20   0  10       1165.71       1286.09        67.45 o                         
  22   0  10        110.31         84.85        75.71 o                         
  24   0  10         39.31          8.43        53.50 o                         
  26   0  10        613.57        558.17        64.15 o                         
  28   0  10         61.63         49.91        59.95 o                         
  30   0  10        998.39       1111.66       140.71 o                         
  32   0  10         19.63         56.16        54.69 o                         
 -41   1  10          1.50         45.37        53.40 o                         
 -39   1  10          6.03        -25.98        52.99 o                         
 -37   1  10        397.51        429.27        50.59 o                         
 -35   1  10        381.24        342.04        49.87 o                         
 -33   1  10         80.97        104.14        45.19 o                         
 -31   1  10        125.35         65.39        44.19 o                         
 -29   1  10        199.94        148.85        45.23 o                         
 -27   1  10        742.23        739.88        55.90 o                         
 -25   1  10       1523.21       1580.02        66.02 o                         
 -23   1  10        324.66        275.17        47.80 o                         
 -21   1  10       2912.31       2952.81        84.83 o                         
 -19   1  10       3557.49       4078.86       198.19 o                         
 -17   1  10       4631.03       5365.69       139.71 o                         
 -15   1  10         15.87        -40.70        41.87 o                         
 -13   1  10          0.63         11.56        37.72 o                         
 -11   1  10       4695.31       4298.59        98.76 o                         
  -9   1  10       9828.23       9533.88        92.93 o                         
  -7   1  10         28.56        659.18       180.79 o                         
  -5   1  10        820.74        880.18        46.06 o                         
  -3   1  10       1618.10       1829.35        51.45 o                         
  -1   1  10       3404.65       3310.05        59.54 o                         
   1   1  10          1.41        -61.87        61.87 o                         
   3   1  10         24.53         54.18        56.34 o                         
   5   1  10        676.18        536.18        54.94 o                         
   7   1  10       2033.97       2222.32        64.51 o                         
   9   1  10       1069.80       1169.12        55.67 o                         
  11   1  10         51.71         39.19        44.45 o                         
  13   1  10        781.18        862.49        50.60 o                         
  15   1  10       1286.70       1380.96        56.92 o                         
  17   1  10       1920.73       2096.58        97.96 o                         
  19   1  10        649.91        596.73        48.75 o                         
  21   1  10          0.01        -45.63        45.63 o                         
  23   1  10       1058.01       1128.24        66.75 o                         
  25   1  10       1130.63       1280.78        96.29 o                         
  27   1  10          0.90        -17.61        51.34 o                         
  29   1  10         53.59         34.24        54.75 o                         
  31   1  10          6.58         -3.38        55.64 o                         
 -38   2  10          0.73        -21.40        57.66 o                         
 -36   2  10        136.21        105.03        58.52 o                         
 -34   2  10          0.09         66.90        54.20 o                         
 -32   2  10         49.75        118.16        53.97 o                         
 -30   2  10         27.19         19.70        51.13 o                         
 -28   2  10        150.39        196.74        51.52 o                         
 -26   2  10         35.39          9.78        47.08 o                         
 -24   2  10        352.91        433.15        41.96 o                         
 -22   2  10        245.02        216.47        43.18 o                         
 -20   2  10        643.35        621.45        43.19 o                         
 -18   2  10        101.54        138.35        46.09 o                         
 -16   2  10        207.44        243.17        44.73 o                         
 -14   2  10        463.47        548.71        44.11 o                         
 -12   2  10         36.80         37.23        41.80 o                         
 -10   2  10        562.93        501.76        43.59 o                         
  -8   2  10        411.23        621.93       125.27 o                         
  -6   2  10        182.16        223.76        41.24 o                         
  -4   2  10        186.39        123.09        40.77 o                         
  -2   2  10        675.20        722.00        43.51 o                         
   0   2  10       2484.88       2631.62        58.28 o                         
   2   2  10         13.15        159.44        87.24 o                         
   4   2  10         33.70         49.87        39.36 o                         
   6   2  10       1440.33       1686.18        62.80 o                         
   8   2  10         83.55         92.51        38.03 o                         
  10   2  10         52.95         17.94        52.98 o                         
  12   2  10         78.58         20.11        48.48 o                         
  14   2  10          5.45        -14.84        51.41 o                         
  16   2  10          6.57         -8.27        46.50 o                         
  18   2  10          1.90          2.16        46.56 o                         
  20   2  10        417.01        387.16        47.69 o                         
  22   2  10        115.59        130.36        45.40 o                         
  24   2  10        117.00        105.70        45.55 o                         
  26   2  10        130.31         90.10        54.31 o                         
  28   2  10          0.12        101.49        80.47 o                         
  30   2  10         24.76         47.96        51.33 o                         
 -35   3  10        184.90        194.11        61.69 o                         
 -33   3  10         15.55        -16.21        46.93 o                         
 -31   3  10         99.30         54.41        48.48 o                         
 -29   3  10        339.22        319.02        52.53 o                         
 -27   3  10        308.90        308.81        44.23 o                         
 -25   3  10         10.71        -11.73        41.87 o                         
 -23   3  10        534.51        469.35        49.51 o                         
 -21   3  10       1018.25       1110.48        43.51 o                         
 -19   3  10       1405.52       1582.67        44.44 o                         
 -17   3  10       1976.97       2120.29        59.43 o                         
 -15   3  10          0.00         15.86        39.79 o                         
 -13   3  10        204.22        220.03        38.92 o                         
 -11   3  10        607.70        510.55        41.42 o                         
  -9   3  10        275.93        197.29        43.53 o                         
  -7   3  10         31.94        100.54        66.81 o                         
  -5   3  10         18.23         13.46        43.46 o                         
  -3   3  10        552.12        590.75        45.50 o                         
  -1   3  10       2239.67       2122.45        63.33 o                         
   1   3  10         94.90        118.39        47.30 o                         
   3   3  10         28.29         48.47        41.80 o                         
   5   3  10       1424.31       1338.97        46.99 o                         
   7   3  10        715.91        765.42        44.89 o                         
   9   3  10        160.15        123.04        42.96 o                         
  11   3  10         12.75         10.45        44.01 o                         
  13   3  10        571.53        515.37        51.61 o                         
  15   3  10        598.36        570.46        83.80 o                         
  17   3  10        146.96        177.58        48.78 o                         
  19   3  10         10.34          0.22        50.08 o                         
  21   3  10          4.96         41.16        52.26 o                         
  23   3  10         18.22        -22.72        53.88 o                         
  25   3  10         50.34         62.09        55.27 o                         
  27   3  10         92.89         11.59        55.83 o                         
 -30   4  10         41.65         83.62        48.76 o                         
 -28   4  10          4.95        -16.49        50.39 o                         
 -26   4  10         31.10        -49.96        49.96 o                         
 -24   4  10        320.94        224.44        43.00 o                         
 -22   4  10        118.80        125.59        42.37 o                         
 -20   4  10          0.05         16.72        41.83 o                         
 -18   4  10        650.67        699.70        42.73 o                         
 -16   4  10          0.94         15.86        39.74 o                         
 -14   4  10         36.41        -25.10        40.42 o                         
 -12   4  10        161.18        106.72        41.05 o                         
 -10   4  10        276.71        355.55        61.59 o                         
  -8   4  10        619.88        731.03        57.86 o                         
  -6   4  10        630.52        736.07        44.01 o                         
  -4   4  10         68.41         92.16        43.07 o                         
  -2   4  10          0.03        -24.47        42.45 o                         
   0   4  10        739.51        792.22        45.75 o                         
   2   4  10          2.13         11.46        42.68 o                         
   4   4  10          4.64         22.21        41.33 o                         
   6   4  10        276.46        235.03        42.99 o                         
   8   4  10        365.01        309.78        43.50 o                         
  10   4  10        301.07        263.22        44.69 o                         
  12   4  10        105.47         57.24        45.31 o                         
  14   4  10        154.61        257.86        55.65 o                         
  16   4  10         56.47        -11.51        43.85 o                         
  18   4  10          1.12        -10.47        54.74 o                         
  20   4  10          0.33          9.76        64.84 o                         
  22   4  10         43.81         46.81        66.24 o                         
 -21   5  10        496.36        406.63        49.39 o                         
 -19   5  10        139.88        179.64        47.18 o                         
 -17   5  10        224.63        209.57        46.18 o                         
 -15   5  10        106.50        132.11        51.92 o                         
 -13   5  10        173.92        209.47        46.55 o                         
 -11   5  10        855.50        909.67        48.69 o                         
  -9   5  10       1214.08       1234.94        74.34 o                         
  -7   5  10        626.27        615.63        68.07 o                         
  -5   5  10         78.36         97.98        45.76 o                         
  -3   5  10          5.63         34.21        45.49 o                         
  -1   5  10        739.57        855.92        46.35 o                         
   1   5  10         74.36         42.47        45.25 o                         
   3   5  10        213.46        243.40        52.86 o                         
   5   5  10        576.86        500.66        49.00 o                         
   7   5  10        472.27        468.07        46.35 o                         
   9   5  10        300.39        338.35        46.41 o                         
  11   5  10          7.46         60.44        45.38 o                         
  13   5  10        442.90        422.69        50.36 o                         
 -39   1  11          6.98         10.17        52.35 o                         
 -37   1  11         51.50          3.71        48.29 o                         
 -35   1  11        193.90         88.23        51.30 o                         
 -33   1  11        173.37        171.14        55.25 o                         
 -31   1  11        140.55        108.20        47.76 o                         
 -29   1  11        193.39        234.47        45.50 o                         
 -27   1  11          6.09         26.45        51.86 o                         
 -25   1  11       4691.15       4937.06       173.04 o                         
 -23   1  11       2347.99       2776.02        79.67 o                         
 -21   1  11        502.15        470.90        58.74 o                         
 -19   1  11        740.47        988.98        57.42 o                         
 -17   1  11        146.07        140.65        43.35 o                         
 -15   1  11       3541.13       3423.87        54.09 o                         
 -13   1  11        300.54        331.27        44.79 o                         
 -11   1  11        192.41        136.00        43.07 o                         
  -9   1  11       2264.60       2167.41        68.97 o                         
  -7   1  11        629.12        715.34        64.68 o                         
  -5   1  11        412.10        427.59        45.17 o                         
  -3   1  11        897.33        893.72        49.71 o                         
  -1   1  11        979.53       1017.64        59.98 o                         
   1   1  11        424.56        312.01        60.78 o                         
   3   1  11        139.15        173.18        58.82 o                         
   5   1  11       2128.38       1923.38        70.14 o                         
   7   1  11        144.67        151.26        54.47 o                         
   9   1  11       1694.42       1855.42        61.89 o                         
  11   1  11       1137.23       1100.92        52.96 o                         
  13   1  11       1172.86       1320.57        63.16 o                         
  15   1  11       2050.78       2280.26        74.90 o                         
  17   1  11          7.92         -2.13        51.41 o                         
  19   1  11        115.97        131.79        52.32 o                         
  21   1  11         73.45         33.12        49.15 o                         
  23   1  11        115.19         67.32        51.97 o                         
  25   1  11        137.96        101.60        52.10 o                         
  27   1  11         80.19         66.42        52.86 o                         
  29   1  11         10.97         -3.92        55.06 o                         
 -38   2  11        220.33        289.85        76.76 o                         
 -36   2  11         86.87         80.92        61.26 o                         
 -34   2  11        114.41        116.54        55.87 o                         
 -32   2  11        259.05        264.71        57.82 o                         
 -30   2  11        298.03        367.51        50.56 o                         
 -28   2  11        622.17        646.94        56.29 o                         
 -26   2  11        108.82        117.60        51.67 o                         
 -24   2  11        212.35        233.50        47.46 o                         
 -22   2  11         16.99         28.55        40.54 o                         
 -20   2  11        423.26        513.90        47.45 o                         
 -18   2  11       1150.43       1167.54        52.31 o                         
 -16   2  11        244.86        193.64        44.51 o                         
 -14   2  11        816.06        818.90        57.09 o                         
 -12   2  11        248.88        156.51        41.31 o                         
 -10   2  11        380.65        397.25        40.83 o                         
  -8   2  11       2604.81       2626.35        97.63 o                         
  -6   2  11        309.85        469.43        63.90 o                         
  -4   2  11        496.78        348.18        38.62 o                         
  -2   2  11       2993.58       2893.76        95.01 o                         
   0   2  11        174.77        221.99        50.62 o                         
   2   2  11        111.05        145.20        38.96 o                         
   4   2  11       1170.89       1193.62        64.59 o                         
   6   2  11        489.71        356.30        42.45 o                         
   8   2  11        742.17        764.11        59.35 o                         
  10   2  11        532.20        574.97        55.45 o                         
  12   2  11          9.22         -0.51        52.38 o                         
  14   2  11        168.57        176.39        53.16 o                         
  16   2  11        230.52        235.43        51.15 o                         
  18   2  11        833.10        847.12        53.25 o                         
  20   2  11        691.78        642.88        49.30 o                         
  22   2  11        144.05        122.21        47.99 o                         
  24   2  11         51.21         22.16        54.02 o                         
  26   2  11         92.23        157.78        58.26 o                         
  28   2  11         95.29        193.79        57.24 o                         
 -35   3  11         52.83         70.61        59.26 o                         
 -33   3  11         75.75        129.76        59.26 o                         
 -31   3  11        395.37        454.46        70.13 o                         
 -29   3  11        351.20        484.89        47.45 o                         
 -27   3  11        416.68        417.21        45.75 o                         
 -25   3  11       1953.69       1930.95        50.39 o                         
 -23   3  11       1826.24       1803.54       118.53 o                         
 -21   3  11       1497.68       1713.29        46.49 o                         
 -19   3  11       1113.96       1078.11        45.98 o                         
 -17   3  11        915.73        984.59        45.92 o                         
 -15   3  11       2590.28       2578.71        91.00 o                         
 -13   3  11       5626.72       5913.96       189.33 o                         
 -11   3  11       1773.18       1864.26       115.78 o                         
  -9   3  11        214.35        229.96        43.14 o                         
  -7   3  11        797.11        822.47        43.45 o                         
  -5   3  11         86.36         82.99        42.16 o                         
  -3   3  11        436.77        561.08        62.67 o                         
  -1   3  11        478.26        523.78        48.86 o                         
   1   3  11       2813.20       2845.39       230.98 o                         
   3   3  11       7584.84       8059.67       508.61 o                         
   5   3  11       1136.48       1317.45        64.27 o                         
   7   3  11        550.61        553.26        49.33 o                         
   9   3  11       1608.78       1707.95        80.28 o                         
  11   3  11       1576.39       1881.13        94.19 o                         
  13   3  11       1467.70       1382.13       105.31 o                         
  15   3  11        929.87       1024.07        55.66 o                         
  17   3  11        678.93        667.55        54.85 o                         
  19   3  11        735.11        845.48       110.50 o                         
  21   3  11        176.23        160.19        58.12 o                         
  23   3  11         87.88         80.40        52.22 o                         
  25   3  11         25.97         56.77        57.33 o                         
 -30   4  11         23.01         55.39        48.90 o                         
 -28   4  11         17.47         85.93        45.86 o                         
 -26   4  11        244.56        325.58        49.24 o                         
 -24   4  11         65.52         55.54        41.86 o                         
 -22   4  11         18.35         22.16        42.35 o                         
 -20   4  11        933.19       1044.49        47.09 o                         
 -18   4  11        611.77        537.25        43.19 o                         
 -16   4  11        106.64        100.09        41.09 o                         
 -14   4  11         41.33        122.08        41.08 o                         
 -12   4  11         82.31        105.00        41.40 o                         
 -10   4  11        590.93        674.44        58.44 o                         
  -8   4  11        307.59        345.43        41.95 o                         
  -6   4  11        388.89        441.84        58.41 o                         
  -4   4  11        896.29        973.12        55.03 o                         
  -2   4  11        444.29        448.14        44.63 o                         
   0   4  11        519.68        613.84        45.25 o                         
   2   4  11        179.08        156.01        43.44 o                         
   4   4  11         94.55        128.65        44.80 o                         
   6   4  11        190.39        206.84        43.30 o                         
   8   4  11        354.89        251.62        43.23 o                         
  10   4  11        575.47        659.47        47.13 o                         
  12   4  11          7.99         30.20        44.32 o                         
  14   4  11        102.73        115.04        46.88 o                         
  16   4  11        119.98        123.30        47.66 o                         
  18   4  11         40.39          2.80        67.59 o                         
  20   4  11         11.52        -23.83        70.07 o                         
 -21   5  11        502.36        519.23        82.84 o                         
 -19   5  11          5.04        -15.10        45.08 o                         
 -17   5  11         40.41         16.28        46.60 o                         
 -15   5  11         16.42         25.04        44.45 o                         
 -13   5  11         81.69         60.34        46.00 o                         
 -11   5  11        250.37        337.37        48.71 o                         
  -9   5  11         15.95         28.50        45.22 o                         
  -7   5  11        308.61        343.78        47.59 o                         
  -5   5  11        581.81        556.72        47.57 o                         
  -3   5  11        204.69        139.94        46.45 o                         
  -1   5  11         32.47         20.71        44.39 o                         
   1   5  11        112.16        171.08        45.27 o                         
   3   5  11         36.10          7.62        45.86 o                         
   5   5  11         21.46         15.73        45.69 o                         
   7   5  11         34.63        111.41        46.21 o                         
   9   5  11          3.89         -9.98        46.29 o                         
  11   5  11        226.66        211.58        48.56 o                         
 -40   0  12         36.30         25.73        72.95 o                         
 -38   0  12         45.84        -64.16       117.32 o                         
 -36   0  12        261.53        294.73        69.31 o                         
 -34   0  12        304.96        494.92        66.25 o                         
 -32   0  12        471.57        626.83       117.32 o                         
 -30   0  12         53.58         68.15        62.36 o                         
 -28   0  12       1764.65       1904.60       183.69 o                         
 -26   0  12        244.46        250.70        65.70 o                         
 -24   0  12       2603.60       2899.43       215.37 o                         
 -22   0  12        538.72        534.33        59.52 o                         
 -20   0  12        323.82        254.44        54.69 o                         
 -18   0  12       1459.96       1403.96        59.96 o                         
 -16   0  12          7.22        -57.17        57.17 o                         
 -14   0  12          0.43         29.28        74.21 o                         
 -12   0  12       1401.16       1272.61        79.13 o                         
 -10   0  12        602.90        540.90        59.10 o                         
  -8   0  12         83.94        142.20        58.66 o                         
  -6   0  12        517.72        539.50        63.23 o                         
  -4   0  12        781.09        914.16        75.09 o                         
  -2   0  12          0.07        -12.85        75.36 o                         
   0   0  12        914.57        958.25        83.92 o                         
   2   0  12       2586.93       2604.14        95.91 o                         
   4   0  12       2919.63       2651.24        93.34 o                         
   6   0  12       1007.20       1050.73        83.07 o                         
   8   0  12        906.78        683.36        84.78 o                         
  10   0  12       2736.74       3244.47        87.64 o                         
  12   0  12          7.99        -41.92        61.90 o                         
  14   0  12        226.83        114.45        62.36 o                         
  16   0  12         11.61        -21.09        56.06 o                         
  18   0  12          6.47        -49.08        59.14 o                         
  20   0  12         73.12         13.12        60.65 o                         
  22   0  12        287.42        394.05        60.99 o                         
  24   0  12        215.00        235.70        61.57 o                         
  26   0  12         66.61         84.34        59.67 o                         
  28   0  12         49.79         37.28        63.67 o                         
 -39   1  12         93.36         -7.91        51.29 o                         
 -37   1  12         45.07         55.80        49.35 o                         
 -35   1  12          3.11        -18.28        50.39 o                         
 -33   1  12        101.03        114.62        45.00 o                         
 -31   1  12        767.17        936.73        71.94 o                         
 -29   1  12        974.65       1019.25        56.61 o                         
 -27   1  12        292.95        283.67        44.04 o                         
 -25   1  12         17.19         46.45        48.77 o                         
 -23   1  12        402.77        463.26        52.22 o                         
 -21   1  12        467.59        471.76        59.67 o                         
 -19   1  12        550.93        596.68        52.95 o                         
 -17   1  12       1394.08       1315.82        48.25 o                         
 -15   1  12        129.68        139.44        45.16 o                         
 -13   1  12       1154.57       1086.87        51.22 o                         
 -11   1  12        661.10        590.30        47.08 o                         
  -9   1  12        348.19        466.35        47.15 o                         
  -7   1  12         71.64         77.63        46.30 o                         
  -5   1  12       2017.60       1990.76       124.19 o                         
  -3   1  12       1170.83       1304.35        62.09 o                         
  -1   1  12        466.14        515.58        76.92 o                         
   1   1  12        121.72         86.03        58.07 o                         
   3   1  12        992.10        852.09        96.68 o                         
   5   1  12        284.23        389.62        60.30 o                         
   7   1  12         17.24        -43.56        58.18 o                         
   9   1  12        605.24        452.79        57.89 o                         
  11   1  12       1597.72       1606.45        82.07 o                         
  13   1  12          8.88         10.81        55.36 o                         
  15   1  12        107.30        147.94        54.22 o                         
  17   1  12         15.84         27.73        54.37 o                         
  19   1  12         80.25         24.26        52.80 o                         
  21   1  12        102.20         90.24        56.91 o                         
  23   1  12         81.27        133.92        51.74 o                         
  25   1  12        198.61        216.90        53.00 o                         
  27   1  12         25.06         48.88        56.29 o                         
  29   1  12        269.46        128.81        63.46 o                         
 -38   2  12         84.86         63.29        55.62 o                         
 -36   2  12          1.21         26.87        56.66 o                         
 -34   2  12          9.57        -12.80        73.06 o                         
 -32   2  12         51.22        112.54        74.77 o                         
 -30   2  12        762.63        857.85        53.85 o                         
 -28   2  12          4.78         -7.03        50.06 o                         
 -26   2  12       1248.96       1337.94        80.96 o                         
 -24   2  12       1331.20       1309.14        53.93 o                         
 -22   2  12       1147.72       1327.10        54.07 o                         
 -20   2  12          4.54         16.23        47.09 o                         
 -18   2  12        297.47        252.49        46.68 o                         
 -16   2  12        128.10        122.91        45.40 o                         
 -14   2  12         36.62         21.00        42.83 o                         
 -12   2  12        153.59        124.54        39.32 o                         
 -10   2  12         30.96         13.77        39.90 o                         
  -8   2  12       1111.96       1048.14        61.74 o                         
  -6   2  12       1113.96       1121.75        43.07 o                         
  -4   2  12        281.07        303.36        40.48 o                         
  -2   2  12          0.00         23.93        40.30 o                         
   0   2  12          0.33         10.24        41.10 o                         
   2   2  12        441.82        383.55        42.83 o                         
   4   2  12       1951.44       2121.68        61.01 o                         
   6   2  12          3.90        -29.82        54.12 o                         
   8   2  12       1270.52       1436.73       163.16 o                         
  10   2  12        286.23        272.05        54.45 o                         
  12   2  12          5.06         37.33        52.72 o                         
  14   2  12         82.39         76.47        53.07 o                         
  16   2  12         10.74        -17.48        45.82 o                         
  18   2  12         76.12         40.35        46.39 o                         
  20   2  12         82.74         67.69        48.03 o                         
  22   2  12         15.87        -33.40        54.11 o                         
  24   2  12          0.06         35.66        54.49 o                         
  26   2  12          0.63        -57.40        57.40 o                         
 -33   3  12          2.70        -55.93        55.93 o                         
 -31   3  12          2.97         45.58        55.14 o                         
 -29   3  12         14.54         82.67        45.17 o                         
 -27   3  12         26.21         31.71        43.88 o                         
 -25   3  12          0.33        -30.18        42.28 o                         
 -23   3  12        106.14         77.64        42.03 o                         
 -21   3  12       1129.23       1122.25        50.73 o                         
 -19   3  12          2.52         -1.75        43.04 o                         
 -17   3  12        171.37        191.75        41.85 o                         
 -15   3  12         92.75        138.85        40.58 o                         
 -13   3  12         13.32         29.70        40.43 o                         
 -11   3  12          6.04         42.13        41.42 o                         
  -9   3  12        323.54        338.78        43.11 o                         
  -7   3  12         78.28        109.09        43.23 o                         
  -5   3  12         81.62        134.83        44.95 o                         
  -3   3  12        268.06        224.31        47.26 o                         
  -1   3  12        108.69         67.61        41.19 o                         
   1   3  12         13.33         44.38        40.58 o                         
   3   3  12          0.66         36.44        41.37 o                         
   5   3  12        452.61        512.13        41.02 o                         
   7   3  12        661.46        599.39        44.22 o                         
   9   3  12         19.41         40.25        38.67 o                         
  11   3  12         57.98         35.34        45.52 o                         
  13   3  12          7.22        -14.18        49.12 o                         
  15   3  12          1.00         53.45        53.57 o                         
  17   3  12         88.52        102.64        54.60 o                         
  19   3  12         55.97         30.04        55.44 o                         
  21   3  12          8.09        -13.16        56.15 o                         
  23   3  12         23.64         69.54        52.09 o                         
 -28   4  12         75.98         44.53        49.90 o                         
 -26   4  12        367.94        385.14        49.59 o                         
 -24   4  12        187.72        241.30        45.12 o                         
 -22   4  12        229.86        180.33        44.09 o                         
 -20   4  12        324.95        243.14        44.28 o                         
 -18   4  12        113.93         95.99        44.09 o                         
 -16   4  12        760.65        876.62        44.84 o                         
 -14   4  12        709.91        776.68        51.46 o                         
 -12   4  12          0.62         53.41        40.67 o                         
 -10   4  12        646.18        727.01        44.57 o                         
  -8   4  12        848.27        840.62        48.33 o                         
  -6   4  12       1501.60       1569.14        76.95 o                         
  -4   4  12        277.85        321.61        45.21 o                         
  -2   4  12        859.54        898.34        47.69 o                         
   0   4  12       1020.27       1029.01        51.65 o                         
   2   4  12        487.07        555.18        49.29 o                         
   4   4  12        191.54        124.14        46.72 o                         
   6   4  12         48.34         89.83        48.59 o                         
   8   4  12        224.20        200.45        45.85 o                         
  10   4  12        713.79        708.24        47.70 o                         
  12   4  12        176.02        264.65        50.06 o                         
  14   4  12         83.69        109.16        48.14 o                         
  16   4  12          7.92         10.53        68.34 o                         
  18   4  12        196.62        229.02        70.85 o                         
 -17   5  12         46.36         27.13        49.59 o                         
 -15   5  12          6.27          1.52        47.76 o                         
 -13   5  12        211.62        279.57        46.71 o                         
 -11   5  12         96.67         70.97        49.75 o                         
  -9   5  12         16.12        -46.03        48.01 o                         
  -7   5  12          1.51        -33.13        48.55 o                         
  -5   5  12        556.13        586.64        49.68 o                         
  -3   5  12        655.19        829.17        80.65 o                         
  -1   5  12        309.53        269.94        45.81 o                         
   1   5  12        507.06        507.20        47.12 o                         
   3   5  12          1.70         27.83        47.10 o                         
   5   5  12        225.39        271.77        48.42 o                         
   7   5  12        181.19        149.60        51.68 o                         
 -39   1  13         27.12         33.29        53.89 o                         
 -37   1  13         66.19        -26.01        52.37 o                         
 -35   1  13          4.73         29.70        49.72 o                         
 -33   1  13        137.36         98.65        47.10 o                         
 -31   1  13        192.37         49.59        45.43 o                         
 -29   1  13        198.29         62.16        47.45 o                         
 -27   1  13        146.74         66.00        41.78 o                         
 -25   1  13        346.83        375.74        48.29 o                         
 -23   1  13        233.26        275.76        57.54 o                         
 -21   1  13        148.95        107.33        54.51 o                         
 -19   1  13         47.64         43.34        43.80 o                         
 -17   1  13        668.00        700.67        43.18 o                         
 -15   1  13        607.27        486.79       119.28 o                         
 -13   1  13        367.00         66.14        70.14 o                         
 -11   1  13        289.54        197.82        42.50 o                         
  -9   1  13        879.27        883.15        44.20 o                         
  -7   1  13       3484.93       3402.90       114.21 o                         
  -5   1  13       1926.09       1693.28       111.86 o                         
  -3   1  13        560.12        690.21        71.93 o                         
  -1   1  13        456.40        454.88        60.34 o                         
   1   1  13        844.31        816.02        87.82 o                         
   3   1  13       1383.14       1422.43        72.51 o                         
   5   1  13        693.92        524.96        81.94 o                         
   7   1  13         88.68        119.70        64.79 o                         
   9   1  13        178.98        165.30        72.30 o                         
  11   1  13        110.84        108.23        72.62 o                         
  13   1  13        161.21          2.64        62.87 o                         
  15   1  13        170.29        123.91        61.19 o                         
  17   1  13        325.42        372.75        60.73 o                         
  19   1  13        428.06        432.08        60.86 o                         
  21   1  13        112.09         44.75        55.95 o                         
  23   1  13          4.39         31.39        52.83 o                         
  25   1  13         88.15         60.05        59.38 o                         
  27   1  13         60.16         75.35        61.22 o                         
 -36   2  13        661.10        522.65        80.00 o                         
 -34   2  13        183.93        -50.24        57.48 o                         
 -32   2  13        479.05        470.73        56.42 o                         
 -30   2  13        382.06        362.65        50.06 o                         
 -28   2  13       1173.78       1119.66        72.55 o                         
 -26   2  13       1056.14        665.67       169.46 o                         
 -24   2  13       1278.69       1100.28       202.71 o                         
 -22   2  13       1893.64       1775.08        99.88 o                         
 -20   2  13       1864.37       2181.18        80.11 o                         
 -18   2  13       1663.27       1570.89        78.76 o                         
 -16   2  13        141.90         73.32        40.57 o                         
 -14   2  13       4104.37       3908.09       319.88 o                         
 -12   2  13       2108.18       2075.60       132.07 o                         
 -10   2  13       3364.21       2987.16       247.12 o                         
  -8   2  13        832.03        912.32       131.29 o                         
  -6   2  13       1999.62       1774.83       142.46 o                         
  -4   2  13       1806.02       1947.48        48.65 o                         
  -2   2  13       3326.25       2817.47       197.02 o                         
   0   2  13       1608.35       1378.54       112.98 o                         
   2   2  13       3558.54       3320.74       316.48 o                         
   4   2  13        267.35        289.34        55.53 o                         
   6   2  13       1795.18       1731.07       172.31 o                         
   8   2  13       1051.49       1126.76       218.65 o                         
  10   2  13       1124.11       1013.67       136.95 o                         
  12   2  13       2037.99       2089.45       119.66 o                         
  14   2  13       1937.96       1783.61        74.00 o                         
  16   2  13       1238.38       1193.27        77.88 o                         
  18   2  13        167.05         92.14        48.80 o                         
  20   2  13        225.73         96.23        56.74 o                         
  22   2  13        384.58        204.05        58.65 o                         
  24   2  13        514.14        303.62       122.86 o                         
 -33   3  13         29.03         45.60        60.71 o                         
 -31   3  13        292.86        263.88        57.28 o                         
 -29   3  13          5.80        -32.69        50.65 o                         
 -27   3  13         67.31         14.75        45.35 o                         
 -25   3  13         46.97        -18.73        43.02 o                         
 -23   3  13         82.79         80.42        42.37 o                         
 -21   3  13        203.29        225.39        46.60 o                         
 -19   3  13        301.45        346.66        40.26 o                         
 -17   3  13        464.39        605.19        48.53 o                         
 -15   3  13        809.16        641.29        81.08 o                         
 -13   3  13        148.57        113.99        41.94 o                         
 -11   3  13        170.11        193.68        42.21 o                         
  -9   3  13        191.81        235.53        41.20 o                         
  -7   3  13        777.62        788.20       120.76 o                         
  -5   3  13        833.15        811.39        61.80 o                         
  -3   3  13         84.17         35.49        47.40 o                         
  -1   3  13         81.71         72.11        37.76 o                         
   1   3  13        344.60        312.81        37.45 o                         
   3   3  13       1294.59       1251.97        89.36 o                         
   5   3  13        209.13        146.41        42.03 o                         
   7   3  13        147.18         96.03        40.13 o                         
   9   3  13        246.52        242.97        41.82 o                         
  11   3  13         61.94          3.11        53.37 o                         
  13   3  13         20.56         -6.60        54.05 o                         
  15   3  13         78.42         35.40        56.14 o                         
  17   3  13         11.51        -18.58        53.34 o                         
  19   3  13        194.25        170.75        52.87 o                         
  21   3  13         20.27         38.13        55.98 o                         
 -26   4  13        154.55        116.45        49.98 o                         
 -24   4  13         10.18         23.57        47.12 o                         
 -22   4  13         81.18         76.75        42.81 o                         
 -20   4  13         74.99         29.17        41.56 o                         
 -18   4  13         33.24         62.76        44.09 o                         
 -16   4  13          8.57        -14.80        42.37 o                         
 -14   4  13        191.76        191.48        42.76 o                         
 -12   4  13        668.59        763.11        59.78 o                         
 -10   4  13        412.66        380.76        46.12 o                         
  -8   4  13        166.82        158.49        44.15 o                         
  -6   4  13        170.66        105.15        44.21 o                         
  -4   4  13         96.10         99.27        44.31 o                         
  -2   4  13        289.43        258.93        47.56 o                         
   0   4  13        301.29        390.28        60.99 o                         
   2   4  13        104.16         61.40        54.61 o                         
   4   4  13          5.13        -15.10        53.21 o                         
   6   4  13         57.41         78.30        55.51 o                         
   8   4  13        166.33        192.42        54.84 o                         
  10   4  13         60.03         10.37        51.27 o                         
  12   4  13          6.62        -13.55        51.65 o                         
  14   4  13        143.33         70.04        69.60 o                         
 -15   5  13         81.29         56.10        58.10 o                         
 -13   5  13         81.76         27.24        49.18 o                         
 -11   5  13          0.84        -47.15        47.15 o                         
  -9   5  13          6.81         31.41        48.11 o                         
  -7   5  13         43.04        -34.85        48.42 o                         
  -5   5  13         87.95        109.98        48.99 o                         
  -3   5  13          9.24         40.46        47.94 o                         
  -1   5  13          1.95         -6.01        48.78 o                         
   1   5  13         67.79         61.80        50.19 o                         
   3   5  13         61.04         48.32        55.87 o                         
 -38   0  14          2.76        -33.22        70.50 o                         
 -36   0  14        541.72        519.12        69.94 o                         
 -34   0  14        801.36        718.61        72.39 o                         
 -32   0  14        602.04        718.45        66.30 o                         
 -30   0  14        245.89         97.32        66.48 o                         
 -28   0  14        643.78        583.70        63.88 o                         
 -26   0  14        712.10        814.87        72.54 o                         
 -24   0  14       8671.83       9150.74       338.12 o                         
 -22   0  14          4.62        -73.09        73.09 o                         
 -20   0  14       2816.97       2968.39       221.35 o                         
 -18   0  14       1756.58       1867.34        75.41 o                         
 -16   0  14       6793.35       7169.03       129.31 o                         
 -14   0  14       2085.85       1983.22        88.36 o                         
 -12   0  14         90.11         22.58        61.49 o                         
 -10   0  14       2295.53       2199.35        72.82 o                         
  -8   0  14       6661.99       7024.02       190.27 o                         
  -6   0  14         75.69       1133.10       345.19 o                         
  -4   0  14         64.93       -101.91       101.91 o                         
  -2   0  14        103.35        166.99        84.78 o                         
   0   0  14        997.71        853.78        89.06 o                         
   2   0  14         11.79        -85.63        85.63 o                         
   4   0  14        986.23       1342.75       115.61 o                         
   6   0  14       2179.13       1957.60       101.91 o                         
   8   0  14       2181.53       1776.91       105.33 o                         
  10   0  14       5526.36       5677.56       116.46 o                         
  12   0  14        890.35        -28.26       115.61 o                         
  14   0  14          1.81         58.11        73.22 o                         
  16   0  14         72.67        -61.85        68.91 o                         
  18   0  14        817.63        862.34        97.89 o                         
  20   0  14        470.29        472.54        73.97 o                         
  22   0  14        125.36         63.12        69.81 o                         
  24   0  14        130.29         54.92        72.49 o                         
  26   0  14        267.11        203.40        76.73 o                         
 -37   1  14          8.96         10.08        70.20 o                         
 -35   1  14          5.61         25.66        48.78 o                         
 -33   1  14          0.02        -46.47        46.47 o                         
 -31   1  14         97.20        136.36        45.94 o                         
 -29   1  14        224.75        249.63        45.20 o                         
 -27   1  14          6.16         17.00        43.46 o                         
 -25   1  14        417.08        377.23        48.56 o                         
 -23   1  14         42.13         20.25        52.55 o                         
 -21   1  14          5.57        -13.06        39.69 o                         
 -19   1  14         45.56         74.95        43.10 o                         
 -17   1  14         12.27         21.98        49.09 o                         
 -15   1  14        285.99        327.24        46.09 o                         
 -13   1  14        765.73        795.76        45.48 o                         
 -11   1  14         15.31         42.51        49.88 o                         
  -9   1  14         56.42         36.85        48.82 o                         
  -7   1  14        711.03        807.91        50.48 o                         
  -5   1  14         94.03        143.46        54.63 o                         
  -3   1  14       1257.30       1100.95       116.89 o                         
  -1   1  14        585.95        808.41        74.86 o                         
   1   1  14         52.40         43.19        73.89 o                         
   3   1  14        137.99        123.13        67.66 o                         
   5   1  14        196.64        215.06        71.38 o                         
   7   1  14        202.30        238.12        67.25 o                         
   9   1  14          0.06        -21.59        66.10 o                         
  11   1  14         26.38         84.14        75.07 o                         
  13   1  14         46.92         59.03        76.20 o                         
  15   1  14         56.36         82.00        65.73 o                         
  17   1  14          0.29        -34.91        61.52 o                         
  19   1  14         18.02         43.53        58.75 o                         
  21   1  14         14.28         18.28        57.55 o                         
  23   1  14          0.88         35.56        58.96 o                         
  25   1  14         48.37         23.16        62.72 o                         
 -36   2  14         79.31         93.03        51.08 o                         
 -34   2  14         58.48         36.23        56.05 o                         
 -32   2  14         75.94         66.52        57.74 o                         
 -30   2  14          8.26        -38.46        53.21 o                         
 -28   2  14         11.35        -23.92        48.13 o                         
 -26   2  14         18.01          6.86        48.86 o                         
 -24   2  14          2.64        -32.73        49.90 o                         
 -22   2  14         24.38         26.16        53.94 o                         
 -20   2  14         26.16         38.61        47.86 o                         
 -18   2  14        281.03        235.76        52.16 o                         
 -16   2  14         39.76         13.25        56.24 o                         
 -14   2  14        111.83        121.68        53.87 o                         
 -12   2  14        147.10        163.47        48.64 o                         
 -10   2  14         99.74         97.00        37.70 o                         
  -8   2  14         22.04         27.88        40.09 o                         
  -6   2  14         14.43          7.71        40.01 o                         
  -4   2  14        577.28        684.12        43.35 o                         
  -2   2  14         49.73         55.61        40.70 o                         
   0   2  14        151.73        185.26        43.06 o                         
   2   2  14         18.19         28.12        51.03 o                         
   4   2  14        305.20        335.37        52.92 o                         
   6   2  14         93.40         36.26        53.90 o                         
   8   2  14         44.71         63.16        52.95 o                         
  10   2  14         22.25        -39.39        54.42 o                         
  12   2  14          2.92         18.18        55.92 o                         
  14   2  14         42.72         54.41        52.45 o                         
  16   2  14         36.24         54.22        51.43 o                         
  18   2  14        298.39        281.15        61.87 o                         
  20   2  14        192.71        106.19        60.17 o                         
  22   2  14          0.38         30.27        62.00 o                         
 -31   3  14         12.24         45.64        54.21 o                         
 -29   3  14         12.74        107.68        53.23 o                         
 -27   3  14        103.51        151.12        52.57 o                         
 -25   3  14         87.79         44.97        43.02 o                         
 -23   3  14         49.90         -1.20        47.43 o                         
 -21   3  14         19.76         34.81        46.87 o                         
 -19   3  14         69.21         95.65        46.43 o                         
 -17   3  14         98.67         65.04        40.15 o                         
 -15   3  14        159.07        203.62        41.25 o                         
 -13   3  14        439.96        505.21        45.67 o                         
 -11   3  14          0.67        -32.59        44.53 o                         
  -9   3  14         83.91         50.21        44.43 o                         
  -7   3  14          0.49         -1.93        45.76 o                         
  -5   3  14        260.66        253.28        38.14 o                         
  -3   3  14         25.03         70.27        36.96 o                         
  -1   3  14          4.96          3.13        37.53 o                         
   1   3  14        199.37        250.50        42.57 o                         
   3   3  14        171.69        159.19        42.72 o                         
   5   3  14         90.36        177.23        43.26 o                         
   7   3  14        395.24        506.57        47.08 o                         
   9   3  14         73.85         91.80        56.21 o                         
  11   3  14         23.79         32.97        52.22 o                         
  13   3  14         52.81         34.25        54.48 o                         
  15   3  14         31.98         51.69        56.98 o                         
  17   3  14         38.98         33.69        55.75 o                         
  19   3  14          3.42          9.84        61.41 o                         
 -24   4  14        423.62        503.56        54.39 o                         
 -22   4  14          7.30        -46.87        46.87 o                         
 -20   4  14         63.43         84.24        45.79 o                         
 -18   4  14        574.82        588.04        46.01 o                         
 -16   4  14        950.39       1053.60        55.55 o                         
 -14   4  14        605.86        656.83        47.27 o                         
 -12   4  14        222.51        144.68        44.45 o                         
 -10   4  14         22.08         74.45        46.57 o                         
  -8   4  14        188.33        186.66        42.76 o                         
  -6   4  14        299.14        270.57        45.86 o                         
  -4   4  14         11.03         20.20        50.34 o                         
  -2   4  14        245.40        241.03        54.35 o                         
   0   4  14        451.10        575.17        66.46 o                         
   2   4  14        352.84        513.05        63.23 o                         
   4   4  14         10.68         66.84        89.61 o                         
   6   4  14        914.90       1023.70       122.98 o                         
   8   4  14        536.22        530.32        53.09 o                         
  10   4  14        543.67        632.80        53.72 o                         
  12   4  14        134.93        171.09        58.36 o                         
 -35   1  15         11.62         51.58        54.59 o                         
 -33   1  15         42.93         42.17        52.81 o                         
 -31   1  15         19.71         32.14        49.13 o                         
 -29   1  15          2.13         40.59        44.35 o                         
 -27   1  15        143.48        194.22        47.08 o                         
 -25   1  15        146.16        173.15        47.85 o                         
 -23   1  15          5.41         45.81        42.81 o                         
 -21   1  15        185.30        144.06        39.04 o                         
 -19   1  15         16.23        -36.78        43.69 o                         
 -17   1  15         73.90         31.16        52.69 o                         
 -15   1  15        194.77        175.07        53.81 o                         
 -13   1  15        105.28         67.43        50.71 o                         
 -11   1  15          3.05        -32.98        43.99 o                         
  -9   1  15         21.41        -18.12        46.36 o                         
  -7   1  15         65.45        126.02        48.55 o                         
  -5   1  15        188.48        159.01        52.50 o                         
  -3   1  15         67.33         70.20        53.30 o                         
  -1   1  15        381.86        305.22        55.31 o                         
   1   1  15        209.52        338.26        81.35 o                         
   3   1  15        213.34        342.54        78.78 o                         
   5   1  15        378.99        170.41        76.21 o                         
   7   1  15        363.72        192.68        78.78 o                         
   9   1  15         22.27        -39.97        76.06 o                         
  11   1  15         36.31         63.14        76.11 o                         
  13   1  15          0.09         81.00        83.41 o                         
  15   1  15         13.34         -2.57        84.25 o                         
  17   1  15          0.06         -9.18        70.67 o                         
  19   1  15         11.10        -15.55        66.53 o                         
  21   1  15         17.02         53.70        63.56 o                         
  23   1  15          1.29         55.00        57.56 o                         
 -34   2  15         34.57        -33.29        58.77 o                         
 -32   2  15        162.64        160.59        54.01 o                         
 -30   2  15        755.19        751.01        64.15 o                         
 -28   2  15         27.85        -73.49        82.89 o                         
 -26   2  15         46.85         73.24        52.04 o                         
 -24   2  15       1057.99       1095.71        57.49 o                         
 -22   2  15       1371.48       1580.47        61.48 o                         
 -20   2  15       1899.02       2020.18       137.43 o                         
 -18   2  15          0.45       -104.20       104.20 o                         
 -16   2  15        328.06        210.48        60.76 o                         
 -14   2  15        224.11        176.00        48.46 o                         
 -12   2  15        284.84        429.73        63.98 o                         
 -10   2  15         93.57        135.57        42.86 o                         
  -8   2  15         18.35         14.37        38.98 o                         
  -6   2  15        124.64         71.26        40.85 o                         
  -4   2  15         12.29         11.87        42.17 o                         
  -2   2  15          0.25        -30.93        50.92 o                         
   0   2  15        189.42        198.01        67.86 o                         
   2   2  15       1621.39       1401.98       141.46 o                         
   4   2  15       2176.46       2281.94       230.76 o                         
   6   2  15        242.34        733.38       382.17 o                         
   8   2  15         58.27         24.04        87.41 o                         
  10   2  15         29.94         30.33        68.68 o                         
  12   2  15         40.80         41.84        64.11 o                         
  14   2  15        309.51        255.43        60.70 o                         
  16   2  15        105.66          3.85        68.28 o                         
  18   2  15         14.58        -43.65        66.64 o                         
  20   2  15         26.02         82.81        69.59 o                         
 -29   3  15         28.49         63.51        54.87 o                         
 -27   3  15        650.14        657.17        52.96 o                         
 -25   3  15        239.21        184.33        51.29 o                         
 -23   3  15        395.13        349.35        55.86 o                         
 -21   3  15        180.94        188.46        45.84 o                         
 -19   3  15         22.84         -2.35        50.57 o                         
 -17   3  15       1064.94       1097.97        48.29 o                         
 -15   3  15         52.60         50.25        44.12 o                         
 -13   3  15        222.18       1084.03       504.14 o                         
 -11   3  15       1001.10       1341.14       213.46 o                         
  -9   3  15       1621.06       1846.28       174.28 o                         
  -7   3  15       1368.91       1732.93       229.73 o                         
  -5   3  15        303.73        453.33       105.12 o                         
  -3   3  15        779.74        972.31       155.93 o                         
  -1   3  15       2623.05       2566.81       188.56 o                         
   1   3  15          8.75         -4.77        41.98 o                         
   3   3  15        262.40        327.96       128.61 o                         
   5   3  15        561.54        620.86        55.40 o                         
   7   3  15        365.13        462.00        73.05 o                         
   9   3  15        537.65        684.71        70.82 o                         
  11   3  15        289.03        276.12        62.46 o                         
  13   3  15          0.63          3.43        61.77 o                         
  15   3  15         39.27         57.64        59.99 o                         
  17   3  15         21.58         84.40        56.57 o                         
 -22   4  15        214.47        112.60        64.40 o                         
 -20   4  15          0.11         -3.98        45.15 o                         
 -18   4  15          9.24        -47.49        47.49 o                         
 -16   4  15          8.95         61.66        46.81 o                         
 -14   4  15         92.60        135.37        45.75 o                         
 -12   4  15        115.91        202.54        49.28 o                         
 -10   4  15         54.62         63.87        46.55 o                         
  -8   4  15         41.19         39.34        47.50 o                         
  -6   4  15         38.63         35.90        51.72 o                         
  -4   4  15        191.20        219.78        81.45 o                         
  -2   4  15        201.86        197.53        57.37 o                         
   0   4  15         77.74         82.35        49.10 o                         
   2   4  15        174.31        166.07        52.11 o                         
   4   4  15        702.92        909.55        56.71 o                         
   6   4  15         43.94         71.63        54.58 o                         
   8   4  15         22.39         53.97        52.40 o                         
 -36   0  16         31.85         66.66        66.53 o                         
 -34   0  16          0.29         13.26        63.26 o                         
 -32   0  16         34.53         -5.16        66.08 o                         
 -30   0  16        431.77        471.14        69.00 o                         
 -28   0  16        790.69        872.56        70.53 o                         
 -26   0  16        158.77        174.21        59.27 o                         
 -24   0  16        248.55        266.01        58.29 o                         
 -22   0  16       1385.42       1423.76       105.08 o                         
 -20   0  16         75.85         83.09        53.22 o                         
 -18   0  16        438.69        510.72        69.61 o                         
 -16   0  16        727.60        650.85        83.92 o                         
 -14   0  16         20.17         18.21        55.66 o                         
 -12   0  16        825.62        742.46        61.12 o                         
 -10   0  16        315.02        537.96        67.54 o                         
  -8   0  16       2249.43       2398.87        89.74 o                         
  -6   0  16        491.70       1255.40        96.77 o                         
  -4   0  16        441.43        509.52        81.35 o                         
  -2   0  16          3.19        184.11        81.35 o                         
   0   0  16        208.46        135.30        77.93 o                         
   2   0  16        158.80        170.41        82.21 o                         
   4   0  16         18.44        -80.50        80.50 o                         
   6   0  16          3.85         83.92        75.36 o                         
   8   0  16          0.27         99.34        79.64 o                         
  10   0  16        236.50         96.77        87.35 o                         
  12   0  16        200.20        131.88        90.77 o                         
  14   0  16        215.74         20.55       100.19 o                         
  16   0  16        402.11        400.77       106.19 o                         
  18   0  16        302.84        291.16       104.47 o                         
  20   0  16         36.31         54.04        83.92 o                         
 -35   1  16         23.07         -5.16        57.42 o                         
 -33   1  16        130.11        186.28        56.21 o                         
 -31   1  16        477.74        373.54       106.94 o                         
 -29   1  16        483.18        430.95        51.40 o                         
 -27   1  16        630.15        602.04        59.52 o                         
 -25   1  16        526.84        616.51        53.69 o                         
 -23   1  16       1146.24       1227.22        47.13 o                         
 -21   1  16          1.63         45.96        43.62 o                         
 -19   1  16        133.56        139.17        47.68 o                         
 -17   1  16        536.22        719.13        60.46 o                         
 -15   1  16        503.45        576.03        46.73 o                         
 -13   1  16        390.62        368.59        45.48 o                         
 -11   1  16        310.83        506.50        68.46 o                         
  -9   1  16         66.82        170.31        51.35 o                         
  -7   1  16       1084.70       1155.11       116.28 o                         
  -5   1  16       1312.67       1451.65        61.91 o                         
  -3   1  16       1720.83       1773.50        79.93 o                         
  -1   1  16        571.46        500.95        57.98 o                         
   1   1  16         56.25        131.11        58.41 o                         
   3   1  16        785.11        741.00        89.49 o                         
   5   1  16        384.28        307.61        55.70 o                         
   7   1  16         39.50         76.21        71.93 o                         
   9   1  16        539.53        609.72       100.19 o                         
  11   1  16        581.19        604.58        93.34 o                         
  13   1  16         20.92        -80.99        80.99 o                         
  15   1  16         22.99         41.66        80.20 o                         
  17   1  16         21.85        108.86        60.05 o                         
  19   1  16        136.98         76.47        60.02 o                         
  21   1  16        151.79        106.23        56.80 o                         
 -32   2  16          0.12        -57.33        57.33 o                         
 -30   2  16          7.25         10.93        52.09 o                         
 -28   2  16         21.03         41.72        49.97 o                         
 -26   2  16        101.99         50.08        51.27 o                         
 -24   2  16         29.28         68.38        52.71 o                         
 -22   2  16          0.74        -16.07        51.71 o                         
 -20   2  16          0.25         -5.90        49.70 o                         
 -18   2  16        300.54        336.26        52.67 o                         
 -16   2  16        398.10        522.50        46.82 o                         
 -14   2  16          1.52          8.45        41.86 o                         
 -12   2  16         92.77        115.07        42.19 o                         
 -10   2  16        122.41        146.60        45.70 o                         
  -8   2  16         91.63         74.43        45.14 o                         
  -6   2  16          3.50         43.12        42.25 o                         
  -4   2  16          9.87        -16.19        52.11 o                         
  -2   2  16        210.75        306.33        58.41 o                         
   0   2  16         62.18         11.26        55.12 o                         
   2   2  16         95.22        256.94        60.30 o                         
   4   2  16         23.67         23.60        62.74 o                         
   6   2  16         95.68         30.33        67.43 o                         
   8   2  16         93.03        215.72        68.77 o                         
  10   2  16         28.42         19.22        67.15 o                         
  12   2  16         35.21         79.39        67.70 o                         
  14   2  16          0.96         14.20        90.98 o                         
  16   2  16          5.71         79.58        86.88 o                         
  18   2  16          0.00        -32.42        76.00 o                         
 -27   3  16          0.00          8.44        54.08 o                         
 -25   3  16          0.20        -33.84        60.12 o                         
 -23   3  16         11.01        -57.58        57.58 o                         
 -21   3  16         48.32         33.54        46.82 o                         
 -19   3  16         72.39         95.39        45.39 o                         
 -17   3  16         30.55         23.54        52.58 o                         
 -15   3  16        570.11        712.12        51.62 o                         
 -13   3  16        331.06        364.04        53.06 o                         
 -11   3  16         42.86         16.36        48.71 o                         
  -9   3  16        442.69        543.28        52.84 o                         
  -7   3  16        595.95        662.89        79.29 o                         
  -5   3  16       1004.74        970.88        45.65 o                         
  -3   3  16        158.20        137.92        41.08 o                         
  -1   3  16         34.82         61.87        44.40 o                         
   1   3  16         48.45         55.17        47.35 o                         
   3   3  16         97.66         91.53        53.92 o                         
   5   3  16         33.77          9.42        57.88 o                         
   7   3  16          1.02          2.73        59.02 o                         
   9   3  16          5.53         69.52        61.18 o                         
  11   3  16        288.31        298.85        65.37 o                         
  13   3  16         82.77         43.30        60.00 o                         
 -18   4  16        106.26        146.03        46.41 o                         
 -16   4  16         47.32         -8.69        49.98 o                         
 -14   4  16         12.46        -49.93        49.93 o                         
 -12   4  16         10.66         -4.30        50.45 o                         
 -10   4  16          0.14        -52.58        52.58 o                         
  -8   4  16         48.67         94.44        49.50 o                         
  -6   4  16          1.70        -17.63        51.60 o                         
  -4   4  16          0.08        -48.40        48.40 o                         
  -2   4  16         18.94          1.19        50.62 o                         
   0   4  16         28.25         -2.46        52.29 o                         
   2   4  16         46.61        -29.86        55.76 o                         
   4   4  16         55.67         89.84        56.90 o                         
 -33   1  17        281.51        271.97        53.89 o                         
 -31   1  17         20.47         -7.64        50.21 o                         
 -29   1  17        291.28        214.65        52.26 o                         
 -27   1  17        380.55        412.02        57.51 o                         
 -25   1  17        136.38         96.05        48.89 o                         
 -23   1  17         83.52         35.12        43.75 o                         
 -21   1  17       1686.65       1604.25        54.41 o                         
 -19   1  17       1379.40       1386.59        62.84 o                         
 -17   1  17        851.45        748.72        51.45 o                         
 -15   1  17        521.99        555.75        46.55 o                         
 -13   1  17        551.16        568.46        46.51 o                         
 -11   1  17        895.19        850.21        49.44 o                         
  -9   1  17       1465.01       1535.84        60.15 o                         
  -7   1  17        201.80        232.50        54.55 o                         
  -5   1  17         98.68        116.92        53.15 o                         
  -3   1  17        202.33        107.28       149.86 o                         
  -1   1  17        557.88        543.58        57.06 o                         
   1   1  17        242.32        140.66        62.08 o                         
   3   1  17        517.82        442.53       220.94 o                         
   5   1  17        776.59        734.81        62.29 o                         
   7   1  17        973.54        950.38        86.92 o                         
   9   1  17        447.92        484.98        74.50 o                         
  11   1  17        204.79        194.01        65.53 o                         
  13   1  17        163.96        132.00        67.81 o                         
  15   1  17        225.73        148.70        71.75 o                         
  17   1  17         84.99         68.63        65.85 o                         
 -30   2  17        124.34        154.15        54.65 o                         
 -28   2  17         40.27         54.24        53.65 o                         
 -26   2  17        174.32        199.24        55.97 o                         
 -24   2  17        165.68        177.48        52.86 o                         
 -22   2  17         21.71          5.10        51.38 o                         
 -20   2  17         66.37         35.75        56.67 o                         
 -18   2  17         87.90         44.25        57.86 o                         
 -16   2  17        328.49        261.44        43.63 o                         
 -14   2  17        226.16        310.50        46.14 o                         
 -12   2  17        743.99        769.23        48.39 o                         
 -10   2  17         35.69         45.70        45.44 o                         
  -8   2  17        155.39        116.70        62.34 o                         
  -6   2  17         69.37         48.93        61.63 o                         
  -4   2  17        257.69        242.01        61.27 o                         
  -2   2  17         23.64        -34.14        58.46 o                         
   0   2  17          0.04        -26.57        59.49 o                         
   2   2  17         24.91        -36.66        66.28 o                         
   4   2  17        573.84        560.10        72.89 o                         
   6   2  17         25.71         11.14        68.39 o                         
   8   2  17         43.85         35.45        69.64 o                         
  10   2  17          6.13        -32.05        71.32 o                         
  12   2  17          0.60          2.56        82.50 o                         
  14   2  17         76.59         40.10        87.79 o                         
 -25   3  17        211.26        188.49        61.54 o                         
 -23   3  17         18.10         22.68        51.99 o                         
 -21   3  17        201.93        161.99        52.07 o                         
 -19   3  17        320.97        397.45        54.11 o                         
 -17   3  17        515.44        412.82       187.54 o                         
 -15   3  17        158.33        125.51        63.75 o                         
 -13   3  17        154.60         89.24        50.17 o                         
 -11   3  17        186.81        248.53        50.98 o                         
  -9   3  17        261.94        328.49        50.91 o                         
  -7   3  17         73.23         46.75        44.04 o                         
  -5   3  17          8.21         -3.89        43.91 o                         
  -3   3  17         51.75         65.40        45.29 o                         
  -1   3  17        401.50        258.56        58.48 o                         
   1   3  17        107.85         94.34        54.13 o                         
   3   3  17        182.17        113.59        58.65 o                         
   5   3  17         28.31         62.01        62.16 o                         
   7   3  17        404.16        460.95        87.54 o                         
   9   3  17        326.10        215.84        73.88 o                         
 -14   4  17          2.34        -30.21        56.79 o                         
 -12   4  17         32.69         50.40        57.65 o                         
 -10   4  17          9.83         40.36        52.45 o                         
  -8   4  17         56.79         64.99        53.07 o                         
  -6   4  17         25.25         23.48        51.34 o                         
  -4   4  17         36.45         29.13        53.66 o                         
  -2   4  17         10.99         34.61        54.78 o                         
 -32   0  18         10.22         21.82        77.41 o                         
 -30   0  18        168.94        122.56        73.15 o                         
 -28   0  18        547.47        596.62        99.65 o                         
 -26   0  18          4.32          5.56        58.71 o                         
 -24   0  18        307.15        216.92        62.98 o                         
 -22   0  18        164.99        165.00        69.30 o                         
 -20   0  18         47.44         45.92        74.74 o                         
 -18   0  18        259.69        247.21        65.74 o                         
 -16   0  18        417.43        502.05        65.27 o                         
 -14   0  18        535.40        621.75        73.17 o                         
 -12   0  18        137.09         52.30        69.55 o                         
 -10   0  18         52.96        -37.07        78.93 o                         
  -8   0  18         31.53        115.61        81.35 o                         
  -6   0  18         75.05        102.76        83.92 o                         
  -4   0  18        315.65        261.19        85.63 o                         
  -2   0  18       1201.96       1221.15        85.63 o                         
   0   0  18        964.82        829.80        80.50 o                         
   2   0  18        376.27        214.09        77.93 o                         
   4   0  18         70.48        -10.28        78.78 o                         
   6   0  18         90.16        -23.12        87.35 o                         
   8   0  18        168.39        264.61        89.92 o                         
  10   0  18          6.91        -41.10        92.49 o                         
  12   0  18        326.76        495.82        93.34 o                         
  14   0  18         88.28        158.42        91.63 o                         
  16   0  18          6.19         -8.56       101.05 o                         
 -31   1  18        162.04        118.29        54.92 o                         
 -29   1  18         90.25        -14.43        50.85 o                         
 -27   1  18        220.24        126.68        49.48 o                         
 -25   1  18        185.95        190.00        52.66 o                         
 -23   1  18       1752.15       1651.24        76.92 o                         
 -21   1  18        610.35        600.84        58.29 o                         
 -19   1  18        237.75        195.31        47.08 o                         
 -17   1  18         78.19         37.11        42.71 o                         
 -15   1  18        118.99         92.65        43.63 o                         
 -13   1  18        368.11        420.15        48.14 o                         
 -11   1  18         72.07        101.50        49.08 o                         
  -9   1  18        483.26        490.87        57.28 o                         
  -7   1  18        751.85        865.73        60.69 o                         
  -5   1  18         31.82         93.66        83.49 o                         
  -3   1  18        342.28        229.23        61.28 o                         
  -1   1  18         77.51         21.75        64.23 o                         
   1   1  18         73.81         58.49        56.01 o                         
   3   1  18        535.56        505.90        91.63 o                         
   5   1  18        492.81        510.85        59.46 o                         
   7   1  18        775.59        821.29        97.20 o                         
   9   1  18        124.44         31.90        65.93 o                         
  11   1  18        505.96        385.34        68.35 o                         
  13   1  18        189.10         62.42        71.66 o                         
  15   1  18        137.71         90.74        72.87 o                         
 -28   2  18        138.87         97.21        64.99 o                         
 -26   2  18        168.22        122.06        64.92 o                         
 -24   2  18         61.02         48.47        50.13 o                         
 -22   2  18         89.70         20.95        61.49 o                         
 -20   2  18         60.10         23.43        57.51 o                         
 -18   2  18        129.55        126.22        45.65 o                         
 -16   2  18        205.10        176.03        48.08 o                         
 -14   2  18        371.74        522.17        75.71 o                         
 -12   2  18        197.35        135.99        55.26 o                         
 -10   2  18        226.35        164.89        56.35 o                         
  -8   2  18        142.35        118.58        52.92 o                         
  -6   2  18        266.80        330.78        58.45 o                         
  -4   2  18         93.46        202.51        70.80 o                         
  -2   2  18        843.96        777.40       228.64 o                         
   0   2  18        279.93        364.22        78.65 o                         
   2   2  18        193.52        309.64        69.98 o                         
   4   2  18        126.56        133.38        73.02 o                         
   6   2  18        178.31         51.89        69.06 o                         
   8   2  18        126.80        272.52        86.07 o                         
  10   2  18         80.24        106.12        87.99 o                         
  12   2  18         70.86         45.87        80.63 o                         
 -21   3  18         98.57        100.62        56.82 o                         
 -19   3  18        140.53        104.71        60.30 o                         
 -17   3  18         55.41         18.91        60.54 o                         
 -15   3  18         13.48         -8.91        62.08 o                         
 -13   3  18         64.58         61.47        69.90 o                         
 -11   3  18         48.28        110.38        59.06 o                         
  -9   3  18          1.57         37.28        47.45 o                         
  -7   3  18          2.19         77.40        47.79 o                         
  -5   3  18         36.37         69.62        47.34 o                         
  -3   3  18         78.81        127.58        59.33 o                         
  -1   3  18         18.96         54.71        60.54 o                         
   1   3  18        119.22        159.50        67.79 o                         
   3   3  18        169.89        195.54        71.66 o                         
   5   3  18         50.41         47.68        73.55 o                         
 -29   1  19        237.59        175.73        49.20 o                         
 -27   1  19         68.88         -0.67        52.00 o                         
 -25   1  19         15.42         57.60        43.53 o                         
 -23   1  19         35.70         -7.54        46.34 o                         
 -21   1  19         35.45         32.21        47.26 o                         
 -19   1  19         94.80         99.67        46.54 o                         
 -17   1  19        103.23         94.54        41.80 o                         
 -15   1  19         11.52         23.86        45.14 o                         
 -13   1  19         83.10         54.72        48.87 o                         
 -11   1  19         11.61        -20.08        56.26 o                         
  -9   1  19         60.15         12.70        57.03 o                         
  -7   1  19        333.82        316.21        70.53 o                         
  -5   1  19          1.16         -6.78        66.60 o                         
  -3   1  19          0.16        -59.40        64.44 o                         
  -1   1  19         99.05        133.21        63.44 o                         
   1   1  19         95.63         88.69        64.05 o                         
   3   1  19         73.85        131.55        63.55 o                         
   5   1  19        254.35        183.35        65.87 o                         
   7   1  19         71.72         32.96        83.07 o                         
   9   1  19          3.81         18.24        64.49 o                         
  11   1  19          9.28        -39.71        70.50 o                         
 -24   2  19         64.26        125.42        60.13 o                         
 -22   2  19         29.75         -2.95        81.85 o                         
 -20   2  19        109.87         86.03        61.85 o                         
 -18   2  19        148.63        170.80        56.99 o                         
 -16   2  19       1297.08       1150.67       192.94 o                         
 -14   2  19        127.83        115.74        56.73 o                         
 -12   2  19          6.48         34.88        51.86 o                         
 -10   2  19        649.18        574.00        60.24 o                         
  -8   2  19       1454.93       1487.58       234.57 o                         
  -6   2  19       1318.81       1396.12       212.68 o                         
  -4   2  19        677.45        632.04       106.38 o                         
  -2   2  19         16.29        -10.94        59.25 o                         
   0   2  19        236.56        182.58        83.27 o                         
   2   2  19          0.11        -16.29        85.17 o                         
   4   2  19        145.58        170.41       105.33 o                         
   6   2  19         94.77        -74.50       101.05 o                         
   8   2  19          8.38       -107.90       107.90 o                         
 -17   3  19         43.73         65.89        58.69 o                         
 -15   3  19        101.99        108.83        59.54 o                         
 -13   3  19         73.31          2.88        70.14 o                         
 -11   3  19        114.17        125.54        72.37 o                         
  -9   3  19         41.92        -10.36        58.19 o                         
  -7   3  19          3.60         -1.76        49.25 o                         
  -5   3  19         25.83         -5.36        64.12 o                         
  -3   3  19        102.30         77.72        70.83 o                         
  -1   3  19        246.60        197.69        87.23 o                         
 -26   0  20        213.75        229.60        68.04 o                         
 -24   0  20       1155.27        934.19       233.78 o                         
 -22   0  20       1878.90       1804.22        80.80 o                         
 -20   0  20       1032.86       1024.90        81.91 o                         
 -18   0  20        361.05        299.85        68.42 o                         
 -16   0  20        595.63        630.78       114.73 o                         
 -14   0  20        844.09        942.68       118.12 o                         
 -12   0  20       2063.46       1787.19       117.32 o                         
 -10   0  20       1473.31       1592.80       117.32 o                         
  -8   0  20        740.56        739.88        99.34 o                         
  -6   0  20       1080.08       1371.01       103.62 o                         
  -4   0  20       1170.88       1261.40       112.18 o                         
  -2   0  20       1372.88       1096.12       105.33 o                         
   0   0  20        525.29        586.60        97.62 o                         
   2   0  20        547.14        677.37        96.77 o                         
   4   0  20       1557.03       1366.73       113.89 o                         
   6   0  20        941.31        763.86       107.04 o                         
   8   0  20        199.16        205.52        96.77 o                         
 -25   1  20          6.96         -6.41        49.78 o                         
 -23   1  20        212.13        144.25        55.62 o                         
 -21   1  20        325.86        216.71        49.73 o                         
 -19   1  20         30.19         55.80        47.58 o                         
 -17   1  20        551.15        456.57        47.97 o                         
 -15   1  20        488.63        477.74        53.63 o                         
 -13   1  20        123.51        150.61        58.85 o                         
 -11   1  20         19.80         15.99        58.48 o                         
  -9   1  20         35.32         81.49        64.74 o                         
  -7   1  20         16.16          2.51        67.79 o                         
  -5   1  20         58.60         96.82        67.18 o                         
  -3   1  20        257.98        190.52        70.12 o                         
  -1   1  20        299.59        273.93        70.31 o                         
   1   1  20         26.56         -1.61        85.63 o                         
   3   1  20        143.87         76.21        64.05 o                         
   5   1  20        129.36         42.39        76.64 o                         
   7   1  20         15.97        -11.85        70.53 o                         
 -20   2  20        213.53        126.67        76.28 o                         
 -18   2  20        128.04         75.98        52.51 o                         
 -16   2  20          1.53         -1.52        55.29 o                         
 -14   2  20         92.56        100.30        54.21 o                         
 -12   2  20         25.09         22.59        55.85 o                         
 -10   2  20         54.57         73.70        62.56 o                         
  -8   2  20         50.55        113.60        62.82 o                         
  -6   2  20         24.66         77.63        63.68 o                         
  -4   2  20        128.35         27.89        63.61 o                         
  -2   2  20          1.51        -63.41        67.09 o                         
   0   2  20        104.70         24.61        67.67 o                         
   2   2  20         96.04        149.92        65.68 o                         
 -21   1  21          2.59        -21.78        50.66 o                         
 -19   1  21        185.36        106.92        51.50 o                         
 -17   1  21         23.91         65.55        50.08 o                         
 -15   1  21          0.12         -6.93        54.78 o                         
 -13   1  21         29.35        -56.37        58.59 o                         
 -11   1  21          0.62         26.61        64.32 o                         
  -9   1  21         33.12        -15.81        68.96 o                         
  -7   1  21          0.86         21.35        88.63 o                         
  -5   1  21         18.65        -19.27        86.06 o                         
  -3   1  21         97.49         71.52       106.19 o                         
  -1   1  21          4.65        -70.65        70.65 o                         
   1   1  21         26.84        -85.21        85.21 o                         
 -12   2  21         53.96         18.71        66.94 o                         
 -10   2  21        159.47        138.48        69.40 o                         
  -8   2  21        567.45        597.31       127.46 o                         
 -14   0  22         64.21         67.65        99.34 o                         
 -12   0  22        227.44        179.83       100.19 o                         
 -10   0  22         67.76          5.14       102.76 o                         
  -8   0  22         99.90         35.97       104.47 o                         
  -6   0  22         43.11         11.13       105.33 o                         
                                                                                
